# Supplementary material for: The crystal structure of 1-(2-hydroxy-5-meth­oxy­phen­yl)ethanone 4,4-di­methyl­thio­semicarbazone
Source: Acta Crystallogr E Crystallogr Commun. 2015 Oct 3;71(Pt 11):o811–2. doi: 10.1107/S2056989015018228 (PMC4645029; doi:10.1107/S2056989015018228)
Supplement: Supplementary file 1 [file e-71-0o811-sup1.cif]

##############################################################################
#                                                                            #
# This CIF contains the data in a paper accepted for publication in          #
# Acta Crystallographica Section E. It conforms to the requirements of       #
# Notes for Authors for Acta Crystallographica Section E, and has been       #
# peer reviewed under the auspices of the IUCr Commission on Journals.       #
#                                                                            #
# Full details of the Crystallographic Information File format               #
# are given in the paper "The Crystallographic Information File (CIF):       #
# a New Standard Archive File for Crystallography" by S. R. Hall, F. H.      #
# Allen and I. D. Brown [Acta Cryst. (1991), A47, 655-685].                  #
#                                                                            #
# The current version of the core CIF dictionary is obtainable from          #
# ftp://ftp.iucr.org/pub/cif_core.dic.                                       #
#                                                                            #
# Software is freely available for graphical display of the structure(s)     #
# in this CIF. For information consult the CIF software page                 #
# http://www.iucr.org/resources/cif/software.                                #
#                                                                            #
# This file may be used for bona fide research purposes within the           #
# scientific community so long as proper attribution is given to the journal # 
# article from which it was obtained.                                        #
#                                                                            #
##############################################################################
data_global
_audit_creation_method     'from SHELXL-2014'
_journal_date_recd_electronic     2015-09-13
_journal_date_accepted     2015-09-29
_journal_name_full     'Acta Crystallographica, Section E'
_journal_year     2015
_journal_volume     71
_journal_issue     11
_journal_page_first     o811
_journal_page_last     o812
_journal_paper_category     HO
_journal_paper_doi     10.1107/S2056989015018228
_journal_coeditor_code     CV5496
_publ_contact_author_name
;
Professor Jerry P. Jasinski
;
_publ_contact_author_address
;
Department of Chemistry,
Keene State College,
229 Main Street, Keene,
NH 03435-2001, USA
;
_publ_contact_author_email     'jjasinski@keene.edu'
_publ_contact_author_fax     ?
_publ_contact_author_phone     ?
_publ_section_title
;
The crystal structure of 1-(2-hydroxy-5-methoxyphenyl)ethanone
4,4-dimethylthiosemicarbazone
;
loop_
    _publ_author_name
    _publ_author_footnote
    _publ_author_address
    ' Anderson, Brian J.' .
;
Department of Chemistry,
Keene State College,
229 Main Street, Keene,
NH 03435-2001, USA
;
    'Freedman, Michael B. ' .
;
Department of Chemistry,
Keene State College,
229 Main Street, Keene,
NH 03435-2001, USA
;
    'Smolenski, Victoria A.' .
;
Department of Chemistry,
Keene State College,
229 Main Street, Keene,
NH 03435-2001, USA
;
    'Jasinski, Jerry P.' .
;
Department of Chemistry,
Keene State College,
229 Main Street, Keene,
NH 03435-2001, USA
;
data_I
_database_code_depnum_ccdc_archive 'CCDC 1428535'
_audit_creation_method
;
Olex2 1.2
(compiled 2015.01.26 svn.r3150 for OlexSys, GUI svn.r4998)
;
_publ_contact_author_name     ' '
_publ_contact_author_address     ?
_publ_contact_author_email     ?
_publ_contact_author_phone     ?
_chemical_name_systematic
;
1-(2-Hydroxy-5-methoxyphenyl)ethanone 4,4-dimethylthiosemicarbazone
;
_chemical_name_common     ?
_chemical_formula_moiety     'C12 H17 N3 O2 S'
_chemical_formula_sum     'C12 H17 N3 O2 S'
_chemical_formula_iupac     'C12 H17 N3 O2 S'
_chemical_formula_weight     267.34
_chemical_melting_point     ?
_shelx_space_group_comment
;
The symmetry employed for this shelxl refinement is uniquely defined
by the following loop, which should always be used as a source of
symmetry information in preference to the above space-group names.
They are only intended as comments.
;
_space_group_crystal_system     monoclinic
_space_group_name_H-M_alt     'P 21/a'
_space_group_name_Hall     '-P 2yab'
loop_
    _space_group_symop_operation_xyz
    'x, y, z'
    '-x+1/2, y+1/2, -z'
    '-x, -y, -z'
    'x-1/2, -y-1/2, z'
_cell_length_a     15.7097(12)
_cell_length_b     7.8300(5)
_cell_length_c     21.2351(19)
_cell_angle_alpha     90
_cell_angle_beta     92.635(8)
_cell_angle_gamma     90
_cell_volume     2609.3(3)
_cell_formula_units_Z     8
_cell_measurement_reflns_used     7195
_cell_measurement_theta_min     3.0370
_cell_measurement_theta_max     32.7907
_cell_measurement_temperature     173(2)
_exptl_crystal_description     prism
_exptl_crystal_colour     colourless
_exptl_crystal_size_max     0.54
_exptl_crystal_size_mid     0.35
_exptl_crystal_size_min     0.05
_exptl_crystal_density_diffrn     1.361
_exptl_crystal_density_meas     ?
_exptl_crystal_density_method     ?
_exptl_crystal_F_000     1136
_exptl_absorpt_coefficient_mu     0.247
_exptl_absorpt_correction_type     multi-scan
_exptl_absorpt_process_details
;
(CrysAlis PRO; Agilent, 2014)
;
_shelx_estimated_absorpt_T_min     ?
_shelx_estimated_absorpt_T_max     ?
_exptl_absorpt_correction_T_min     0.80291
_exptl_absorpt_correction_T_max     1.00000
_exptl_special_details
;
Absorption correction: CrysAlisPro (Agilent, 2014).
Empirical absorption correction using spherical harmonics,
 implemented in SCALE3 ABSPACK scaling algorithm.
;
_diffrn_ambient_temperature     173(2)
_diffrn_radiation_type     MoK\a
_diffrn_radiation_wavelength     0.71073
_diffrn_radiation_monochromator     graphite
_diffrn_measurement_device_type     'Agilent, Eos, Gemini'
_diffrn_measurement_method     '\w scans'
_diffrn_detector_area_resol_mean     16.0416
_diffrn_reflns_number     33509
_diffrn_reflns_av_R_equivalents     0.0810
_diffrn_reflns_theta_min     3.043
_diffrn_reflns_theta_max     32.865
_diffrn_reflns_theta_full     25.242
_diffrn_measured_fraction_theta_max     0.925
_diffrn_measured_fraction_theta_full     0.993
_diffrn_reflns_limit_h_min     -23
_diffrn_reflns_limit_h_max     23
_diffrn_reflns_limit_k_min     -11
_diffrn_reflns_limit_k_max     11
_diffrn_reflns_limit_l_min     -30
_diffrn_reflns_limit_l_max     28
_refine_special_details     ?
_reflns_number_total     8982
_reflns_number_gt     6065
_reflns_threshold_expression     'I > 2\s(I)'
_refine_ls_structure_factor_coef     Fsqd
_refine_ls_matrix_type     full
_refine_ls_R_factor_all     0.1127
_refine_ls_R_factor_gt     0.0782
_refine_ls_wR_factor_gt     0.1956
_refine_ls_wR_factor_ref     0.2237
_refine_ls_goodness_of_fit_ref     1.063
_refine_ls_restrained_S_all     1.063
_refine_ls_number_reflns     8982
_refine_ls_number_parameters     334
_refine_ls_number_restraints     0
_refine_ls_hydrogen_treatment     constr
_refine_ls_weighting_scheme     calc
_refine_ls_weighting_details
              'w=1/[\s^2^(Fo^2^)+(0.1106P)^2^+0.7177P] where P=(Fo^2^+2Fc^2^)/3'
_atom_sites_solution_hydrogens     geom
_atom_sites_solution_primary     direct
_atom_sites_solution_secondary     ?
_refine_ls_shift/su_max     0.001
_refine_ls_shift/su_mean     0.000
_refine_diff_density_max     1.076
_refine_diff_density_min     -0.484
_refine_ls_extinction_method     none
_refine_ls_extinction_coef     .
loop_
    _atom_type_symbol
    _atom_type_description
    _atom_type_scat_dispersion_real
    _atom_type_scat_dispersion_imag
    _atom_type_scat_source
    'C' 'C' 0.0033 0.0016
                         'International Tables Vol C Tables 4.2.6.8 and 6.1.1.4'
    'H' 'H' 0.0000 0.0000
                         'International Tables Vol C Tables 4.2.6.8 and 6.1.1.4'
    'N' 'N' 0.0061 0.0033
                         'International Tables Vol C Tables 4.2.6.8 and 6.1.1.4'
    'O' 'O' 0.0106 0.0060
                         'International Tables Vol C Tables 4.2.6.8 and 6.1.1.4'
    'S' 'S' 0.1246 0.1234
                         'International Tables Vol C Tables 4.2.6.8 and 6.1.1.4'
_computing_data_collection
;
CrysAlis PRO (Agilent, 2014)
;
_computing_cell_refinement
;
CrysAlis PRO (Agilent, 2014)
;
_computing_data_reduction
;
CrysAlis PRO (Agilent, 2014)
;
_computing_structure_solution
;
SHELXS2014 (Sheldrick, 2008)
;
_computing_structure_refinement
;
SHELXL2014 (Sheldrick, 2015)
;
_computing_molecular_graphics
;
OLEX2 (Dolomanov et al., 2009)
;
_computing_publication_material
;
OLEX2 (Dolomanov et al., 2009)
;
loop_
    _atom_site_type_symbol
    _atom_site_label
    _atom_site_fract_x
    _atom_site_fract_y
    _atom_site_fract_z
    _atom_site_U_iso_or_equiv
    _atom_site_adp_type
    _atom_site_calc_flag
    _atom_site_occupancy
    _atom_site_disorder_assembly
    _atom_site_disorder_group
    S S1 0.44809(3) 0.09151(7) 1.11976(3) 0.03013(15) Uani d 1 . .
    O O1 0.32782(10) 0.2857(2) 0.99601(7) 0.0293(3) Uani d 1 . .
    H H1 0.3742 0.2469 1.0112 0.044 Uiso calc 1 . .
    O O2 0.35386(11) 0.6134(2) 0.76763(7) 0.0336(4) Uani d 1 . .
    N N1 0.61624(11) 0.0389(2) 1.11969(8) 0.0248(3) Uani d 1 . .
    N N2 0.55831(11) 0.1799(2) 1.03407(8) 0.0246(3) Uani d 1 . .
    H H2 0.6099 0.1881 1.0199 0.030 Uiso calc 1 . .
    N N3 0.48981(11) 0.2446(2) 1.00018(8) 0.0233(3) Uani d 1 . .
    C C1 0.54532(13) 0.1017(2) 1.09064(9) 0.0215(4) Uani d 1 . .
    C C2 0.50099(12) 0.3329(2) 0.94986(9) 0.0220(4) Uani d 1 . .
    C C3 0.42248(12) 0.3932(2) 0.91666(9) 0.0211(4) Uani d 1 . .
    C C4 0.34139(13) 0.3677(3) 0.94099(9) 0.0236(4) Uani d 1 . .
    C C5 0.26923(14) 0.4287(3) 0.90750(11) 0.0295(4) Uani d 1 . .
    H H5 0.2148 0.4145 0.9246 0.035 Uiso calc 1 . .
    C C6 0.27513(14) 0.5088(3) 0.85053(11) 0.0299(4) Uani d 1 . .
    H H6 0.2251 0.5482 0.8282 0.036 Uiso calc 1 . .
    C C7 0.35447(13) 0.5322(3) 0.82530(10) 0.0258(4) Uani d 1 . .
    C C8 0.42704(13) 0.4770(3) 0.85839(9) 0.0247(4) Uani d 1 . .
    H H8 0.4811 0.4960 0.8414 0.030 Uiso calc 1 . .
    C C9 0.43341(17) 0.6297(4) 0.73913(11) 0.0405(6) Uani d 1 . .
    H H9A 0.4248 0.6843 0.6978 0.061 Uiso calc 1 . .
    H H9B 0.4585 0.5162 0.7339 0.061 Uiso calc 1 . .
    H H9C 0.4719 0.6997 0.7660 0.061 Uiso calc 1 . .
    C C10 0.58601(13) 0.3769(3) 0.92477(10) 0.0267(4) Uani d 1 . .
    H H10A 0.6306 0.3603 0.9580 0.040 Uiso calc 1 . .
    H H10B 0.5858 0.4963 0.9110 0.040 Uiso calc 1 . .
    H H10C 0.5971 0.3026 0.8889 0.040 Uiso calc 1 . .
    C C11 0.70021(13) 0.0579(3) 1.09373(10) 0.0292(4) Uani d 1 . .
    H H11A 0.7003 0.0029 1.0523 0.044 Uiso calc 1 . .
    H H11B 0.7432 0.0041 1.1221 0.044 Uiso calc 1 . .
    H H11C 0.7134 0.1795 1.0894 0.044 Uiso calc 1 . .
    C C12 0.61403(15) -0.0437(3) 1.18084(10) 0.0302(4) Uani d 1 . .
    H H12A 0.6294 0.0392 1.2140 0.045 Uiso calc 1 . .
    H H12B 0.6547 -0.1386 1.1828 0.045 Uiso calc 1 . .
    H H12C 0.5565 -0.0873 1.1869 0.045 Uiso calc 1 . .
    S S1A 0.56414(5) -0.19363(10) 0.59613(3) 0.0475(2) Uani d 1 . .
    O O1A 0.66714(13) -0.3267(2) 0.44906(9) 0.0443(5) Uani d 1 . .
    H H1A 0.6392 -0.2552 0.4692 0.066 Uiso calc 1 . .
    O O2A 0.82584(12) -0.0500(2) 0.24624(8) 0.0411(4) Uani d 1 . .
    N N1A 0.53156(14) 0.1371(3) 0.61861(10) 0.0413(5) Uani d 1 . .
    N N2A 0.59826(13) 0.0826(3) 0.52876(9) 0.0357(4) Uani d 1 . .
    H H2A 0.5970 0.1935 0.5220 0.043 Uiso calc 1 . .
    N N3A 0.63480(12) -0.0228(3) 0.48627(9) 0.0319(4) Uani d 1 . .
    C C1A 0.56361(15) 0.0174(4) 0.58155(11) 0.0355(5) Uani d 1 . .
    C C2A 0.67559(14) 0.0493(3) 0.44166(10) 0.0287(4) Uani d 1 . .
    C C3A 0.71116(14) -0.0682(3) 0.39541(10) 0.0280(4) Uani d 1 . .
    C C4A 0.70414(16) -0.2470(3) 0.40023(11) 0.0349(5) Uani d 1 . .
    C C5A 0.73558(19) -0.3507(3) 0.35358(12) 0.0421(6) Uani d 1 . .
    H H5A 0.7299 -0.4711 0.3568 0.050 Uiso calc 1 . .
    C C6A 0.77470(18) -0.2826(3) 0.30294(12) 0.0406(6) Uani d 1 . .
    H H6A 0.7957 -0.3555 0.2714 0.049 Uiso calc 1 . .
    C C7A 0.78354(16) -0.1063(3) 0.29783(11) 0.0334(5) Uani d 1 . .
    C C8A 0.75226(15) -0.0007(3) 0.34303(11) 0.0311(4) Uani d 1 . .
    H H8A 0.7584 0.1195 0.3390 0.037 Uiso calc 1 . .
    C C9A 0.83626(17) 0.1293(4) 0.24074(12) 0.0396(5) Uani d 1 . .
    H H9AA 0.8701 0.1720 0.2773 0.059 Uiso calc 1 . .
    H H9AB 0.7802 0.1845 0.2389 0.059 Uiso calc 1 . .
    H H9AC 0.8656 0.1550 0.2021 0.059 Uiso calc 1 . .
    C C10A 0.68571(17) 0.2386(3) 0.43561(12) 0.0357(5) Uani d 1 . .
    H H10D 0.6873 0.2908 0.4776 0.054 Uiso calc 1 . .
    H H10E 0.6375 0.2851 0.4101 0.054 Uiso calc 1 . .
    H H10F 0.7389 0.2637 0.4151 0.054 Uiso calc 1 . .
    C C11A 0.5344(2) 0.3188(4) 0.60277(14) 0.0511(7) Uani d 1 . .
    H H11D 0.5078 0.3852 0.6357 0.077 Uiso calc 1 . .
    H H11E 0.5035 0.3382 0.5623 0.077 Uiso calc 1 . .
    H H11F 0.5939 0.3547 0.5998 0.077 Uiso calc 1 . .
    C C12A 0.4973(2) 0.0922(5) 0.67918(14) 0.0571(8) Uani d 1 . .
    H H12D 0.5362 0.1325 0.7134 0.086 Uiso calc 1 . .
    H H12E 0.4912 -0.0321 0.6820 0.086 Uiso calc 1 . .
    H H12F 0.4414 0.1462 0.6828 0.086 Uiso calc 1 . .
loop_
    _atom_site_aniso_label
    _atom_site_aniso_U_11
    _atom_site_aniso_U_22
    _atom_site_aniso_U_33
    _atom_site_aniso_U_12
    _atom_site_aniso_U_13
    _atom_site_aniso_U_23
    S1 0.0221(3) 0.0347(3) 0.0344(3) -0.0020(2) 0.01022(19) 0.00048(19)
    O1 0.0209(7) 0.0346(9) 0.0330(8) -0.0050(6) 0.0082(6) 0.0030(6)
    O2 0.0299(8) 0.0352(9) 0.0358(8) -0.0002(7) 0.0011(6) 0.0072(6)
    N1 0.0191(8) 0.0243(8) 0.0313(9) 0.0007(6) 0.0058(6) 0.0012(6)
    N2 0.0204(8) 0.0245(8) 0.0295(8) 0.0024(6) 0.0079(6) 0.0015(6)
    N3 0.0206(8) 0.0212(8) 0.0284(8) 0.0020(6) 0.0043(6) -0.0025(6)
    C1 0.0209(9) 0.0178(8) 0.0263(9) -0.0008(6) 0.0050(7) -0.0035(6)
    C2 0.0208(9) 0.0179(8) 0.0277(9) -0.0001(7) 0.0067(7) -0.0049(6)
    C3 0.0178(8) 0.0168(8) 0.0290(9) -0.0024(6) 0.0047(7) -0.0040(6)
    C4 0.0214(9) 0.0196(8) 0.0303(10) -0.0028(7) 0.0053(7) -0.0035(7)
    C5 0.0184(9) 0.0295(10) 0.0410(12) -0.0021(8) 0.0067(8) -0.0009(8)
    C6 0.0220(10) 0.0278(10) 0.0396(12) -0.0004(8) -0.0011(8) -0.0004(8)
    C7 0.0261(10) 0.0195(9) 0.0317(10) -0.0008(7) 0.0020(7) -0.0004(7)
    C8 0.0219(9) 0.0212(9) 0.0314(10) -0.0013(7) 0.0049(7) -0.0028(7)
    C9 0.0376(13) 0.0515(16) 0.0330(12) 0.0026(11) 0.0066(9) 0.0089(10)
    C10 0.0200(9) 0.0272(10) 0.0333(10) -0.0021(7) 0.0050(7) 0.0037(7)
    C11 0.0197(9) 0.0314(11) 0.0370(11) -0.0006(8) 0.0051(8) -0.0012(8)
    C12 0.0307(11) 0.0297(11) 0.0300(10) -0.0010(9) 0.0009(8) 0.0034(8)
    S1A 0.0435(4) 0.0464(4) 0.0531(4) -0.0001(3) 0.0089(3) 0.0232(3)
    O1A 0.0528(12) 0.0284(9) 0.0515(11) -0.0099(8) 0.0010(8) 0.0119(7)
    O2A 0.0469(11) 0.0383(10) 0.0388(9) 0.0026(8) 0.0079(7) 0.0008(7)
    N1A 0.0350(12) 0.0492(13) 0.0402(11) -0.0032(10) 0.0064(9) 0.0068(9)
    N2A 0.0370(11) 0.0329(10) 0.0375(11) -0.0036(8) 0.0050(8) 0.0086(7)
    N3A 0.0310(10) 0.0310(10) 0.0336(10) -0.0049(8) 0.0004(7) 0.0070(7)
    C1A 0.0237(11) 0.0454(14) 0.0373(12) -0.0057(9) 0.0001(8) 0.0117(9)
    C2A 0.0254(10) 0.0248(10) 0.0352(11) -0.0042(8) -0.0036(8) 0.0084(8)
    C3A 0.0257(10) 0.0233(9) 0.0343(11) -0.0039(8) -0.0053(8) 0.0055(7)
    C4A 0.0356(12) 0.0273(11) 0.0408(12) -0.0071(9) -0.0075(9) 0.0079(9)
    C5A 0.0529(16) 0.0243(11) 0.0480(14) -0.0046(10) -0.0079(11) 0.0022(9)
    C6A 0.0466(15) 0.0311(12) 0.0432(13) 0.0005(10) -0.0060(11) -0.0047(9)
    C7A 0.0342(12) 0.0317(12) 0.0338(11) -0.0026(9) -0.0048(9) 0.0020(8)
    C8A 0.0297(11) 0.0268(10) 0.0364(11) -0.0018(8) -0.0026(8) 0.0046(8)
    C9A 0.0350(13) 0.0426(14) 0.0416(13) -0.0040(11) 0.0070(10) 0.0037(10)
    C10A 0.0385(13) 0.0264(11) 0.0428(13) -0.0029(9) 0.0083(10) 0.0061(9)
    C11A 0.0501(18) 0.0504(18) 0.0536(17) -0.0002(13) 0.0090(13) -0.0007(12)
    C12A 0.0508(18) 0.079(2) 0.0424(16) -0.0007(16) 0.0133(13) 0.0123(14)
_geom_special_details
;
 All esds (except the esd in the dihedral angle between two l.s. planes)
 are estimated using the full covariance matrix.  The cell esds are taken
 into account individually in the estimation of esds in distances, angles
 and torsion angles; correlations between esds in cell parameters are only
 used when they are defined by crystal symmetry.  An approximate (isotropic)
 treatment of cell esds is used for estimating esds involving l.s. planes.
;
loop_
    _geom_bond_atom_site_label_1
    _geom_bond_atom_site_label_2
    _geom_bond_site_symmetry_2
    _geom_bond_distance
    _geom_bond_publ_flag
    S1 C1 . 1.676(2) ?
    O1 H1 . 0.8400 ?
    O1 C4 . 1.359(2) ?
    O2 C7 . 1.380(3) ?
    O2 C9 . 1.419(3) ?
    N1 C1 . 1.342(3) ?
    N1 C11 . 1.461(3) ?
    N1 C12 . 1.452(3) ?
    N2 H2 . 0.8800 ?
    N2 N3 . 1.364(2) ?
    N2 C1 . 1.372(2) ?
    N3 C2 . 1.292(3) ?
    C2 C3 . 1.470(3) ?
    C2 C10 . 1.500(3) ?
    C3 C4 . 1.411(3) ?
    C3 C8 . 1.405(3) ?
    C4 C5 . 1.395(3) ?
    C5 H5 . 0.9500 ?
    C5 C6 . 1.369(3) ?
    C6 H6 . 0.9500 ?
    C6 C7 . 1.391(3) ?
    C7 C8 . 1.381(3) ?
    C8 H8 . 0.9500 ?
    C9 H9A . 0.9800 ?
    C9 H9B . 0.9800 ?
    C9 H9C . 0.9800 ?
    C10 H10A . 0.9800 ?
    C10 H10B . 0.9800 ?
    C10 H10C . 0.9800 ?
    C11 H11A . 0.9800 ?
    C11 H11B . 0.9800 ?
    C11 H11C . 0.9800 ?
    C12 H12A . 0.9800 ?
    C12 H12B . 0.9800 ?
    C12 H12C . 0.9800 ?
    S1A C1A . 1.681(3) ?
    O1A H1A . 0.8400 ?
    O1A C4A . 1.363(3) ?
    O2A C7A . 1.379(3) ?
    O2A C9A . 1.419(3) ?
    N1A C1A . 1.337(4) ?
    N1A C11A . 1.463(4) ?
    N1A C12A . 1.460(3) ?
    N2A H2A . 0.8800 ?
    N2A N3A . 1.368(3) ?
    N2A C1A . 1.367(3) ?
    N3A C2A . 1.297(3) ?
    C2A C3A . 1.474(3) ?
    C2A C10A . 1.496(3) ?
    C3A C4A . 1.408(3) ?
    C3A C8A . 1.414(3) ?
    C4A C5A . 1.389(4) ?
    C5A H5A . 0.9500 ?
    C5A C6A . 1.371(4) ?
    C6A H6A . 0.9500 ?
    C6A C7A . 1.392(3) ?
    C7A C8A . 1.375(3) ?
    C8A H8A . 0.9500 ?
    C9A H9AA . 0.9800 ?
    C9A H9AB . 0.9800 ?
    C9A H9AC . 0.9800 ?
    C10A H10D . 0.9800 ?
    C10A H10E . 0.9800 ?
    C10A H10F . 0.9800 ?
    C11A H11D . 0.9800 ?
    C11A H11E . 0.9800 ?
    C11A H11F . 0.9800 ?
    C12A H12D . 0.9800 ?
    C12A H12E . 0.9800 ?
    C12A H12F . 0.9800 ?
loop_
    _geom_angle_atom_site_label_1
    _geom_angle_atom_site_label_2
    _geom_angle_atom_site_label_3
    _geom_angle_site_symmetry_1
    _geom_angle_site_symmetry_3
    _geom_angle
    _geom_angle_publ_flag
    C4 O1 H1 . . 109.5 ?
    C7 O2 C9 . . 116.72(17) ?
    C1 N1 C11 . . 122.29(17) ?
    C1 N1 C12 . . 121.38(17) ?
    C12 N1 C11 . . 116.23(17) ?
    N3 N2 H2 . . 120.6 ?
    N3 N2 C1 . . 118.84(17) ?
    C1 N2 H2 . . 120.6 ?
    C2 N3 N2 . . 120.09(17) ?
    N1 C1 S1 . . 124.37(15) ?
    N1 C1 N2 . . 114.36(17) ?
    N2 C1 S1 . . 121.27(15) ?
    N3 C2 C3 . . 115.20(17) ?
    N3 C2 C10 . . 125.01(18) ?
    C3 C2 C10 . . 119.79(17) ?
    C4 C3 C2 . . 122.05(18) ?
    C8 C3 C2 . . 119.78(17) ?
    C8 C3 C4 . . 118.16(18) ?
    O1 C4 C3 . . 124.19(18) ?
    O1 C4 C5 . . 116.38(18) ?
    C5 C4 C3 . . 119.43(19) ?
    C4 C5 H5 . . 119.3 ?
    C6 C5 C4 . . 121.38(19) ?
    C6 C5 H5 . . 119.3 ?
    C5 C6 H6 . . 120.0 ?
    C5 C6 C7 . . 119.9(2) ?
    C7 C6 H6 . . 120.0 ?
    O2 C7 C6 . . 115.65(18) ?
    O2 C7 C8 . . 124.61(19) ?
    C8 C7 C6 . . 119.74(19) ?
    C3 C8 H8 . . 119.3 ?
    C7 C8 C3 . . 121.33(19) ?
    C7 C8 H8 . . 119.3 ?
    O2 C9 H9A . . 109.5 ?
    O2 C9 H9B . . 109.5 ?
    O2 C9 H9C . . 109.5 ?
    H9A C9 H9B . . 109.5 ?
    H9A C9 H9C . . 109.5 ?
    H9B C9 H9C . . 109.5 ?
    C2 C10 H10A . . 109.5 ?
    C2 C10 H10B . . 109.5 ?
    C2 C10 H10C . . 109.5 ?
    H10A C10 H10B . . 109.5 ?
    H10A C10 H10C . . 109.5 ?
    H10B C10 H10C . . 109.5 ?
    N1 C11 H11A . . 109.5 ?
    N1 C11 H11B . . 109.5 ?
    N1 C11 H11C . . 109.5 ?
    H11A C11 H11B . . 109.5 ?
    H11A C11 H11C . . 109.5 ?
    H11B C11 H11C . . 109.5 ?
    N1 C12 H12A . . 109.5 ?
    N1 C12 H12B . . 109.5 ?
    N1 C12 H12C . . 109.5 ?
    H12A C12 H12B . . 109.5 ?
    H12A C12 H12C . . 109.5 ?
    H12B C12 H12C . . 109.5 ?
    C4A O1A H1A . . 109.5 ?
    C7A O2A C9A . . 116.31(19) ?
    C1A N1A C11A . . 122.0(2) ?
    C1A N1A C12A . . 121.0(3) ?
    C12A N1A C11A . . 116.9(3) ?
    N3A N2A H2A . . 119.6 ?
    C1A N2A H2A . . 119.6 ?
    C1A N2A N3A . . 120.7(2) ?
    C2A N3A N2A . . 117.1(2) ?
    N1A C1A S1A . . 125.40(19) ?
    N1A C1A N2A . . 113.3(2) ?
    N2A C1A S1A . . 121.3(2) ?
    N3A C2A C3A . . 115.5(2) ?
    N3A C2A C10A . . 123.5(2) ?
    C3A C2A C10A . . 121.05(19) ?
    C4A C3A C2A . . 122.6(2) ?
    C4A C3A C8A . . 118.0(2) ?
    C8A C3A C2A . . 119.43(19) ?
    O1A C4A C3A . . 123.2(2) ?
    O1A C4A C5A . . 116.9(2) ?
    C5A C4A C3A . . 119.8(2) ?
    C4A C5A H5A . . 119.4 ?
    C6A C5A C4A . . 121.3(2) ?
    C6A C5A H5A . . 119.4 ?
    C5A C6A H6A . . 120.1 ?
    C5A C6A C7A . . 119.8(2) ?
    C7A C6A H6A . . 120.1 ?
    O2A C7A C6A . . 115.6(2) ?
    C8A C7A O2A . . 124.3(2) ?
    C8A C7A C6A . . 120.1(2) ?
    C3A C8A H8A . . 119.5 ?
    C7A C8A C3A . . 121.0(2) ?
    C7A C8A H8A . . 119.5 ?
    O2A C9A H9AA . . 109.5 ?
    O2A C9A H9AB . . 109.5 ?
    O2A C9A H9AC . . 109.5 ?
    H9AA C9A H9AB . . 109.5 ?
    H9AA C9A H9AC . . 109.5 ?
    H9AB C9A H9AC . . 109.5 ?
    C2A C10A H10D . . 109.5 ?
    C2A C10A H10E . . 109.5 ?
    C2A C10A H10F . . 109.5 ?
    H10D C10A H10E . . 109.5 ?
    H10D C10A H10F . . 109.5 ?
    H10E C10A H10F . . 109.5 ?
    N1A C11A H11D . . 109.5 ?
    N1A C11A H11E . . 109.5 ?
    N1A C11A H11F . . 109.5 ?
    H11D C11A H11E . . 109.5 ?
    H11D C11A H11F . . 109.5 ?
    H11E C11A H11F . . 109.5 ?
    N1A C12A H12D . . 109.5 ?
    N1A C12A H12E . . 109.5 ?
    N1A C12A H12F . . 109.5 ?
    H12D C12A H12E . . 109.5 ?
    H12D C12A H12F . . 109.5 ?
    H12E C12A H12F . . 109.5 ?
loop_
    _geom_torsion_atom_site_label_1
    _geom_torsion_atom_site_label_2
    _geom_torsion_atom_site_label_3
    _geom_torsion_atom_site_label_4
    _geom_torsion_site_symmetry_1
    _geom_torsion_site_symmetry_2
    _geom_torsion_site_symmetry_3
    _geom_torsion_site_symmetry_4
    _geom_torsion
    _geom_torsion_publ_flag
    O1 C4 C5 C6 . . . . -178.0(2) ?
    O2 C7 C8 C3 . . . . -179.22(18) ?
    N2 N3 C2 C3 . . . . 178.91(16) ?
    N2 N3 C2 C10 . . . . -1.7(3) ?
    N3 N2 C1 S1 . . . . -2.4(2) ?
    N3 N2 C1 N1 . . . . 178.56(17) ?
    N3 C2 C3 C4 . . . . 4.8(3) ?
    N3 C2 C3 C8 . . . . -174.23(17) ?
    C1 N2 N3 C2 . . . . 173.41(17) ?
    C2 C3 C4 O1 . . . . -0.5(3) ?
    C2 C3 C4 C5 . . . . 179.65(18) ?
    C2 C3 C8 C7 . . . . 178.66(18) ?
    C3 C4 C5 C6 . . . . 1.9(3) ?
    C4 C3 C8 C7 . . . . -0.4(3) ?
    C4 C5 C6 C7 . . . . -0.7(3) ?
    C5 C6 C7 O2 . . . . 179.7(2) ?
    C5 C6 C7 C8 . . . . -1.0(3) ?
    C6 C7 C8 C3 . . . . 1.6(3) ?
    C8 C3 C4 O1 . . . . 178.59(18) ?
    C8 C3 C4 C5 . . . . -1.3(3) ?
    C9 O2 C7 C6 . . . . -176.3(2) ?
    C9 O2 C7 C8 . . . . 4.5(3) ?
    C10 C2 C3 C4 . . . . -174.64(18) ?
    C10 C2 C3 C8 . . . . 6.3(3) ?
    C11 N1 C1 S1 . . . . -177.10(15) ?
    C11 N1 C1 N2 . . . . 1.9(3) ?
    C12 N1 C1 S1 . . . . -0.7(3) ?
    C12 N1 C1 N2 . . . . 178.29(18) ?
    O1A C4A C5A C6A . . . . -179.3(2) ?
    O2A C7A C8A C3A . . . . -178.6(2) ?
    N2A N3A C2A C3A . . . . -177.70(18) ?
    N2A N3A C2A C10A . . . . 1.3(3) ?
    N3A N2A C1A S1A . . . . -0.3(3) ?
    N3A N2A C1A N1A . . . . 179.2(2) ?
    N3A C2A C3A C4A . . . . -2.1(3) ?
    N3A C2A C3A C8A . . . . 176.3(2) ?
    C1A N2A N3A C2A . . . . -171.6(2) ?
    C2A C3A C4A O1A . . . . -2.7(3) ?
    C2A C3A C4A C5A . . . . 177.1(2) ?
    C2A C3A C8A C7A . . . . -177.7(2) ?
    C3A C4A C5A C6A . . . . 0.9(4) ?
    C4A C3A C8A C7A . . . . 0.7(3) ?
    C4A C5A C6A C7A . . . . 0.1(4) ?
    C5A C6A C7A O2A . . . . 178.3(2) ?
    C5A C6A C7A C8A . . . . -0.8(4) ?
    C6A C7A C8A C3A . . . . 0.3(3) ?
    C8A C3A C4A O1A . . . . 178.9(2) ?
    C8A C3A C4A C5A . . . . -1.3(3) ?
    C9A O2A C7A C6A . . . . -179.3(2) ?
    C9A O2A C7A C8A . . . . -0.3(3) ?
    C10A C2A C3A C4A . . . . 178.9(2) ?
    C10A C2A C3A C8A . . . . -2.8(3) ?
    C11A N1A C1A S1A . . . . 179.4(2) ?
    C11A N1A C1A N2A . . . . 0.0(3) ?
    C12A N1A C1A S1A . . . . 3.7(4) ?
    C12A N1A C1A N2A . . . . -175.7(2) ?
loop_
    _geom_hbond_atom_site_label_D
    _geom_hbond_atom_site_label_H
    _geom_hbond_atom_site_label_A
    _geom_hbond_site_symmetry_A
    _geom_hbond_distance_DH
    _geom_hbond_distance_HA
    _geom_hbond_distance_DA
    _geom_hbond_angle_DHA
    O1 H1 N3 . 0.84 1.84 2.563(2) 143
    O1A H1A N3A . 0.84 1.86 2.565(3) 141
    C11 H11A O1 3_657 0.98 2.51 3.315(3) 139
    C11A H11E O1A 3_656 0.98 2.68 3.305(4) 122
    C11A H11E Cg2 2_656 0.98 2.73 3.590(3) 147
    C12 H12B Cg1 3_657 0.98 2.82 3.530(3) 130
_shelx_hkl_file
;
   0   0  -4 55961.7 702.777   8
   0   0  -5 692.924 99.5447   8
   0   0  -6 88681.6 1086.65   8
   0   0   6 87519.6 494.559   6
   0   0  -6 86604.5 528.334   6
   0   0   7 18057.8 236.829   6
   0   0  -7 17448.0 254.149   6
   0   0  -7 18530.2 537.052   8
   0   0  -8 19237.5 286.603   6
   0   0  -8 20395.1 602.456   8
   0   0  -9 5679.36 165.945   6
   0   0   9 5634.93 207.843   4
   0   0  -9 6097.51 350.448   8
   0   0 -10 13726.2 555.354   8
   0   0 -10 12640.8 257.354   6
   0   0  10 12601.2 319.545   4
   0   0 -11 1758.34 100.213   6
   0   0  11 1859.37 128.975   4
   0   0 -11 2016.03 226.717   8
   0   0 -12 12054.7 432.515   3
   0   0 -12 11506.0 265.908   6
   0   0 -12 13291.5 601.091   8
   0   0  12 12091.9 337.384   4
   0   0 -13 6069.03 419.622   8
   0   0 -13 5372.30 305.697   3
   0   0  13 5646.46 242.283   4
   0   0 -14 8664.21 394.663   3
   0   0 -14 9229.14 539.928   8
   0   0  14 9186.63 321.072   4
   0   0  15 2023.77 153.391   4
   0   0 -15 2072.39 201.051   3
   0   0 -15 2088.61 263.307   8
   0   0 -16 1947.57 266.351   8
   0   0  16 1924.57 154.803   4
   0   0 -16 1961.63 201.007   3
   0   0  17 13144.5 417.107   4
   0   0 -17 12144.8 691.691   8
   0   0 -17 11610.0 504.163   3
   0   0 -18 471.894 139.612   8
   0   0 -18 471.754 103.233   3
   0   0  18 451.234 77.5862   4
   0   0  19 4223.33 236.005   4
   0   0 -19 4016.02 307.500   3
   0   0 -19 4120.42 426.437   8
   0   0 -20 3184.19 389.400   8
   0   0 -20 2963.49 275.648   3
   0   0 -21 225.148 148.664   8
   0   0 -21 116.198 65.6533   3
   0   0 -22 432.521 156.213   8
   0   0 -22 478.655 121.551   3
   0   0 -23 4709.32 519.647   8
   0   0 -23 4257.18 344.712   3
   0   0 -24 315.464 163.400   8
   0   0 -25 3981.72 494.645   8
   0   0 -26 195.444 119.659   8
   0   0 -27 747.411 218.935   8
   0   0 -28 264.318 120.559   8
   0   0 -29 245.131 137.827   8
   0   0 -30 46.6323 44.5120   8
   0  -1   2 28976.7 423.991   6
   0  -1  -2 29494.8 373.999   2
   0  -1  -3 11400.2 302.890   8
   0   1  -3 12340.6 209.909   4
   0  -1   3 11819.8 275.324   6
   0   1   3 10967.2 283.238   4
   0  -1  -3 12451.3 246.880   2
   0  -1   4 32142.9 468.013   6
   0   1   4 29408.8 497.831   4
   0   1  -4 32206.6 547.458   8
   0   1  -4 31315.6 309.335   4
   0  -1  -4 30981.4 553.053   8
   0  -1   5 1610.53 76.4378   4
   0   1  -5 1633.77 138.413   8
   0   1   5 1778.00 128.317   4
   0   1   5 1800.01 108.858   3
   0  -1  -5 1784.57 146.736   8
   0  -1   5 1851.51 112.712   6
   0  -1   6 1062.99 87.6195   6
   0   1  -6 1004.44 94.8942   6
   0  -1   6 1030.09 60.4183   4
   0   1  -6 1184.03 123.185   8
   0  -1  -6 1117.68 125.323   8
   0   1   6 1256.24 99.6209   3
   0   1   6 1185.80 109.755   4
   0  -1   7 35663.5 354.851   4
   0  -1   7 36664.7 543.137   6
   0   1  -7 34892.2 559.005   6
   0  -1  -7 36364.8 774.178   8
   0   1  -7 38840.4 773.424   8
   0   1   7 35213.7 613.671   4
   0   1  -8 1644.71 173.324   8
   0  -1  -8 1491.47 167.367   8
   0   1  -8 1409.21 115.589   6
   0   1   8 1491.67 135.329   4
   0  -1   8 1405.76 103.378   6
   0  -1   8 1347.86 72.8160   4
   0   1  -9 2704.88 160.679   6
   0  -1  -9 2892.83 178.389   3
   0   1  -9 3032.17 246.449   8
   0   1   9 2616.69 183.278   4
   0  -1  -9 2443.84 90.1473   6
   0  -1  -9 2593.05 233.398   8
   0  -1   9 2814.27 154.317   6
   0   1 -10 39396.2 630.396   6
   0   1  10 39864.4 730.812   4
   0  -1 -10 41126.9 958.348   8
   0  -1 -10 39290.3 379.896   6
   0  -1  10 42732.8 598.014   6
   0  -1 -10 42078.2 709.616   3
   0  -1  11 162.404 38.3307   6
   0   1  11 182.504 69.5975   4
   0  -1 -11 230.944 110.825   8
   0   1 -11 95.7171 57.4462   8
   0  -1 -11 143.271 56.7637   3
   0  -1 -11 98.7108 18.9089   6
   0  -1 -12 6248.68 296.166   3
   0  -1 -12 5798.07 139.972   6
   0   1  12 6200.07 304.897   4
   0   1 -12 7005.15 435.928   8
   0  -1 -12 6614.08 420.381   8
   0  -1  12 6620.46 246.047   6
   0  -1 -13 3325.59 320.642   8
   0  -1  13 3425.89 179.781   6
   0   1 -13 3022.30 297.628   8
   0   1  13 3152.05 220.517   4
   0  -1 -13 3106.63 220.597   3
   0  -1 -14 2181.55 189.309   3
   0  -1 -14 2376.53 278.684   8
   0  -1  14 1998.19 118.775   4
   0  -1  14 2569.96 156.673   6
   0   1  14 2183.51 194.962   4
   0   1 -14 2370.97 275.360   8
   0   1 -15 105.503 67.1015   8
   0  -1 -15 135.737 79.9172   8
   0  -1  15 65.8354 21.6757   4
   0   1  15 29.7209 19.2281   4
   0  -1  15 91.2159 30.5579   6
   0  -1 -15 99.9170 54.8309   3
   0  -1 -16 1917.01 269.188   8
   0   1 -16 1719.68 249.812   8
   0  -1  16 1822.83 129.038   6
   0  -1 -16 1929.61 193.368   3
   0  -1  16 1407.93 93.2259   4
   0   1  16 1754.67 179.201   4
   0  -1  16 1677.69 111.715   4
   0   1  17 435.783 84.9560   4
   0  -1  17 309.896 49.1369   4
   0   1 -17 359.450 123.000   8
   0  -1 -17 385.906 93.0817   3
   0  -1 -17 531.270 144.540   8
   0   1 -18-22.4538 80.6138   8
   0   1  18-17.2647 44.0299   4
   0  -1  18 22.5418 13.2138   4
   0  -1 -18-18.0016 70.0779   8
   0  -1 -18 13.7509 44.2979   3
   0   1 -19-76.4114 103.282   3
   0  -1 -19 64.5357 58.3467   8
   0   1  19 6.15857 48.9882   4
   0   1 -19 41.7398 27.3463   8
   0   1  20-46.2707 46.4570   4
   0   1 -20 60.6635 102.889   8
   0  -1 -20 78.0899 90.8325   8
   0   1 -20-31.8718 38.6226   3
   0   1 -21 975.650 178.086   3
   0   1 -21 1273.19 265.551   8
   0  -1 -21 1307.68 257.098   8
   0  -1 -22 673.593 195.063   8
   0   1 -22 660.554 149.485   3
   0   1 -22 639.906 186.208   8
   0   1 -23 187.191 58.7512   3
   0   1 -23 348.183 135.351   8
   0  -1 -23 239.084 134.278   8
   0   1 -24 1985.26 343.693   8
   0   1 -24 2025.76 250.971   3
   0  -1 -24 2099.15 349.284   8
   0  -1 -25 51.2955 108.531   8
   0   1 -25 34.6671 37.9960   8
   0  -1 -26-5.46833 82.7666   8
   0   1 -26 42.9764 53.8935   8
   0   1 -27 8.68384 92.6501   8
   0  -1 -27 10.1682 90.2187   8
   0   1 -28 97.7530 103.627   8
   0  -1 -28 0.19565 55.6294   8
   0   1 -29 652.709 228.095   8
   0  -1 -29 444.066 172.435   8
   0  -1 -30 134.892 117.085   8
   0   1 -30-109.167 103.691   8
   0   2   0 25996.9 528.001   4
   0   2   0 25781.9 387.364   5
   0   2   0 26585.7 610.073   1
   0  -2   0 25578.3 379.734   5
   0  -2   1 13899.1 310.592   5
   0  -2  -1 13821.7 258.524   5
   0   2  -1 13883.9 378.361   4
   0   2   1 16155.0 300.824   5
   0   2   1 13987.3 406.105   4
   0   2  -1 14736.8 324.688   5
   0   2  -1 13976.2 421.481   1
   0  -2   2 86679.7 1023.06   6
   0  -2   2 58335.9 707.886   5
   0   2   2 59667.1 867.929   4
   0   2   2 58927.2 480.744   7
   0   2  -2 61557.9 771.585   4
   0   2  -2 61470.9 894.768   1
   0   2  -2 63292.1 731.230   5
   0  -2  -2 59087.4 827.539   8
   0   2  -3 178160. 1277.97   4
   0  -2  -3 172034. 939.266   5
   0   2  -3 175913. 1353.42   5
   0  -2  -3 177410. 1508.81   8
   0  -2   3 173792. 1456.38   6
   0   2   3 168561. 1499.20   4
   0  -2  -3 169563. 1268.52   2
   0   2   3 168773. 1289.20   2
   0  -2   4 43748.3 733.842   6
   0   2   4 42554.5 776.246   4
   0  -2  -4 44009.4 652.666   2
   0   2   4 43312.4 646.195   2
   0  -2  -4 44723.9 788.981   8
   0   2  -4 44649.1 605.578   4
   0   2   5 101117. 1231.85   4
   0  -2  -5 101838. 1234.47   8
   0   2   5 104767. 1003.24   2
   0  -2  -5 101245. 1004.96   2
   0   2  -5 104134. 868.273   4
   0  -2   5 103086. 1129.19   6
   0   2   6 2396.64 198.223   4
   0  -2  -6 2451.41 207.189   8
   0  -2   6 2570.37 143.650   4
   0  -2   6 3099.65 217.545   6
   0   2  -6 2673.20 138.273   4
   0  -2  -6 2530.96 169.070   2
   0  -2   7 17561.3 487.689   6
   0  -2   7 18525.0 377.816   4
   0  -2  -7 18093.7 573.032   8
   0   2  -7 19081.9 564.129   8
   0  -2  -7 17937.5 439.117   2
   0   2  -7 18362.6 331.847   4
   0   2   7 17016.1 525.419   4
   0   2   8 1147.05 141.724   4
   0  -2  -8 1247.83 122.392   2
   0   2  -8 1391.05 172.489   8
   0  -2  -8 1098.07 148.973   8
   0  -2   8 1291.83 134.796   6
   0   2   8 1207.00 121.942   3
   0  -2   8 1275.59 97.5601   4
   0  -2   9 280.202 48.7013   4
   0  -2   9 208.892 36.8965   6
   0  -2  -9 370.114 76.7771   2
   0   2   9 396.973 89.6866   4
   0  -2  -9 415.644 99.1034   8
   0   2  -9 416.895 101.337   8
   0   2   9 401.508 74.6378   3
   0  -2 -10 12241.7 401.336   2
   0  -2  10 12231.6 414.246   6
   0   2 -10 12391.1 542.821   8
   0   2  10 12002.8 480.041   4
   0  -2 -10 12694.3 547.623   8
   0   2  10 13704.2 429.173   3
   0  -2  10 11445.8 283.704   4
   0  -2  11 34.7223 23.9192   4
   0   2  11 61.4059 46.5442   4
   0  -2 -11 69.6643 52.8614   8
   0  -2  11-19.6010 16.2135   6
   0   2 -11 1.16695 58.7414   8
   0  -2  12 372.646 50.8416   4
   0   2  12 308.287 77.0708   4
   0  -2 -12 316.020 89.1020   8
   0  -2  12 383.279 69.6854   6
   0   2 -12 418.141 102.891   8
   0   2  13 5211.12 340.035   4
   0   2 -13 5909.10 427.895   8
   0  -2  13 5154.28 177.636   4
   0  -2  13 5922.81 296.110   6
   0  -2 -13 5329.28 405.536   8
   0  -2  14 1275.51 135.416   6
   0   2  14 1197.79 167.131   4
   0  -2  14 1093.42 81.8263   4
   0  -2 -14 1029.24 69.1435   6
   0   2 -14 1359.75 207.558   8
   0  -2 -14 1103.43 193.369   8
   0  -2 -15 2662.89 98.4760   6
   0  -2 -15 2200.34 94.3468   6
   0  -2  15 3314.26 218.577   6
   0   2  15 3289.00 276.975   4
   0  -2 -15 3170.07 330.278   8
   0   2 -15 3269.22 345.443   8
   0  -2  15 2466.78 115.322   4
   0  -2 -16 87.9938 81.9487   8
   0  -2  16 144.242 33.8682   6
   0   2  16 93.3054 31.0194   4
   0   2 -16 85.6609 59.5127   8
   0   2  17 345.751 88.1470   4
   0  -2 -17 363.265 113.132   8
   0   2 -17 387.913 127.386   8
   0  -2  17 377.511 68.7959   6
   0   2 -18 911.136 188.506   8
   0   2  18 887.407 149.113   4
   0  -2  18 876.831 112.638   6
   0  -2 -18 824.538 196.932   8
   0   2 -19 529.965 140.188   8
   0  -2  19 609.337 92.9616   6
   0  -2 -19 508.911 159.339   8
   0   2  19 551.801 120.836   4
   0   2 -20 3989.37 444.521   8
   0  -2 -20 4581.92 467.540   8
   0   2  20 4494.31 348.280   4
   0  -2 -21 495.238 171.024   8
   0   2  21 495.341 118.688   4
   0   2 -21 383.372 173.170   8
   0  -2 -22 1129.73 234.321   8
   0   2 -22 1403.43 278.405   8
   0   2 -23 19.2537 59.3809   8
   0  -2 -23 32.6120 72.5140   8
   0   2 -24-97.8086 78.0082   3
   0   2 -24-31.3155 69.7286   8
   0  -2 -24 27.7524 55.3887   8
   0   2 -25 629.610 191.257   8
   0   2 -25 466.550 141.257   3
   0  -2 -25 589.746 193.107   8
   0  -2 -26 20.5935 54.3048   8
   0   2 -26 25.1846 85.9810   8
   0  -2 -27 364.635 162.910   8
   0   2 -27 367.063 186.533   8
   0  -2 -28 130.406 96.2852   8
   0   2 -28 195.909 126.272   8
   0   2 -29 40.1640 79.0237   8
   0  -2 -29-48.4084 71.5174   8
   0   2 -30 1746.44 378.536   8
   0  -3   0-25.7510 29.7838   5
   0  -3   0-7.05222 33.5279   6
   0   3   0 4.95095 35.2359   4
   0   3   0-3.93803 33.0881   8
   0   3   0-7.61729 12.5370   5
   0   3   1-30.3562 33.5115   8
   0   3   1 18.8969 25.4223   5
   0  -3   1 191.454 50.1000   5
   0   3  -1 74.3923 41.8784   4
   0  -3  -1 41.7500 15.7215   7
   0  -3   1 81.1766 29.2121   6
   0  -3  -1 83.4078 26.9981   5
   0   3  -1 114.423 43.3408   5
   0   3   2 38548.7 838.269   4
   0   3   2 37588.5 787.526   2
   0  -3   2 38220.6 661.436   5
   0   3   2 41236.5 533.409   5
   0   3  -2 40076.5 688.831   5
   0   3  -2 41811.9 794.421   4
   0  -3  -2 38643.0 521.031   5
   0   3   3 6634.15 319.946   2
   0   3  -3 7283.58 308.422   5
   0  -3  -3 7028.29 360.326   8
   0   3  -3 7987.45 352.440   4
   0  -3  -3 7538.48 227.634   5
   0   3   3 7248.64 209.910   7
   0   3   3 6964.11 363.822   4
   0  -3   3 7889.02 393.571   6
   0  -3  -4-6.01848 46.0404   8
   0  -3  -4 14.7311 28.3431   2
   0  -3   4 76.1122 49.1154   6
   0   3   4-0.44764 9.42950   7
   0  -3  -4 3.55175 15.7602   5
   0   3   4 11.8725 41.0812   4
   0   3   4 16.0792 22.8426   2
   0  -3   4 18.3850 67.4843   4
   0  -3  -5 8607.16 354.082   2
   0   3   5 8269.58 418.677   4
   0  -3  -5 9497.11 446.058   8
   0   3  -5 8920.17 332.900   4
   0   3   5 8732.12 355.264   2
   0  -3  -5 8820.50 263.510   5
   0  -3   5 8950.36 401.321   6
   0  -3   5 9078.58 356.122   4
   0  -3  -6 11897.9 415.960   2
   0   3  -6 12051.3 376.913   4
   0   3   6 11718.0 503.595   4
   0  -3  -6 12610.2 520.779   8
   0  -3   6 12367.8 477.047   6
   0   3   6 11803.1 403.958   2
   0  -3   6 12426.3 409.890   4
   0  -3  -7 13539.4 451.417   2
   0   3  -7 14214.7 397.942   4
   0  -3   7 13741.4 424.444   4
   0  -3   7 14021.8 520.333   6
   0  -3  -7 13673.4 562.396   8
   0   3   7 12398.2 531.018   4
   0   3  -8 2219.00 150.546   4
   0   3   8 2027.98 211.115   4
   0  -3  -8 2151.21 183.631   2
   0  -3   8 2315.70 176.089   4
   0  -3  -8 2142.10 229.333   8
   0  -3   8 2509.14 225.781   6
   0  -3  -9 6112.62 307.968   2
   0  -3   9 5999.09 269.326   4
   0   3  -9 5797.38 384.054   8
   0  -3  -9 5706.24 388.864   8
   0  -3   9 6384.25 348.946   6
   0   3  -9 6269.03 240.691   4
   0   3   9 6014.33 376.281   4
   0   3  10 16286.0 637.436   4
   0   3 -10 17451.2 671.402   8
   0  -3 -10 15816.1 506.017   2
   0  -3  10 16655.6 577.119   6
   0  -3 -10 16187.0 669.371   8
   0  -3  10 16155.0 433.331   4
   0   3  11 4378.18 340.565   4
   0  -3  11 4670.07 305.796   6
   0   3 -11 4906.30 381.935   8
   0  -3 -11 4266.48 266.834   2
   0  -3  11 4708.39 228.294   4
   0  -3 -11 4287.31 355.677   8
   0  -3  12 7017.65 270.180   4
   0  -3  12 7103.44 380.232   6
   0   3  12 6832.28 429.167   4
   0   3 -12 6837.58 447.408   8
   0  -3 -12 6724.76 454.782   8
   0  -3 -12 6695.43 337.865   2
   0  -3  13 1759.91 129.907   4
   0   3 -13 1605.62 234.492   8
   0  -3 -13 1840.47 245.133   8
   0   3  13 1726.51 217.889   4
   0  -3 -13 1760.94 177.055   2
   0  -3  13 1646.90 183.438   6
   0  -3 -14 17.9480 21.7785   6
   0  -3  14 33.6529 21.0739   6
   0  -3 -14 43.0085 29.0370   2
   0   3  14 32.9848 51.5464   4
   0   3 -14-13.6205 52.7244   8
   0  -3  14 64.8561 20.8347   4
   0  -3 -14 101.448 67.9994   8
   0  -3 -15 5161.02 232.690   6
   0  -3  15 5667.55 341.509   6
   0  -3 -15 4994.44 439.927   8
   0  -3  15 5416.80 203.310   4
   0   3  15 5403.37 392.884   4
   0  -3 -15 4942.21 316.208   2
   0   3 -15 5448.55 448.806   8
   0   3  16 1127.20 180.842   4
   0  -3 -16 1024.62 94.1045   6
   0  -3 -16 962.791 191.617   8
   0  -3 -16 1027.32 146.764   2
   0  -3  16 1050.65 147.009   6
   0   3 -16 860.105 177.081   8
   0  -3 -17 853.702 190.264   8
   0   3 -17 925.791 190.132   8
   0   3  17 844.071 157.076   4
   0  -3 -17 940.801 142.216   2
   0  -3  17 992.993 143.280   6
   0   3 -18 979.131 200.797   8
   0  -3 -18 1003.91 149.625   2
   0  -3  18 1170.26 159.167   6
   0   3  18 977.084 176.206   4
   0  -3 -18 906.971 199.701   8
   0   3 -19 2285.58 323.496   8
   0  -3 -19 2398.03 331.829   8
   0  -3 -19 2346.89 237.099   2
   0   3  19 2374.09 273.069   4
   0  -3  19 2332.00 216.696   6
   0  -3 -20 507.366 149.988   8
   0  -3  20 639.556 113.751   6
   0   3 -20 665.659 175.565   8
   0  -3 -20 554.002 116.555   2
   0   3  20 769.559 155.264   4
   0   3 -21-54.3046 98.0047   8
   0  -3 -21-122.518 112.356   8
   0   3  21 41.7837 52.5736   4
   0   3 -22 875.606 223.508   8
   0  -3 -22 461.546 143.163   8
   0   3  22 663.798 155.697   4
   0  -3 -23 85.7585 51.8719   8
   0   3 -23 53.9693 55.4308   8
   0  -3 -24 40.5736 63.2392   8
   0   3 -24 106.242 97.6081   8
   0  -3 -25 1.55893 31.0514   8
   0   3 -25-32.4192 37.0830   8
   0  -3 -26 289.046 114.042   8
   0   3 -26 418.225 170.172   8
   0  -3 -27 1698.32 348.438   8
   0   3 -27 1767.86 356.859   8
   0   3 -28 250.014 152.664   8
   0  -3 -28 65.0898 52.4441   8
   0   3 -29 249.661 154.144   8
   0  -3 -29 213.187 142.270   8
   0  -4   0 1726.69 104.421   7
   0   4   0 2508.53 252.443   4
   0  -4   0 1812.02 144.245   5
   0  -4   0 1759.14 209.655   6
   0   4   0 2202.10 164.098   5
   0  -4  -1 5393.05 354.010   6
   0   4   1 6794.98 281.536   5
   0  -4  -1 5890.50 242.598   5
   0   4  -1 6358.41 287.997   5
   0  -4   1 6310.10 277.627   5
   0   4  -1 6645.04 373.585   4
   0   4   1 6610.05 398.012   4
   0  -4   1 6929.02 398.619   6
   0  -4   2 5971.26 286.746   5
   0   4  -2 6841.71 390.626   4
   0  -4  -2 5234.52 349.432   6
   0  -4  -2 5689.32 227.538   5
   0   4   2 5907.54 376.431   4
   0   4   2 5993.17 240.048   5
   0  -4   2 6219.47 391.429   6
   0  -4  -3 2341.26 217.349   6
   0  -4  -3 2295.50 138.208   5
   0   4   3 2409.83 239.954   4
   0   4  -3 2876.53 248.114   4
   0   4  -4 185.739 65.0386   4
   0  -4   4 212.915 84.0644   6
   0  -4  -4 167.314 34.8423   5
   0   4   4 216.884 167.530   4
   0  -4   5 21223.1 713.372   6
   0   4   5 20403.3 746.934   4
   0  -4  -5 24776.6 815.011   8
   0   4  -5 21830.8 629.951   4
   0   4   5 22157.1 456.844   7
   0  -4  -5 24085.2 477.745   5
   0  -4  -6 35094.6 968.311   8
   0   4   6 32665.8 953.745   4
   0   4   6 32926.3 601.004   7
   0  -4   6 35493.3 935.365   6
   0   4  -6 35311.3 781.591   4
   0  -4  -7 35822.6 840.865   2
   0  -4   7 38763.3 985.233   6
   0   4  -7 36849.8 777.274   4
   0  -4  -7 36582.9 1019.07   8
   0   4   7 33654.4 988.352   4
   0  -4  -7 38123.4 648.612   5
   0   4   8 19.6769 65.6351   4
   0  -4  -8 59.8063 61.2692   2
   0   4  -8 75.2091 53.0494   4
   0  -4  -8 44.7162 59.5407   8
   0  -4  -9 128.219 51.9634   2
   0  -4  -9 113.028 68.8287   8
   0   4   9 179.134 73.2258   4
   0  -4   9 128.948 72.4057   1
   0   4  -9 203.166 60.0225   4
   0  -4   9 147.222 61.1810   6
   0  -4  10 1841.87 214.810   6
   0   4 -10 1816.69 156.040   4
   0  -4 -10 1774.92 180.061   6
   0   4  10 1791.49 229.908   4
   0  -4 -10 1839.68 190.059   2
   0   4 -10 2008.10 235.823   8
   0  -4  10 1885.95 257.142   1
   0  -4 -10 1890.25 250.904   8
   0  -4 -11 111.761 50.9194   2
   0  -4 -11 161.107 66.4698   8
   0   4 -11 207.905 61.3331   4
   0  -4  11 210.549 80.8523   6
   0  -4  11 47.9810 67.1421   1
   0  -4 -11 79.0550 29.7927   6
   0   4  11 89.6962 54.6319   4
   0   4 -11 143.833 84.7121   8
   0  -4  12 8085.29 454.831   6
   0  -4  12 8665.85 568.263   1
   0  -4 -12 8796.77 570.530   8
   0  -4 -12 8472.84 418.900   2
   0   4 -12 9189.51 542.002   8
   0  -4 -12 7882.65 392.096   6
   0   4  12 7759.27 504.366   4
   0  -4 -13 1239.50 157.485   2
   0  -4  13 1255.61 221.272   1
   0   4  13 1115.95 190.900   4
   0   4 -13 1396.56 228.672   8
   0  -4 -13 1313.94 230.515   8
   0  -4  13 1357.99 195.320   6
   0  -4 -13 1069.66 138.641   6
   0  -4 -14 3582.16 277.553   2
   0   4 -14 3687.83 363.885   8
   0  -4 -14 3491.41 248.746   6
   0   4  14 3386.20 343.624   4
   0  -4 -14 3489.82 374.688   8
   0  -4  14 3782.18 318.306   6
   0  -4 -15 255.063 104.286   8
   0   4  15 298.537 96.2742   4
   0  -4  15 272.163 76.0172   6
   0   4 -15 227.611 89.9924   8
   0  -4 -15 318.452 69.5756   6
   0  -4 -15 272.543 68.8837   2
   0   4 -16 84.4962 36.6923   8
   0  -4 -16 228.106 57.8191   6
   0  -4 -16 327.650 135.085   8
   0   4  16 225.901 81.1039   4
   0  -4 -16 224.498 72.7572   2
   0  -4  16 222.908 79.8601   6
   0   4  17 101.542 55.8501   4
   0  -4 -17 171.002 97.2665   8
   0   4 -17 51.9423 75.3511   8
   0  -4  17 87.3171 37.1918   6
   0  -4 -17 145.093 59.7758   2
   0  -4 -18-94.9940 56.9781   8
   0  -4 -18 1.27659 14.8514   2
   0   4 -18-64.6095 73.5231   8
   0  -4  18 64.2224 52.7827   6
   0   4  18-6.13606 58.0158   4
   0  -4 -19 897.571 219.361   8
   0  -4 -19 908.516 149.931   2
   0   4  19 919.532 195.669   4
   0   4 -19 931.146 216.054   8
   0  -4  19 1042.38 170.529   6
   0  -4  20 1593.42 211.455   6
   0   4 -20 1676.20 301.266   8
   0   4  20 1623.57 255.097   4
   0  -4 -20 1396.99 271.064   8
   0   4 -21 551.590 162.615   8
   0  -4 -21 368.809 125.259   8
   0  -4  21 548.774 121.013   6
   0   4  21 612.847 158.102   4
   0   4 -22 285.015 130.573   8
   0   4  22 362.867 119.291   4
   0  -4 -22 178.371 66.9931   8
   0  -4 -23-36.1581 111.680   8
   0   4  23 46.9283 46.9550   4
   0   4 -23-111.729 112.850   8
   0  -4 -24-45.3401 47.9214   8
   0   4 -24-35.9726 33.3730   8
   0  -4 -25 241.301 124.785   8
   0   4 -25 180.392 113.687   8
   0   4 -26 71.5948 73.1891   8
   0  -4 -26 211.222 139.883   8
   0   4 -27 1000.10 276.792   8
   0  -4 -27 858.677 248.063   8
   0   4 -28 539.919 214.539   8
   0  -4 -28 397.762 166.341   8
   0   4 -29 1237.63 313.644   8
   0  -5   0 2.28607 8.06890   7
   0  -5   0-12.1393 53.9334   6
   0  -5   0-22.2367 21.3687   5
   0   5   0-27.4466 31.0765   5
   0   5   0 77.7065 53.2369   4
   0   5   1 202.881 52.2377   5
   0   5  -1 116.336 47.5896   4
   0  -5  -1 137.214 34.5764   5
   0   5   1 220.896 133.495   4
   0  -5   1 56.0988 51.1077   6
   0   5  -2 1562.58 212.237   4
   0  -5  -2 1572.14 131.593   5
   0  -5   2 1419.97 214.532   6
   0   5   2 1639.80 140.690   5
   0  -5   3 19912.3 786.026   6
   0  -5   3 20957.7 881.073   1
   0  -5  -3 19615.6 450.729   5
   0  -5  -3 17174.3 731.986   6
   0   5   3 19302.7 772.332   4
   0   5  -3 20630.8 744.936   4
   0  -5   4 10492.0 565.576   6
   0   5  -4 3656.96 343.676   4
   0  -5   4 8871.94 565.681   1
   0  -5   5 679.983 160.133   1
   0   5   5 330.218 87.8816   4
   0  -5   5 634.404 141.694   6
   0  -5  -5 518.082 66.6842   5
   0  -5  -5 409.255 123.481   6
   0   5  -5 460.559 109.419   4
   0   5   6 1561.79 214.229   4
   0   5  -6 1828.34 201.156   4
   0  -5  -6 1336.21 203.300   6
   0  -5   6 1882.66 279.508   1
   0  -5  -6 1947.55 266.929   8
   0  -5  -6 1690.52 127.933   5
   0  -5   6 1775.58 237.869   6
   0  -5   7 2797.77 327.132   1
   0  -5  -7 2313.50 159.908   5
   0   5   7 2175.69 165.910   7
   0  -5  -7 2310.26 281.745   8
   0  -5  -7 1791.51 233.707   6
   0   5   7 1880.52 245.518   4
   0   5  -7 2182.10 219.640   4
   0  -5   7 2561.55 290.820   6
   0   5   8 846.173 103.375   7
   0   5  -8 1038.50 142.858   4
   0  -5   8 1501.42 223.639   6
   0  -5   8 1862.75 284.122   1
   0  -5  -8 983.006 191.542   8
   0  -5  -8 1320.34 129.768   5
   0  -5  -8 1065.37 168.944   6
   0   5   8 769.456 137.628   4
   0  -5   9 1327.06 247.512   1
   0  -5  -9 973.022 154.672   6
   0   5   9 1014.69 174.930   4
   0  -5  -9 1173.63 212.753   8
   0  -5   9 1186.36 199.572   6
   0  -5  -9 1641.74 162.656   5
   0   5  -9 1071.11 146.487   4
   0   5   9 976.055 117.237   7
   0  -5 -10-42.2168 66.5153   6
   0  -5  10 64.9900 38.5175   6
   0  -5  10 124.012 116.517   1
   0  -5 -10 40.2750 41.8166   8
   0   5 -10 53.8866 55.0271   4
   0  -5 -10-7.29395 23.2191   5
   0   5  10 62.7561 36.7407   4
   0  -5  11 1672.34 228.050   6
   0   5  11 1654.49 248.327   4
   0  -5 -11 1880.79 167.468   5
   0   5 -11 1762.64 175.814   4
   0  -5 -11 1549.02 204.599   6
   0  -5 -11 1780.77 270.062   8
   0  -5 -11 1719.75 203.581   2
   0  -5  11 1691.79 262.695   1
   0  -5  12 6101.44 519.236   1
   0  -5  12 5648.20 437.617   6
   0  -5 -12 5663.27 380.217   2
   0   5 -12 6271.19 319.382   4
   0  -5 -12 5501.54 382.272   6
   0  -5 -12 6115.44 508.811   8
   0   5 -12 5800.85 467.334   8
   0   5  12 5610.37 461.151   4
   0   5 -13 14932.9 754.751   8
   0  -5  13 15471.1 856.137   1
   0   5  13 13008.5 716.785   4
   0  -5  13 13856.0 681.354   6
   0  -5 -13 13696.7 780.919   8
   0  -5 -13 14100.6 591.513   6
   0  -5 -13 13906.2 592.015   2
   0  -5 -14 67.8863 36.3230   2
   0   5 -14 70.5016 111.569   8
   0  -5  14 109.492 90.5418   6
   0  -5 -14 46.7966 32.8317   6
   0   5  14 74.4501 72.8390   4
   0  -5 -14-8.85565 39.3344   8
   0  -5  14 103.818 85.0393   1
   0  -5 -15 1003.79 217.281   8
   0   5 -15 955.404 203.253   8
   0  -5 -15 890.949 143.592   6
   0  -5  15 843.596 162.951   6
   0  -5  15 840.758 213.265   1
   0  -5 -15 977.898 156.810   2
   0   5  15 814.070 181.756   4
   0   5 -16 331.011 122.821   8
   0   5  16 342.456 131.123   4
   0  -5 -16 354.919 142.866   8
   0  -5  16 342.655 147.046   1
   0  -5 -16 355.074 91.2369   6
   0  -5 -16 342.637 83.4277   2
   0  -5  16 164.790 32.8819   6
   0  -5 -17-17.1170 64.7950   8
   0   5 -17-2.46842 62.3741   8
   0  -5  17 86.5819 80.5501   1
   0  -5 -17 37.5055 40.7378   2
   0   5  17-2.72626 35.5441   4
   0  -5  17 31.3870 25.9217   6
   0   5 -18 147.614 110.138   8
   0   5  18 145.579 85.5366   4
   0  -5  18 45.3364 21.9659   6
   0  -5 -18 104.913 100.241   8
   0  -5  18 127.914 110.413   1
   0   5  19 2226.03 320.439   4
   0  -5 -19 2165.92 366.440   8
   0   5 -19 2313.21 357.739   8
   0  -5  19 2381.36 288.659   6
   0  -5  19 2868.58 431.320   1
   0  -5  20 708.622 166.536   6
   0   5 -20 607.033 198.433   8
   0   5  20 619.340 176.326   4
   0  -5  20 656.714 223.776   1
   0  -5 -20 767.532 232.968   8
   0   5 -21 40.5838 38.5085   8
   0  -5 -21 129.400 136.255   8
   0   5  21 21.3708 30.6872   4
   0  -5  21 102.095 98.7742   1
   0  -5  21 105.514 69.9543   6
   0   5  22 45.1973 41.9498   4
   0  -5  22 23.1612 61.1227   1
   0   5 -22-19.6951 59.9319   8
   0  -5 -22-6.41461 39.8113   8
   0  -5 -23-3.09164 59.5095   8
   0   5 -23 124.169 80.9390   8
   0   5  23 60.6171 70.8702   4
   0  -5  23 127.797 171.449   1
   0  -5  24-11.0854 47.6531   1
   0   5 -24-13.6022 50.1413   8
   0  -5 -24 88.2269 104.586   8
   0  -5  25 160.765 107.343   1
   0  -5 -25 255.941 157.479   8
   0   5 -25 52.5139 74.8440   8
   0  -5  26 50.2385 127.469   1
   0   5 -26 166.913 127.298   8
   0  -5 -26 26.5279 62.6489   8
   0  -5  27 642.196 251.804   1
   0   5 -27 355.857 167.157   8
   0  -5 -27 264.356 121.652   8
   0   5 -28 26.7435 63.8540   8
   0   6   0 3407.66 347.474   4
   0  -6   0 1528.74 347.656   6
   0  -6   1 3896.90 376.145   6
   0   6  -1 4196.61 383.602   4
   0  -6  -1 3402.76 360.301   6
   0   6   1 3934.01 366.270   4
   0  -6   1 3526.20 170.916   7
   0  -6   2 2884.38 328.036   6
   0   6   2 93.1930 87.0020   4
   0  -6  -2 295.379 117.780   6
   0   6  -2 3292.33 323.951   4
   0  -6  -3 204.051 104.789   6
   0  -6  -3 451.131 67.8062   5
   0   6  -3 506.017 129.296   4
   0   6   3 388.440 118.160   4
   0  -6   3 480.196 141.815   6
   0   6   4 172.657 362.211   4
   0  -6  -4 27.0349 16.7665   5
   0   6  -4 118.256 27.5809   4
   0  -6   4 366.716 98.0542   6
   0  -6  -5 6031.70 245.417   5
   0   6  -5 5881.44 420.474   4
   0   6   5 6072.75 491.102   4
   0  -6   5 6006.26 468.771   6
   0  -6   5 5732.42 506.841   1
   0  -6  -5 6973.60 494.381   6
   0  -6  -6 2713.77 307.314   6
   0  -6   6 5984.74 481.971   6
   0  -6  -6 2372.85 147.629   5
   0  -6   6 7239.00 600.940   1
   0   6   6 2316.68 295.954   4
   0   6  -6 4336.06 384.812   4
   0  -6  -7 870.721 92.0486   5
   0   6  -7 1415.19 206.356   4
   0  -6   7 2077.27 307.859   6
   0   6   7 827.150 184.667   4
   0  -6  -7 1061.59 214.506   6
   0  -6   7 2369.99 336.537   1
   0  -6  -8 1845.42 340.303   8
   0   6  -8 1470.76 194.241   4
   0  -6   8 1985.15 286.862   6
   0  -6  -8 1533.64 259.747   6
   0   6   8 1541.32 273.028   4
   0  -6   8 1955.31 330.252   1
   0  -6  -8 1792.74 136.616   5
   0   6  -9 9998.64 520.733   4
   0   6   9 9230.89 623.754   4
   0  -6   9 9865.95 630.740   6
   0  -6  -9 10218.4 679.080   8
   0   6   9 10135.9 395.919   7
   0  -6  -9 10137.8 331.572   5
   0  -6  -9 9093.50 552.892   6
   0  -6   9 10466.1 733.615   1
   0  -6  10 12349.5 789.461   1
   0  -6 -10 11218.0 373.002   5
   0  -6 -10 9450.11 564.866   6
   0   6 -10 11042.3 534.578   4
   0   6  10 9570.02 645.461   4
   0   6  10 10306.3 429.197   7
   0  -6  10 11983.8 688.232   6
   0  -6 -10 10162.6 684.597   8
   0  -6 -11 2334.53 272.367   6
   0   6  11 2252.11 320.007   4
   0  -6 -11 2456.75 342.917   8
   0   6  11 2403.14 220.011   7
   0   6 -11 3108.91 273.249   4
   0  -6  11 2654.01 346.714   6
   0  -6  11 3424.65 434.923   1
   0   6  12 128.691 56.4683   7
   0   6  12 202.853 113.990   4
   0  -6 -12 67.3558 28.0801   6
   0   6 -12 241.466 127.272   8
   0  -6 -12 94.6889 33.2447   8
   0  -6  12 120.686 111.291   1
   0  -6  12-64.9178 64.9652   6
   0   6 -12 186.114 82.2105   4
   0  -6 -13 774.989 190.998   8
   0   6 -13 905.725 138.596   4
   0   6  13 749.796 192.683   4
   0  -6 -13 816.770 157.237   6
   0   6 -13 917.110 192.867   8
   0   6  13 857.433 148.871   7
   0  -6  13 874.112 179.874   6
   0  -6  13 790.083 212.447   1
   0  -6 -14 98.6266 48.7942   8
   0   6  14 83.1227 38.6616   4
   0  -6  14-17.5500 66.4774   6
   0   6  14 165.178 73.4832   7
   0  -6  14 109.969 94.4397   1
   0  -6 -14 155.438 76.8874   6
   0   6 -14 44.1382 45.9335   8
   0  -6  15-109.646 76.3701   6
   0   6 -15 56.4638 24.7813   8
   0   6  15-69.2929 60.8471   4
   0  -6 -15 13.6163 21.9156   6
   0  -6 -15 75.0052 97.2468   8
   0  -6  15 43.9465 95.4846   1
   0   6 -16 1165.00 254.865   8
   0  -6 -16 1179.38 260.723   8
   0  -6  16 1152.26 279.469   1
   0   6  16 1030.22 220.680   4
   0  -6  16 1161.41 216.693   6
   0  -6 -17 899.947 228.072   8
   0  -6  17 768.020 192.999   1
   0  -6  17 981.641 204.542   6
   0   6  17 1005.87 225.760   4
   0   6 -17 1018.68 227.443   8
   0   6  18 83.2513 94.3374   4
   0  -6  18-15.4792 68.8675   1
   0  -6  18 27.3875 31.2851   6
   0  -6 -18 56.3192 74.9141   8
   0   6 -18-31.6296 66.7674   8
   0   6 -19-4.55822 52.1533   8
   0  -6  19 2.44734 45.3103   6
   0   6  19 68.0016 70.5039   4
   0  -6 -19 101.709 95.5022   8
   0  -6  19 13.7666 48.4048   1
   0  -6  20 1023.19 281.208   1
   0   6  20 945.976 226.319   4
   0   6 -20 964.896 225.294   8
   0  -6 -20 805.589 220.973   8
   0  -6  20 854.598 182.450   6
   0  -6  21-12.7498 42.7864   6
   0   6  21-61.3173 100.661   4
   0   6 -21-41.5452 31.9834   8
   0  -6 -21 52.9044 48.5348   8
   0  -6  21-41.6403 94.7573   1
   0   6  22-20.7388 68.4827   4
   0  -6 -22 41.0749 49.5806   8
   0  -6  22 21.6783 81.1540   1
   0   6 -22-23.7749 66.3890   8
   0   6 -23 431.426 185.320   8
   0   6  23 145.459 97.2601   4
   0  -6  23 322.022 179.218   1
   0  -6 -23 268.497 138.239   8
   0  -6  24 530.180 191.902   1
   0   6 -24 532.045 202.598   8
   0  -6 -24 562.712 215.009   8
   0  -6  25 977.359 291.640   1
   0  -6 -25 944.214 284.107   8
   0   6 -25 802.583 231.345   8
   0   6 -26-52.0867 68.2610   8
   0  -6 -26-62.3433 101.951   8
   0   6 -27 74.0431 100.261   8
   0   7   0 258.632 108.432   4
   0  -7   0 90.2471 75.5660   6
   0  -7  -1 603.343 162.446   6
   0   7  -1 341.664 139.105   4
   0   7   1 698.320 209.933   4
   0  -7   1 168.210 50.5979   6
   0  -7   2 843.497 206.485   6
   0   7  -2 698.423 161.988   4
   0   7   2 769.970 231.459   4
   0  -7  -2 1046.69 231.734   6
   0  -7   3 1148.32 235.161   6
   0   7  -3 1311.53 213.471   4
   0   7   3 1219.02 292.971   4
   0  -7  -3 1390.62 238.992   6
   0   7   4 1173.47 229.891   4
   0   7  -4 1594.11 242.329   4
   0  -7  -4 963.058 191.059   6
   0  -7   4 1649.89 273.031   6
   0  -7  -5 242.493 135.473   6
   0   7  -5 894.054 179.123   4
   0  -7   5 637.650 186.994   6
   0   7   5 74.2185 88.6088   4
   0   7  -6 1349.02 228.139   4
   0  -7   6 1529.90 264.883   6
   0   7   6 1179.24 241.692   4
   0  -7  -6 1369.35 248.068   6
   0   7  -7 973.647 189.440   4
   0   7   7 289.095 113.546   4
   0  -7  -7 285.900 115.952   6
   0  -7   7 1123.59 233.863   6
   0  -7   7 739.778 216.258   1
   0  -7   8 2847.49 405.662   1
   0   7   8 2363.76 328.069   4
   0   7  -8 2342.51 278.896   4
   0  -7   8 2480.48 338.971   6
   0  -7  -8 2291.61 312.877   6
   0   7   9 3291.22 399.924   4
   0  -7   9 4139.13 443.666   6
   0   7  -9 4042.50 365.423   4
   0  -7   9 4298.08 537.095   1
   0  -7  -9 3448.52 371.829   6
   0   7 -10 2165.62 278.762   4
   0  -7 -10 1453.45 234.887   6
   0   7  10 1492.78 270.269   4
   0  -7  10 1733.07 348.992   1
   0  -7 -11 568.496 153.449   6
   0  -7  11 604.235 168.673   6
   0  -7 -11 461.064 148.565   8
   0  -7  11 621.576 225.230   1
   0   7  11 451.021 158.672   4
   0   7 -11 765.848 164.188   4
   0   7 -12 603.899 131.888   4
   0  -7 -12 610.356 154.330   6
   0  -7 -12 449.538 164.426   8
   0   7  12 418.406 147.351   4
   0  -7  12 604.965 165.222   6
   0  -7  12 623.684 213.944   1
   0  -7  13 596.876 201.803   1
   0  -7 -13 568.949 147.524   6
   0   7 -13 570.033 128.057   4
   0   7  13 585.353 186.964   4
   0  -7 -13 570.280 195.363   8
   0  -7  13 433.373 133.354   6
   0   7 -13 629.057 206.330   8
   0   7  14 277.356 120.325   4
   0   7 -14 285.382 136.475   8
   0  -7  14 404.023 139.439   6
   0  -7 -14 338.231 105.760   6
   0  -7  14 328.821 156.009   1
   0  -7 -14 333.190 135.237   8
   0  -7  15 484.224 165.093   1
   0  -7  15 569.428 172.763   6
   0   7 -15 663.423 183.801   8
   0  -7 -15 637.602 158.346   6
   0  -7 -15 415.734 136.606   8
   0   7  15 489.309 167.447   4
   0   7 -16 892.127 228.453   8
   0  -7  16 835.216 220.303   1
   0  -7  16 1065.03 234.419   6
   0  -7 -16 954.715 233.167   8
   0   7  16 850.192 214.124   4
   0   7 -17 522.926 165.841   8
   0  -7  17 463.284 147.816   6
   0  -7  17 355.152 139.726   1
   0  -7 -17 484.693 174.911   8
   0   7  17 514.758 172.311   4
   0  -7  18 55.7668 33.8003   6
   0  -7  18 186.872 40.4142   1
   0   7  18 170.446 78.0466   4
   0   7 -18 110.873 68.4233   8
   0  -7 -18 210.825 103.516   8
   0  -7  19 148.900 100.920   1
   0   7 -19 132.059 81.8800   8
   0   7  19 191.034 80.6934   4
   0  -7 -19-8.22066 75.8950   8
   0  -7  19 235.602 116.181   6
   0  -7 -20 69.1255 59.4794   8
   0   7 -20 107.705 107.057   8
   0  -7  20 32.3285 57.4500   6
   0  -7  20 77.7297 82.4074   1
   0   7  20 48.9224 46.8565   4
   0  -7  21-70.0299 65.9515   6
   0  -7  21 172.219 167.860   1
   0   7 -21-7.59034 90.2140   8
   0   7  21 30.1918 63.6656   4
   0  -7 -21-34.1936 96.3679   8
   0  -7 -22 617.167 218.335   8
   0   7 -22 694.021 233.255   8
   0   7  22 670.921 213.256   4
   0  -7  22 733.703 229.300   1
   0   7  23 251.401 142.287   4
   0  -7 -23 43.0199 35.3735   8
   0  -7  23 319.547 191.513   1
   0   7  24 162.338 121.415   4
   0  -7 -24-17.9245 40.3204   8
   0  -7  24 136.299 130.197   1
   0   7 -25 11.6790 72.1288   8
   0  -8   0 632.979 202.835   6
   0   8   0 303.467 143.647   4
   0  -8   1 495.662 153.579   6
   0  -8  -1 793.802 213.673   6
   0   8   1 972.478 234.437   4
   0   8  -1 471.833 129.076   4
   0  -8  -2 846.461 210.535   6
   0   8  -2 896.645 197.880   4
   0  -8   2 965.037 236.407   6
   0   8   2 990.460 236.808   4
   0   8   3 354.579 153.526   4
   0  -8  -3 487.378 163.432   6
   0  -8   3 789.035 203.639   6
   0   8  -3 726.507 177.949   4
   0  -8  -4 369.791 130.148   6
   0   8   4 213.526 138.352   4
   0   8  -4 331.854 126.894   4
   0  -8   4 564.996 174.480   6
   0  -8  -5 340.609 141.484   6
   0  -8   5 596.089 188.356   6
   0   8  -5 340.521 115.246   4
   0   8   5 407.359 185.783   4
   0   8   6 272.321 95.2700   4
   0  -8   6 695.932 195.084   6
   0  -8  -6 360.104 141.844   6
   0   8  -6 467.652 135.858   4
   0  -8   7 499.260 154.841   6
   0   8  -7 377.689 126.070   4
   0  -8  -7 372.280 131.778   6
   0   8   7 267.417 73.5150   4
   0  -8  -8-36.6138 78.4154   6
   0  -8   8-40.2876 117.479   6
   0   8   8 48.4303 83.9522   4
   0   8  -8 82.1505 32.4428   4
   0  -8   9 37.7521 65.1497   6
   0   8  -9 92.3156 106.739   4
   0   8   9-14.0447 66.2671   4
   0  -8  -9 50.2481 27.4119   6
   0  -8   9 7.64252 68.4476   1
   0  -8  10 707.081 242.520   1
   0  -8  10 790.623 191.935   6
   0   8 -10 914.025 187.973   4
   0   8  10 731.146 208.308   4
   0  -8 -10 759.090 186.491   6
   0  -8 -11 34.7690 47.3697   6
   0  -8  11 117.212 106.211   1
   0  -8  11 163.002 98.8538   6
   0   8 -11 168.591 106.533   4
   0   8  11 123.096 117.950   4
   0   8 -12 957.569 171.629   4
   0  -8 -12 1113.36 226.304   6
   0  -8  12 1385.35 337.866   1
   0  -8  12 1023.76 240.697   6
   0   8  12 1058.75 247.633   4
   0  -8 -13 510.240 174.129   6
   0   8  13 830.028 254.673   4
   0  -8  13 461.936 168.609   6
   0  -8  13 501.210 224.950   1
   0   8 -13 422.612 183.249   8
   0  -8 -14 5719.32 502.447   6
   0  -8  14 5616.70 554.341   6
   0   8  14 5833.45 610.719   4
   0   8 -14 5575.96 573.113   8
   0  -8  14 6249.69 700.234   1
   0  -8  15 94.8186 77.5926   6
   0  -8 -15 102.662 109.303   8
   0   8 -15 268.963 171.206   8
   0  -8  15 185.632 186.049   1
   0   8  15 36.9376 91.8006   4
   0  -8  16 406.373 149.689   6
   0  -8  16 457.402 199.660   1
   0   8 -16 596.376 207.165   8
   0  -8 -16 422.439 160.835   8
   0   8  16 593.780 198.367   4
   0   8 -17-25.1322 49.7594   8
   0  -8  17-145.711 99.6699   6
   0  -8  17-123.135 139.531   1
   0  -8 -17-44.5493 68.4014   8
   0   8  17-26.4825 102.139   4
   0  -8  18 62.2559 52.7707   6
   0   8 -18 52.5166 66.6153   8
   0   8  18-13.7870 55.3188   4
   0  -8  18-20.1616 65.0668   1
   0  -8 -18-30.9933 55.7582   8
   0  -8  19 122.214 131.154   1
   0   8 -19 218.340 117.840   8
   0  -8  19-10.0254 36.6215   6
   0   8  19 84.1185 90.4232   4
   0  -8 -19 70.6685 79.4783   8
   0  -8  20 158.050 109.217   1
   0  -8 -20 68.5319 71.3052   8
   0  -8  20 172.910 97.8323   6
   0   8  20 104.763 82.4749   4
   0   8 -20 53.0218 65.5520   8
   0   8 -21 337.037 153.304   8
   0  -8  21 448.777 245.775   1
   0   8  21 305.252 152.445   4
   0  -8  21 266.157 120.968   6
   0  -8 -21 111.615 64.3844   8
   0  -8 -22 64.3209 54.8658   8
   0  -8  22 71.3276 61.2349   1
   0   8 -22 102.575 88.7636   8
   0   8 -23-296.613 179.412   8
   0   8  23-203.309 114.522   4
   0   8  24-228.544 162.969   4
   0   9   0-22.8571 62.2231   4
   0  -9   0 151.803 102.051   6
   0  -9  -1 350.470 134.489   6
   0   9   1 179.078 74.8816   4
   0   9  -1 252.684 112.615   4
   0  -9   1 405.157 149.222   6
   0   9  -2 64.3467 49.2824   4
   0  -9   2 203.205 48.2635   6
   0   9   3 1927.54 344.788   4
   0   9  -3 2394.63 346.748   4
   0  -9  -3 2366.31 368.251   6
   0  -9   3 2305.53 369.011   6
   0  -9  -4 254.254 124.750   6
   0   9  -4 1527.99 307.283   4
   0  -9   4 1305.67 303.743   6
   0   9   4 47.7616 87.2205   4
   0  -9   5 465.357 193.240   6
   0   9  -5 252.867 119.483   4
   0   9   5 264.923 122.506   4
   0  -9  -5 392.496 165.525   6
   0   9   6 531.023 208.210   4
   0  -9   6 644.399 204.885   6
   0   9  -6 502.523 170.054   4
   0  -9  -6 504.019 196.313   6
   0   9   7 872.855 244.364   4
   0   9  -7 894.592 218.744   4
   0  -9  -7 1149.20 251.289   6
   0  -9   7 980.923 255.053   6
   0  -9   8 736.317 219.648   6
   0   9  -8 625.145 190.957   4
   0  -9  -8 440.455 172.899   6
   0   9   8 492.623 199.512   4
   0  -9   9-7.73356 79.0006   6
   0   9   9-9.32636 68.5965   4
   0   9  -9 31.9807 90.4358   4
   0  -9  -9-53.7002 30.2808   6
   0   9 -10 191.051 95.9360   4
   0   9  10 266.918 135.930   4
   0  -9 -10 137.789 72.4310   6
   0  -9  10 109.912 102.988   6
   0   9  11 282.262 144.194   4
   0  -9 -11 219.622 100.569   6
   0   9 -11 284.288 109.206   4
   0  -9  11 226.038 104.696   6
   0  -9 -12 441.032 163.243   6
   0  -9  12 190.377 104.305   6
   0  -9  12 175.264 112.943   1
   0   9  12 422.375 174.073   4
   0  -9 -13-59.9453 59.3056   6
   0   9 -13-52.1312 80.2438   8
   0  -9  13 72.6611 93.3496   1
   0   9  13 147.899 123.207   4
   0  -9  13-89.3371 100.183   6
   0  -9  14 2503.90 467.169   1
   0  -9  14 1929.63 349.457   6
   0   9 -14 2160.80 373.859   8
   0   9  14 2206.51 396.475   4
   0   9  15 141.440 137.101   4
   0   9 -15 136.300 132.526   8
   0  -9  15 75.2354 83.6432   6
   0  -9  15-153.619 164.942   1
   0   9 -16 175.140 109.794   8
   0  -9  16-127.934 127.709   1
   0  -9  16 32.9894 103.318   6
   0   9  16 80.9821 82.9763   4
   0  -9  17-45.4682 50.9877   6
   0   9  17-40.6351 95.8247   4
   0   9 -17-145.859 110.534   8
   0  -9  17-40.7332 95.9686   1
   0  -9  18 177.868 91.3573   6
   0  -9  18 247.680 143.035   1
   0   9  18 308.831 133.716   4
   0   9 -18 343.205 150.249   8
   0   9  19-221.616 143.462   4
   0  -9  19 33.0716 32.0215   6
   0  -9  19-388.860 229.347   1
   0  -9  20 57.0344 55.1934   6
   0  -9  21 93.0035 103.604   6
   0 -10   0 31.5042 47.1442   6
   0  10   0-10.4172 105.129   4
   0  10   1-10.6679 104.182   4
   0  10  -1-39.1358 113.990   4
   0 -10   1 206.582 145.687   6
   0 -10  -1 128.166 101.290   6
   0 -10  -2 12.0841 76.9273   6
   0  10  -2-59.2442 145.490   4
   0  10   2-45.6127 131.390   4
   0 -10   2 151.639 98.0914   6
   0 -10  -3 173.413 133.613   6
   0  10  -3-42.8120 121.847   4
   0 -10   3 59.2399 62.5293   6
   0  10   3 31.9845 45.1483   4
   0 -10  -4 530.811 207.075   6
   0  10  -4 94.5145 42.2796   4
   0 -10   4 378.170 177.754   6
   0  10   4 409.326 204.458   4
   0  10  -5 1388.66 278.513   4
   0  10   5 1029.10 277.747   4
   0 -10  -5 1526.21 304.793   6
   0 -10   5 1368.96 300.832   6
   0 -10  -6 20.1705 45.5491   6
   0  10  -6 355.083 171.145   4
   0  10   6 80.2642 86.4932   4
   0 -10   6 339.582 167.711   6
   0  10   7-74.6667 127.869   4
   0 -10   7-25.1485 78.0769   6
   0  10  -7-19.8452 46.8843   4
   0 -10  -7-21.8072 60.1351   6
   0 -10   8-94.5717 119.131   6
   0  10   8-76.8365 103.445   4
   0 -10  -8 13.7122 63.9366   6
   0  10  -8 116.220 78.3012   4
   0 -10  -9 85.5990 84.6225   6
   0  10  -9-93.6533 93.8100   4
   0 -10   9 19.6004 50.7644   6
   0  10   9-130.897 136.565   4
   0 -10 -10 562.490 198.450   6
   0 -10  10 374.083 173.363   6
   0  10  10 243.623 103.076   4
   0 -10  11 699.442 220.863   6
   0  10  11 445.378 164.695   4
   0 -10 -11 435.831 176.407   6
   0 -10  12 121.156 101.881   6
   0 -10 -12 53.3288 89.1113   6
   0  10  12 104.838 128.385   4
   0  10  13-26.6765 93.0138   4
   0 -10  13 16.4253 50.6250   6
   0  10  14-111.165 110.198   4
   0 -10  14 34.4428 72.1937   6
   0 -10  15 43.6565 78.8875   6
   0 -11   0 43.7074 36.3202   6
   0  11   0-36.0936 70.0938   4
   0 -11  -1 269.104 147.879   6
   0  11   1 61.8704 88.1526   4
   0  11  -1 39.7789 39.6847   4
   0 -11   1 357.010 182.405   6
   0  11  -2-47.0488 112.992   4
   0 -11   2 118.571 90.2633   6
   0 -11  -2 213.126 152.818   6
   0  11   2 102.292 103.269   4
   0  11   3 1.76843 38.2643   4
   0  11  -3 15.1866 61.7555   4
   0 -11   3 19.3297 80.0000   6
   0 -11  -3 132.200 128.825   6
   0  11  -4 198.636 107.973   4
   0 -11   4 282.314 170.984   6
   0 -11  -4 414.029 192.914   6
   0  11   4 104.646 106.031   4
   0 -11  -5 129.085 126.919   6
   0 -11   5 27.7135 45.1878   6
   0  11   5 34.9279 63.4018   4
   0  11  -5-41.5334 60.3938   4
   0 -11  -6 597.349 226.060   6
   0  11   6 587.252 243.684   4
   0  11  -6 486.361 176.710   4
   0  11  -7 345.561 158.900   4
   0 -11  -7 302.705 165.374   6
   0 -11  -8 257.879 151.988   6
   0  11  -8 78.3369 110.303   4
   0 -11  -9 44.2499 62.0885   6
   0 -11 -10-22.3546 57.6491   6
   1   0 -30-13.3847 54.1522   8
   1   0 -29-51.4824 57.7491   8
   1   0 -28-13.8867 42.3148   8
   1   0 -27 80.8429 100.224   8
   1   0 -26 55.4455 83.1815   8
   1   0 -25 79.2345 83.8091   8
   1   0 -24 20.7848 44.8432   3
   1   0 -24 50.3375 91.8412   8
   1   0 -23 44.7832 105.379   8
   1   0 -23 41.1347 62.5926   3
   1   0 -22-78.4319 72.2194   3
   1   0 -22 33.2683 37.3315   8
   1   0 -21-32.3080 45.1103   3
   1   0 -21 177.810 126.701   8
   1   0 -20 77.1915 97.4190   8
   1   0 -20 20.3730 50.4165   3
   1   0 -19 17.2741 26.3456   3
  -1   0  19 52.9358 31.1535   4
   1   0 -19 142.969 94.4040   8
  -1   0  18-2.23058 11.3198   4
   1   0 -18 24.9098 43.4040   8
   1   0 -18 28.9715 47.1713   3
   1   0 -17 14.6321 17.5957   6
   1   0 -17 20.0925 32.4352   3
  -1   0  17 27.8985 16.1328   4
   1   0 -17 0.43399 43.8795   8
   1   0 -16-24.4041 66.5404   8
   1   0 -16-6.55446 20.5801   3
   1   0 -16 2.46490 15.1781   6
  -1   0  16 6.56145 14.0266   4
   1   0 -15 8.93945 13.9040   6
   1   0 -15-7.11130 45.0187   8
  -1   0  15-20.9496 20.4908   4
   1   0 -15 7.42547 20.1884   3
  -1   0  14 1.24581 13.5329   4
   1   0 -14-5.37093 14.9872   6
   1   0 -14 29.1099 26.4591   3
  -1   0  13 22.8787 8.96120   4
   1   0 -13-23.4693 29.5605   8
   1   0 -13-29.1698 12.9803   3
   1   0 -13 11.6096 18.9786   6
  -1   0  12 1.59469 16.7678   4
   1   0 -12 1.94976 28.7744   3
   1   0 -12-34.4830 46.1502   8
   1   0 -12-13.3852 19.6018   6
  -1   0  11-8.27958 10.2504   4
   1   0 -11-42.2929 52.3713   8
   1   0 -11 0.25079 14.2849   6
   1   0 -11 1.89567 14.4333   3
   1   0 -10 32.7009 43.2533   8
   1   0 -10-8.18209 6.56578   6
   1   0 -10-3.45296 29.5984   3
  -1   0  10-10.8561 14.1342   4
   1   0  -9 18.7831 22.2267   3
   1   0  -9 1.69864 6.76216   6
   1   0  -9-9.85761 28.1165   8
  -1   0   9-9.10191 12.6769   4
   1   0  -8 28.6018 17.7346   6
   1   0  -8-3.60569 27.0077   8
  -1   0   8-15.8117 15.3019   4
   1   0  -7-10.6599 16.3608   8
   1   0  -7 11.8291 16.5501   6
  -1   0   7-11.2825 11.8705   4
  -1   0   6 17.3463 7.09222   4
   1   0  -6 6.42111 12.7024   8
   1   0  -6-17.9963 14.3493   6
   1   0  -5 11.6118 9.04293   4
   1   0  -5 30.9182 22.7063   8
  -1   0   5-2.49940 5.33648   4
   1   0  -4 9.87747 13.3008   8
   1   0   3-2.24341 9.18558   5
  -1   0  -4 40.9899 21.1516   8
  -1   0  -5 17.8324 27.6557   8
  -1   0  -6 70.1769 44.8289   8
  -1   0  -7 51.1264 34.3891   8
  -1   0  -8-33.3523 31.1389   8
  -1   0  -9-26.3599 25.8174   8
  -1   0 -10-22.3677 47.1697   8
  -1   0 -11 18.6430 44.2157   8
  -1   0 -12-24.2859 45.4054   8
  -1   0 -13 3.79949 19.6418   3
  -1   0 -13 78.0693 72.7610   8
   1   0  14 18.4304 25.5946   4
  -1   0 -14 24.1064 33.0526   3
  -1   0 -14 73.0774 80.1176   8
  -1   0 -15 15.1172 53.2674   8
  -1   0 -15 43.6017 38.9302   3
   1   0  15 39.4594 29.3624   4
  -1   0 -16 22.7155 75.2967   8
  -1   0 -16-9.56571 39.4050   3
   1   0  16-10.4527 26.6572   4
   1   0  17 16.5301 15.0352   4
  -1   0 -17-13.6884 28.7787   3
  -1   0 -17-29.8408 49.9901   8
  -1   0 -18-59.5165 50.9636   8
  -1   0 -18 33.7322 35.3458   3
   1   0  18-13.4834 12.6655   4
   1   0  19 48.8854 35.7194   4
  -1   0 -19-1.87899 26.6347   3
  -1   0 -20 52.1155 66.5326   8
  -1   0 -20 26.0368 38.8565   3
   1   0  20 9.45183 24.7587   4
  -1   0 -21 20.9693 43.8763   3
  -1   0 -21 116.692 89.3320   8
  -1   0 -22 21.2106 22.6339   3
  -1   0 -22 42.5158 106.850   8
  -1   0 -23 70.2434 84.3923   8
  -1   0 -24-18.0433 53.0549   8
  -1   0 -25-12.8686 56.9700   8
  -1   0 -26 124.408 119.049   8
  -1   0 -27 43.3086 57.5182   8
  -1   0 -28 55.8650 109.287   8
  -1   0 -29-53.1138 93.9672   8
  -1   0 -30-8.80109 65.7396   8
   1  -1 -30 102.258 84.0803   8
   1   1 -30 290.662 170.720   8
   1   1 -29 352.951 169.881   8
   1  -1 -29 224.207 130.306   8
   1  -1 -28 316.374 142.159   8
   1   1 -28 352.680 168.567   8
   1  -1 -27-16.5875 52.1618   8
   1   1 -27 125.457 126.399   8
   1  -1 -26 188.532 124.714   8
   1   1 -26 93.4593 94.6480   8
   1   1 -25 1717.23 319.953   8
   1  -1 -25 1691.64 316.683   8
   1   1 -25 1494.80 232.625   3
   1   1 -24 117.695 93.6724   8
   1   1 -24 24.4738 39.0279   3
   1  -1 -24 66.8896 98.2464   8
   1   1 -23 73.2906 80.5990   8
   1   1 -23 8.78785 63.9857   3
   1  -1 -23 43.4778 93.1744   8
   1   1 -22 1356.89 208.761   3
   1  -1 -22 1502.65 278.484   8
   1   1 -22 1646.33 302.306   8
   1  -1 -21 175.709 110.099   8
   1   1 -21 152.402 93.2126   3
   1   1 -21 153.181 117.749   8
  -1   1  20 10587.4 434.832   4
   1   1 -20 10740.8 714.892   8
   1  -1 -20 10484.3 703.649   8
   1   1 -20 9383.86 542.114   3
  -1   1  19 99.7478 46.7206   4
   1   1 -19-29.9304 71.7612   3
   1   1 -19 65.1661 102.191   8
   1  -1 -19 109.365 68.1605   3
   1  -1 -19 165.799 95.4827   8
   1  -1 -18 805.394 184.226   8
   1   1 -18 519.132 113.974   3
  -1   1  18 798.051 119.904   4
   1   1 -18 899.297 192.173   8
   1  -1 -18 848.554 135.247   3
  -1   1  17 2455.30 201.986   4
   1  -1 -17 2292.50 296.361   8
   1   1 -17 2525.76 306.498   8
   1  -1 -17 2451.68 235.410   3
   1  -1 -17 1903.13 102.741   6
   1  -1 -16 46.8829 37.7372   3
   1  -1 -16-5.83098 31.8584   8
   1   1 -16-21.0797 33.6798   8
   1  -1 -16-0.32517 9.03918   6
  -1   1  16-5.24350 14.2698   4
  -1  -1  16 18.7295 28.4861   6
  -1   1  15 457.255 84.4536   4
   1  -1 -15 477.910 103.379   3
   1   1 -15 339.243 66.2773   6
   1   1 -15 313.763 95.5397   8
   1  -1 -15 383.806 50.5466   6
  -1  -1  15 392.042 66.9326   6
   1  -1 -15 435.019 121.126   8
   1   1 -14 9421.46 539.332   8
   1  -1 -14 9716.10 251.128   6
  -1   1  14 9458.40 385.915   4
   1  -1 -14 8938.76 412.180   3
   1  -1 -14 9517.55 548.024   8
  -1  -1  14 9511.40 321.072   6
   1   1 -14 9842.30 362.416   6
   1  -1 -13 3495.82 248.065   3
   1  -1 -13 3938.04 159.706   6
   1   1 -13 4142.06 341.670   8
  -1   1  13 3904.02 245.228   4
  -1  -1  13 3970.43 208.888   6
   1  -1 -13 3983.36 345.672   8
   1   1 -13 4013.80 228.566   6
   1   1 -12 3065.93 281.023   8
   1   1 -12 2890.22 185.713   6
  -1  -1  12 2947.72 174.873   6
   1  -1 -12 3038.68 288.671   8
   1  -1 -12 2515.52 200.475   3
   1  -1 -12 2986.20 140.668   6
  -1   1  12 2774.55 197.207   4
   1   1 -11 129.567 18.4633   8
   1  -1 -11 248.097 72.7149   3
  -1   1  11 168.628 66.5274   4
   1  -1 -11 155.445 31.0499   6
  -1  -1  11 134.537 37.5269   6
   1   1 -11 168.140 46.5398   6
   1  -1 -11 258.021 104.187   8
   1  -1 -10 46329.1 1027.71   8
   1  -1 -10 43918.4 506.306   6
   1   1 -10 44912.2 709.461   6
  -1   1  10 44109.2 746.953   4
  -1  -1  10 45750.2 672.552   6
   1   1 -10 46725.6 1006.92   8
   1  -1 -10 42377.2 765.794   3
   1  -1  -9 4162.49 232.027   3
  -1   1   9 4059.03 218.545   4
   1  -1  -9 4168.39 294.102   8
   1   1  -9 4258.42 288.273   8
  -1  -1   9 4089.70 194.086   6
   1   1  -9 3992.41 207.500   6
   1  -1  -8 59.8577 37.9606   3
   1  -1  -8 70.4473 34.4208   8
   1  -1  -8 33.7824 9.99457   4
  -1  -1   8 18.3995 15.1055   6
   1   1  -8 5.71521 15.8964   6
   1   1  -8 32.8513 34.4885   8
  -1   1   8 2.19236 15.8473   4
  -1   1   8 56.5104 26.9743   3
  -1   1   7 688.927 84.5933   4
   1   1  -7 733.665 106.445   8
  -1   1   7 634.123 87.1608   3
   1   1  -7 651.716 78.9561   6
   1  -1  -7 613.170 78.0925   4
   1  -1  -7 654.638 100.708   8
  -1  -1   7 728.458 77.1143   6
   1  -1  -6 10255.5 309.192   4
  -1   1   6 9816.52 308.793   4
  -1   1   6 10338.3 324.031   3
  -1  -1   6 9892.57 284.724   6
   1   1  -6 8898.08 282.156   6
   1   1  -6 10106.2 361.537   8
   1  -1  -6 10183.4 376.444   8
  -1   1   5 44.7774 18.5166   3
  -1   1   5 45.0269 18.0053   4
   1   1  -5 11.2758 13.7644   8
   1  -1  -5 50.6995 38.0490   8
   1  -1  -5 39.1668 24.2950   4
  -1  -1   5 50.9357 30.7989   6
  -1  -1   4 17759.6 358.367   6
   1   1  -4 18089.2 382.370   8
   1  -1  -4 18266.4 241.053   2
  -1   1   4 17615.1 370.083   4
   1  -1  -4 17794.1 433.034   8
   1   1  -3 18882.3 254.203   4
   1  -1  -3 17207.2 400.226   8
   1   1  -3 17778.9 328.493   8
  -1  -1   3 16782.1 339.772   6
  -1   1   3 16588.6 352.535   4
  -1  -1   2 4702.27 170.382   6
   1   1  -2 6326.34 169.359   4
  -1   1   1 13737.3 259.496   7
  -1  -1  -2 79125.0 735.255   2
  -1   1  -2 78816.8 616.506   4
  -1  -1  -3 83.2721 46.2594   8
  -1  -1  -3 70.9141 30.5875   6
   1  -1   3 35.2651 17.8053   5
  -1   1  -3 44.0908 25.3553   4
  -1  -1  -3 55.1099 26.2992   2
   1  -1   4 66454.6 824.417   5
  -1  -1  -4 62928.7 484.056   6
  -1  -1  -4 65383.8 801.705   8
  -1  -1  -5 18185.1 463.929   8
   1  -1   5 17676.6 302.225   4
  -1   1  -5 18362.3 480.936   8
   1   1   5 18828.7 286.645   3
  -1  -1  -5 17463.9 238.842   6
   1  -1   5 17562.4 360.111   6
   1  -1   6 2578.69 140.737   6
  -1  -1  -6 2607.51 193.561   8
   1   1   6 2755.98 124.339   3
  -1   1  -6 2533.73 192.876   8
  -1  -1  -7 8559.25 373.595   8
   1  -1   7 8640.06 253.395   6
  -1   1  -7 9267.46 385.445   8
   1   1   7 7739.37 304.787   4
   1   1   8 9025.34 335.579   4
  -1   1  -8 10010.1 428.837   8
  -1  -1  -8 9687.63 420.336   8
   1  -1   8 9913.64 275.478   6
  -1  -1  -9 11856.1 499.894   8
   1   1   9 11417.3 389.723   4
  -1   1  -9 13128.3 527.711   8
   1  -1   9 12179.9 305.204   6
  -1   1 -10 24797.3 773.214   8
   1   1  10 20049.4 540.593   4
   1  -1  10 23337.1 432.476   6
  -1  -1 -10 22478.2 467.403   3
  -1  -1 -10 22056.6 713.946   8
   1   1  11 4092.74 243.097   4
  -1  -1 -11 4370.24 222.521   3
  -1   1 -11 4859.35 359.525   8
   1  -1  11 4387.74 190.265   6
  -1  -1 -11 4231.92 333.619   8
  -1   1 -12 13216.7 622.824   8
  -1  -1 -12 12136.3 581.639   8
   1  -1  12 12454.9 319.802   6
  -1  -1 -12 12295.8 385.934   3
   1   1  12 11628.8 433.862   4
  -1   1 -13 22702.8 841.743   8
   1   1  13 20587.8 584.480   4
  -1  -1 -13 22637.5 818.682   8
   1  -1  13 22544.4 426.669   6
  -1  -1 -13 21988.5 541.600   3
   1   1  14 3985.54 261.079   4
  -1   1 -14 4430.31 388.055   8
  -1  -1 -14 4232.26 370.628   8
  -1  -1 -14 4277.59 251.731   3
   1  -1  14 4450.47 190.708   6
   1   1  15 1682.00 174.361   4
   1  -1  15 1792.17 120.843   6
  -1  -1 -15 1776.45 239.289   8
  -1  -1 -15 1647.96 164.075   3
  -1   1 -15 1840.92 255.753   8
  -1  -1 -16 710.955 113.887   3
  -1   1 -16 542.180 141.255   8
   1   1  16 633.336 110.662   4
   1  -1  16 539.494 65.9499   6
  -1  -1 -16 672.867 160.031   8
  -1   1 -17 344.353 102.824   8
   1   1  17 434.817 88.9647   4
  -1  -1 -17 396.372 91.5281   3
   1  -1  17 457.738 58.1810   6
  -1  -1 -17 486.057 141.159   8
   1  -1  17 456.616 71.8672   4
   1  -1  18 222.340 50.1335   4
   1   1  18 182.524 60.8953   4
  -1   1 -18 169.095 83.0275   8
  -1  -1 -18 178.922 90.9627   8
  -1  -1 -19 115.247 65.6917   8
   1   1  19 123.696 46.2930   4
  -1   1 -19 137.840 69.3310   8
  -1   1 -20 87.4105 80.1469   8
   1   1  20-58.1565 58.9500   4
  -1  -1 -20 48.4061 42.2357   8
  -1   1 -20-60.7669 74.6503   3
   1   1  21 4222.52 313.058   4
  -1   1 -21 4255.02 347.284   3
  -1   1 -21 4222.71 474.967   8
  -1  -1 -21 4200.78 464.359   8
  -1   1 -22 260.989 156.477   8
  -1   1 -22 15.0377 56.9891   3
  -1  -1 -22 92.5331 104.460   8
  -1   1 -23 256.152 129.474   8
  -1  -1 -23 258.951 119.479   8
  -1   1 -23 146.798 52.7055   3
  -1  -1 -24 388.512 157.313   8
  -1   1 -24 597.755 205.146   8
  -1  -1 -25 324.001 151.943   8
  -1   1 -25 555.311 191.333   8
  -1   1 -26 44.3768 77.6553   8
  -1  -1 -26 157.856 97.4463   8
  -1  -1 -27 11.5223 64.1179   8
  -1   1 -27-100.346 123.220   8
  -1   1 -28 87.3360 108.162   8
  -1  -1 -28 240.218 140.103   8
  -1  -1 -29 211.171 134.428   8
  -1   1 -29 267.898 139.958   8
  -1  -1 -30 82.7126 57.2398   8
  -1   1 -30 364.985 195.330   8
   1  -2 -30 147.602 133.580   8
   1   2 -30 299.712 191.883   8
   1  -2 -29 224.845 158.012   8
   1   2 -29 393.396 175.867   8
   1   2 -28 1264.01 295.437   8
   1  -2 -28 1294.32 297.282   8
   1   2 -27 1417.68 314.058   8
   1  -2 -27 1478.78 310.248   8
   1   2 -26 1543.09 316.814   8
   1   2 -26 1289.84 240.948   3
   1  -2 -26 1338.47 291.352   8
   1  -2 -25 705.300 190.249   8
   1   2 -25 843.626 243.006   8
   1   2 -25 699.628 177.873   3
   1  -2 -24 958.766 238.770   8
   1   2 -24 1034.90 216.579   3
   1   2 -24 1122.91 257.467   8
   1   2 -23 229.178 111.206   3
   1   2 -23 198.754 85.9778   8
   1  -2 -23 299.560 145.701   8
   1   2 -22 5645.69 558.290   8
   1  -2 -22 5017.30 509.288   8
  -1   2  21 145.060 48.6328   4
   1  -2 -21 155.200 100.563   8
   1   2 -21 230.324 123.017   8
   1  -2 -20 168.185 77.9597   8
  -1   2  20 195.746 72.5487   4
  -1  -2  20 257.544 69.6906   6
   1   2 -20 114.487 71.8588   8
  -1   2  19 1482.36 190.613   4
   1  -2 -19 1445.02 267.547   8
  -1  -2  19 1487.60 154.718   6
   1   2 -19 1218.40 231.150   8
  -1  -2  18 4419.06 266.175   6
  -1   2  18 4270.58 320.081   4
   1  -2 -18 4204.07 418.883   8
   1   2 -18 4156.46 418.496   8
  -1  -2  17 248.629 63.7833   6
  -1   2  17 234.749 75.0536   4
   1  -2 -17 225.975 96.4736   8
   1   2 -17 212.612 87.7210   8
   1  -2 -16 341.274 47.2172   6
  -1  -2  16 354.435 71.3045   6
   1  -2 -16 379.388 118.540   8
   1   2 -16 339.596 108.993   8
  -1   2  16 297.709 72.7342   4
  -1  -2  15 8.20178 11.8666   6
  -1   2  15 37.0259 21.3192   4
   1  -2 -15 53.5862 64.7424   8
   1   2 -15 18.5169 41.1347   8
   1  -2 -15 20.1720 12.6781   6
  -1   2  14 8541.11 426.371   4
   1   2 -14 9241.18 541.615   8
   1  -2 -14 8408.08 247.803   6
   1  -2 -14 8554.79 534.463   8
  -1  -2  14 9360.98 382.724   6
  -1   2  13 1824.10 191.027   4
   1  -2 -13 1832.75 238.303   8
   1   2 -13 1813.25 229.219   8
  -1  -2  13 1725.64 159.946   6
  -1  -2  12 1498.48 148.329   6
   1  -2 -12 1633.56 218.235   8
  -1   2  12 1467.94 170.425   4
   1   2 -12 1761.79 216.503   8
   1  -2 -11 6566.06 273.917   2
   1   2 -11 6688.64 416.489   8
   1  -2 -11 6674.75 422.020   8
  -1   2  11 6538.84 355.121   4
  -1  -2  11 6643.77 312.876   6
  -1   2  10 19924.9 606.622   4
  -1  -2  10 18655.4 277.294   4
   1  -2 -10 20879.9 464.831   2
  -1  -2  10 21067.4 555.825   6
   1   2 -10 22378.3 706.574   8
   1  -2 -10 20552.5 699.548   8
   1  -2  -9 26652.9 776.972   8
  -1   2   9 25984.9 679.972   4
   1   2  -9 29409.2 757.884   8
  -1  -2   9 27926.2 630.127   6
  -1  -2   9 26408.0 357.516   4
   1  -2  -9 27522.8 507.631   2
   1   2  -8 8012.80 384.484   8
   1  -2  -8 7959.38 408.669   8
   1   2  -8 7922.27 183.003   4
  -1  -2   8 7834.23 208.770   4
  -1   2   8 8051.09 363.972   4
   1  -2  -8 8118.12 268.550   2
  -1  -2   8 8340.98 339.082   6
   1  -2  -7 3270.49 165.101   2
   1   2  -7 3555.29 137.343   4
  -1  -2   7 3214.40 210.702   6
  -1  -2   7 3276.48 142.089   4
   1   2  -7 3411.12 231.412   8
   1  -2  -7 3053.42 238.402   8
  -1   2   7 3015.12 219.479   4
  -1   2   6 892.367 113.867   4
   1   2  -6 1084.40 125.979   8
   1  -2  -6 982.372 94.3318   2
  -1  -2   6 930.622 81.3825   4
  -1  -2   6 1045.97 123.248   6
   1  -2  -6 1046.53 134.199   8
   1   2  -6 1019.60 82.9376   4
  -1  -2   5 19259.3 491.066   6
  -1  -2   5 18509.6 376.854   4
  -1   2   5 18047.5 506.379   4
  -1   2   5 18527.1 368.066   2
   1  -2  -5 19309.6 567.343   8
   1  -2  -5 18937.8 376.813   2
  -1  -2   4 23657.6 542.286   6
   1  -2  -4 22466.2 418.327   2
   1  -2  -4 23232.8 597.459   8
  -1   2   4 22800.8 424.712   2
  -1  -2   4 23726.0 451.175   4
  -1   2   4 22493.2 551.423   4
   1  -2  -3 151004. 1076.24   5
  -1   2   3 147674. 1119.23   2
   1  -2  -3 144736. 1432.23   8
  -1   2   3 142750. 1367.76   4
  -1   2   3 149456. 1075.52   7
  -1  -2   3 148532. 1339.12   6
   1  -2  -2 925.653 110.433   8
   1  -2  -2 1162.41 93.3470   5
  -1   2   2 765.629 82.5290   2
   1   2  -2 1607.21 128.202   4
  -1   2   2 1024.68 85.4677   7
   1   2  -2 918.582 80.8813   5
  -1  -2   2 1085.16 139.767   6
   1   2  -2 833.258 102.804   1
   1  -2  -1 63.1545 25.6965   5
  -1   2   1-11.8542 34.9088   4
   1   2  -1 44.8327 14.0822   5
   1   2  -1 77.3605 37.2843   1
   1  -2  -1 54.0277 20.9799   7
  -1  -2   1 51.6670 28.0588   6
   1   2  -1 115.051 40.3364   4
  -1   2   1 62.5900 26.1077   5
  -1   2   0 9448.85 285.650   5
  -1   2   0 8650.56 309.286   4
   1   2   0 8591.23 277.648   8
  -1   2   0 7897.34 357.043   1
   1   2   0 8630.58 327.300   1
   1   2   0 8836.67 192.079   5
   1  -2   0 8185.66 254.785   5
  -1   2  -1 12633.1 363.310   4
   1  -2   1 11794.4 324.247   5
   1   2   1 13676.4 405.900   4
  -1  -2  -1 11659.5 334.512   8
  -1  -2  -1 12101.3 377.190   2
   1   2   1 13112.4 348.378   8
  -1   2  -1 12027.6 333.220   5
  -1   2  -1 12288.9 419.220   1
  -1  -2  -2 183255. 1475.69   2
   1   2   2 175994. 1495.00   4
  -1  -2  -2 188603. 1401.81   8
   1   2   2 194854. 1397.70   8
  -1   2  -2 188749. 1642.56   1
  -1  -2  -2 214938. 1510.95   6
  -1   2  -2 197027. 1414.15   5
  -1   2  -2 192797. 1384.04   4
   1  -2   2 175192. 1329.78   5
   1  -2   3 223292. 1615.37   5
  -1  -2  -3 232288. 1638.88   8
  -1  -2  -3 224833. 1623.64   2
  -1  -2  -3 227639. 1494.03   6
  -1   2  -3 229331. 1814.53   1
  -1   2  -3 229002. 1451.94   4
   1   2   4 17459.0 480.968   8
  -1  -2  -4 15502.3 442.979   8
   1  -2   4 17188.8 412.930   4
   1   2   4 16003.2 425.981   2
   1  -2   4 15470.3 448.572   5
  -1  -2  -4 15511.1 387.525   6
   1   2   4 15440.3 472.275   4
  -1  -2  -4 16141.6 434.079   2
  -1   2  -4 17427.5 389.228   4
  -1  -2  -5 1485.04 133.111   2
  -1  -2  -5 1378.69 143.030   8
   1  -2   5 1529.99 148.431   5
   1  -2   5 1515.91 131.585   6
   1  -2   5 1614.11 123.762   4
  -1  -2  -5 1280.04 112.888   6
   1   2   5 1198.83 134.296   4
   1   2   5 1533.17 152.785   8
  -1   2  -5 1539.87 108.022   4
  -1  -2  -6 432.394 76.6950   2
   1  -2   6 503.986 80.8367   6
  -1  -2  -6 567.043 94.8806   8
  -1   2  -6 428.698 57.3527   4
   1   2   6 608.487 103.490   4
  -1  -2  -6 497.513 73.8458   6
   1  -2   6 419.764 63.8430   4
  -1  -2  -7 23330.3 644.633   8
   1  -2   7 24636.7 468.274   4
  -1  -2  -7 23897.3 556.643   2
   1   2   7 22745.1 613.454   4
  -1  -2  -7 22547.2 431.303   6
   1  -2   7 25081.0 586.519   6
  -1  -2  -8 899.699 115.192   2
  -1  -2  -8 918.352 138.098   8
   1   2   8 863.251 126.901   4
   1  -2   8 934.084 94.8821   4
   1   2   8 914.798 102.562   3
   1  -2   8 949.334 124.037   6
  -1  -2  -8 949.781 85.2830   6
  -1   2  -8 879.021 150.142   8
   1   2   9 1427.68 159.906   4
   1  -2   9 1539.23 146.955   6
  -1  -2  -9 1454.67 101.830   6
  -1  -2  -9 1582.59 185.866   8
  -1   2  -9 1551.22 186.046   8
   1   2   9 1520.45 133.544   3
  -1  -2  -9 1660.01 157.738   2
   1  -2   9 1209.93 109.767   4
  -1  -2 -10 260.194 97.6653   8
   1   2  10 204.128 78.1200   4
   1  -2  10 137.758 40.8144   4
   1  -2  10 169.913 55.4798   6
   1   2  10 149.243 42.8232   3
  -1  -2 -10 155.734 30.0839   6
  -1   2 -10 214.984 89.2212   8
   1  -2  11 20129.2 415.919   4
   1  -2  11 21806.2 550.804   6
  -1   2 -11 22620.6 780.445   8
  -1  -2 -11 20575.1 750.285   8
   1   2  11 20407.1 644.823   4
   1   2  11 20290.4 513.035   3
  -1  -2 -11 19429.1 333.464   6
   1  -2  12 604.702 75.8256   4
  -1  -2 -12 518.873 48.4308   6
   1   2  12 723.546 134.438   4
  -1  -2 -12 731.867 150.842   8
  -1   2 -12 650.879 140.269   8
   1  -2  12 611.033 92.4191   6
   1  -2  13 864.535 85.0667   4
   1   2  13 928.291 141.310   4
  -1  -2 -13 882.117 171.881   8
  -1   2 -13 924.456 174.379   8
   1  -2  13 1003.83 114.654   6
   1  -2  14-16.2292 26.0924   6
   1  -2  14 2.13524 14.0607   4
  -1  -2 -14-0.48454 39.6152   8
   1   2  14-11.2604 15.5557   4
  -1   2 -14-40.6054 64.0678   8
  -1  -2 -15 462.023 125.864   8
   1  -2  15 529.287 65.3562   4
  -1   2 -15 610.886 145.086   8
   1   2  15 465.767 106.891   4
   1  -2  15 546.676 85.6674   6
   1  -2  16-6.26529 20.5340   6
  -1  -2 -16 12.9582 27.7968   8
   1  -2  16 5.91430 11.2842   4
  -1   2 -16 46.0873 55.7637   8
   1   2  16-10.3180 28.6935   4
   1   2  17 4146.14 332.209   4
  -1  -2 -17 4166.43 413.639   8
  -1   2 -17 4606.73 438.661   8
   1  -2  17 4475.20 251.018   6
   1  -2  18 2233.20 176.537   6
   1   2  18 2069.77 234.840   4
  -1  -2 -18 2202.84 308.520   8
  -1   2 -18 2081.72 298.791   8
   1  -2  19 63.3422 20.3217   6
   1   2  19 97.0929 24.8940   4
  -1  -2 -19 149.308 91.3911   8
  -1   2 -19-36.1648 64.9311   8
  -1  -2 -20 568.921 162.730   8
  -1   2 -20 438.736 131.142   8
   1   2  20 522.755 123.013   4
  -1  -2 -21 1663.85 300.726   8
   1   2  21 1537.92 215.336   4
  -1   2 -21 1599.21 290.359   8
  -1   2 -22 1193.39 259.802   8
  -1  -2 -22 975.694 220.280   8
  -1  -2 -23 112.001 46.3900   8
  -1   2 -23 72.2177 115.992   8
  -1   2 -24 676.334 156.817   3
  -1   2 -24 867.066 219.923   8
  -1  -2 -24 773.456 205.391   8
  -1  -2 -25 356.573 157.346   8
  -1   2 -25 431.352 176.351   8
  -1   2 -26 325.733 155.626   8
  -1  -2 -26 419.123 172.160   8
  -1  -2 -27-3.54597 54.4693   8
  -1   2 -27 6.34017 38.8604   8
  -1  -2 -28 272.759 132.470   8
  -1   2 -28 285.871 160.955   8
  -1   2 -29 65.0663 44.4604   8
  -1  -2 -29 9.15966 85.8622   8
  -1   2 -30 380.703 176.318   8
   1   3 -30 450.315 201.507   8
   1  -3 -29 512.840 215.108   8
   1   3 -29 671.470 243.423   8
   1   3 -28 401.388 178.212   8
   1  -3 -28 229.016 137.122   8
   1  -3 -27 30.9175 67.5357   8
   1   3 -27 30.5393 41.2241   3
   1   3 -27 4.35784 50.2505   8
   1   3 -26 77.3984 30.2104   3
   1  -3 -26 97.8212 75.5041   8
   1   3 -26 195.352 101.177   8
   1   3 -25-29.1675 77.2806   8
   1  -3 -25-44.5139 59.3906   8
   1   3 -24-31.0094 48.8476   8
   1  -3 -24 84.7365 94.6242   8
   1  -3 -23 789.147 207.425   8
   1   3 -23 759.870 206.400   8
  -1   3  22 801.646 165.433   4
   1  -3 -22 623.568 170.282   8
   1   3 -22 847.327 217.991   8
   1  -3 -21 1529.93 278.325   8
  -1   3  21 1738.73 233.922   4
   1   3 -21 1632.86 287.906   8
  -1   3  20 1.17115 25.8109   4
  -1  -3  20-64.9660 53.3076   6
   1   3 -20-34.7018 70.5400   8
   1  -3 -20-161.648 131.234   8
   1  -3 -19 890.002 133.051   2
  -1   3  19 1029.75 176.682   4
   1   3 -19 1065.85 222.718   8
   1  -3 -19 975.126 209.209   8
  -1  -3  19 981.713 143.823   6
  -1  -3  18 3697.47 285.179   6
  -1   3  18 3708.84 339.725   4
   1  -3 -18 3650.10 406.146   8
   1   3 -18 3606.58 394.860   8
   1  -3 -18 3425.91 259.838   2
   1   3 -17 158.351 27.5101   8
  -1  -3  17 355.912 90.0079   6
  -1   3  17 442.339 113.395   4
   1  -3 -17 360.236 86.2562   2
   1  -3 -17 293.728 93.7089   8
   1  -3 -16 2295.26 299.015   8
  -1   3  16 2316.78 256.302   4
   1   3 -16 2655.60 313.941   8
  -1  -3  16 2613.35 231.994   6
   1  -3 -16 2474.50 210.275   2
  -1   3  15 904.758 158.242   4
   1  -3 -15 975.244 127.717   2
  -1  -3  15 1095.21 151.182   6
   1  -3 -15 960.773 183.630   8
   1   3 -15 1010.17 185.072   8
   1  -3 -14 186.023 53.3289   2
   1   3 -14 80.3712 36.4767   8
  -1   3  14 148.951 48.3692   4
  -1  -3  14 216.154 70.0652   6
   1  -3 -14 191.390 88.3046   8
   1  -3 -13 146.369 59.1497   8
  -1  -3  13 152.718 29.3617   4
  -1  -3  13 184.021 56.2226   6
   1  -3 -13 149.069 46.6936   2
   1   3 -13 229.103 90.9756   8
  -1   3  13 184.968 61.7721   4
   1  -3 -12 1036.15 123.143   2
  -1   3  12 1015.23 162.019   4
  -1  -3  12 1112.37 149.678   6
   1  -3 -12 1049.42 174.966   8
  -1  -3  12 1061.16 87.0619   4
   1   3 -12 1104.61 173.375   8
  -1  -3  11 1408.04 109.314   4
  -1   3  11 1221.73 174.384   4
   1  -3 -11 1435.33 140.214   2
   1   3 -11 1494.77 197.030   8
   1  -3 -11 1396.29 204.281   8
  -1  -3  11 1417.17 165.762   6
  -1  -3  10 1091.79 101.048   4
  -1  -3  10 1223.01 153.375   6
   1   3 -10 1275.67 185.894   8
   1  -3 -10 1058.96 182.258   8
  -1   3  10 966.133 155.637   4
   1   3 -10 1148.28 92.6921   4
   1  -3 -10 1076.51 123.806   2
  -1  -3   9 6448.17 357.906   6
   1   3  -9 7299.62 402.339   8
   1   3  -9 6617.28 241.514   4
   1  -3  -9 6012.27 414.029   8
   1  -3  -9 6142.94 283.385   2
  -1  -3   9 6251.49 254.879   4
  -1   3   9 5531.54 361.542   4
  -1   3   8 25381.8 752.127   4
  -1  -3   8 27088.3 550.776   4
   1  -3  -8 27187.1 579.673   2
   1   3  -8 28060.3 515.992   4
   1   3  -8 28165.0 743.658   8
  -1  -3   8 27968.6 732.438   6
   1  -3  -8 27551.8 852.367   8
   1   3  -7 6421.94 264.867   4
   1  -3  -7 6614.66 412.502   8
  -1   3   7 6320.04 366.434   4
   1  -3  -7 6303.63 278.937   2
  -1  -3   7 6656.57 353.617   6
  -1  -3   7 6375.80 275.972   4
  -1   3   7 6777.47 284.023   2
   1  -3  -6 4161.78 223.988   2
  -1  -3   6 4257.20 230.468   4
   1   3  -6 4765.89 238.399   4
  -1  -3   6 4238.40 278.702   6
  -1   3   6 3846.21 282.426   4
  -1   3   6 4332.77 230.004   2
   1  -3  -6 4653.31 334.830   8
  -1  -3   5 65.9632 67.3291   6
   1   3  -5 16.9435 21.1689   4
  -1   3   5 65.4989 39.8541   7
  -1   3   5-4.91964 22.2837   2
   1  -3  -5-19.0073 47.9645   8
  -1  -3   5 6.81534 37.1056   4
   1  -3  -5 64.1385 35.7617   5
  -1   3   5-29.9355 34.4714   4
   1   3  -4 15737.3 472.358   4
   1  -3  -4 14535.7 542.912   8
  -1  -3   4 14760.1 457.669   4
  -1   3   4 14934.5 382.853   7
  -1   3   4 14295.3 521.513   4
  -1  -3   4 14705.5 514.285   6
  -1   3   4 14243.1 436.429   2
   1  -3  -4 17377.8 454.006   5
   1   3  -3 1619.12 155.477   4
   1  -3  -3 1887.66 138.140   5
   1  -3  -3 1532.90 178.011   8
  -1  -3   3 1619.44 163.182   4
  -1   3   3 1583.55 118.840   7
  -1   3   3 1618.09 183.726   4
   1   3  -3 1605.29 134.851   5
  -1  -3   3 1486.27 168.487   6
  -1   3   3 1316.01 140.914   2
  -1  -3   2 10105.7 432.821   6
  -1   3   2 9535.74 415.151   4
  -1   3   2 9241.58 372.711   2
  -1   3   2 10204.7 317.265   5
   1   3  -2 9491.32 313.804   5
   1  -3  -2 9547.58 305.391   5
  -1  -3   1 13423.5 466.670   6
   1  -3  -1 8664.47 259.731   7
   1   3  -1 9661.08 291.036   5
   1  -3  -1 9457.58 311.148   5
  -1   3   1 9956.70 419.587   4
  -1   3   1 11998.8 386.878   5
   1   3  -1 13122.9 463.352   4
  -1   3   0 6026.81 266.638   5
   1   3   0 5185.11 273.967   8
   1   3   0 5353.46 303.084   4
  -1   3   0 5516.06 309.016   4
   1   3   0 5380.71 195.551   5
  -1  -3   0 6997.53 334.809   6
   1  -3   0 4786.08 231.582   5
  -1   3  -1 8862.35 326.931   5
   1   3   1 9282.48 413.970   4
   1  -3   1 8174.85 311.623   5
  -1  -3  -1 11171.9 427.422   6
   1   3   1 8798.46 364.633   8
   1   3   1 9735.92 243.858   5
  -1   3  -1 9214.91 387.225   4
   1   3   2 31519.8 364.733   5
   1   3   2 30720.9 765.864   4
   1  -3   2 30531.7 632.844   5
  -1  -3  -2 30435.9 697.570   8
  -1  -3  -2 29463.5 706.147   6
   1   3   2 34136.1 716.875   8
  -1   3  -2 32209.4 708.117   4
  -1   3  -2 33117.6 676.652   5
  -1  -3  -3 11289.5 427.827   8
  -1  -3  -3 11795.1 449.560   2
   1   3   3 11299.8 467.394   4
  -1   3  -3 12207.0 421.124   4
  -1  -3  -3 11513.6 424.675   6
   1  -3   3 11750.6 414.182   5
  -1   3  -4 10705.1 382.731   4
  -1  -3  -4 10419.3 396.608   6
  -1  -3  -4 10325.9 410.069   2
  -1  -3  -4 11079.8 444.687   8
   1  -3   4 10347.9 402.380   5
   1   3   4 9926.98 447.598   4
  -1  -3  -4 12234.4 233.218   5
  -1  -3  -5 17891.9 305.605   5
  -1   3  -5 18157.7 487.708   4
  -1  -3  -5 17577.4 551.921   2
  -1  -3  -5 17665.5 581.467   8
   1  -3   5 18234.4 583.562   6
  -1  -3  -5 16266.9 501.190   6
   1   3   5 16326.9 588.537   4
   1  -3   5 17219.1 552.819   5
  -1  -3  -6 2874.47 247.555   8
  -1   3  -6 2884.06 193.712   4
  -1  -3  -6 2931.56 228.896   2
  -1  -3  -6 2455.51 195.675   6
   1  -3   6 2878.06 245.583   6
   1   3   6 2669.08 242.562   4
  -1  -3  -7 1936.73 205.988   8
   1  -3   7 1833.83 191.126   6
  -1  -3  -7 1675.90 156.521   6
  -1   3  -7 1932.36 148.430   4
  -1  -3  -7 1928.58 184.165   2
   1  -3   7 1849.27 166.162   4
   1   3   7 1935.15 202.835   4
   1  -3   8 1492.15 150.067   4
  -1  -3  -8 1538.54 162.515   2
   1  -3   8 1789.86 179.939   6
  -1  -3  -8 1600.65 187.602   8
   1   3   8 1598.68 189.624   4
  -1   3  -8 1679.83 136.112   4
  -1  -3  -8 1542.15 149.008   6
  -1  -3  -9 375.076 69.4464   6
   1  -3   9 442.681 84.1090   4
   1  -3   9 467.701 96.5774   6
  -1  -3  -9 409.968 97.7870   8
   1   3   9 346.732 98.1813   4
  -1  -3  -9 321.892 72.3628   2
  -1  -3 -10 1903.63 226.779   8
   1  -3  10 1892.51 157.406   4
   1  -3  10 1871.44 192.373   6
   1   3  10 1817.03 217.499   4
  -1  -3 -10 1805.24 150.683   6
  -1   3 -10 1916.21 236.300   8
  -1  -3 -10 1873.60 181.688   2
  -1  -3 -11 373.351 92.6592   8
  -1  -3 -11 404.944 91.8076   2
   1   3  11 368.008 87.1035   4
  -1   3 -11 367.695 114.141   8
  -1  -3 -11 351.291 63.1927   6
   1  -3  11 453.949 97.0277   6
   1  -3  11 443.272 77.9421   4
  -1   3 -12 48.8658 59.4264   8
   1   3  12-33.8937 48.3882   4
   1  -3  12 8.37765 15.7314   4
  -1  -3 -12 22.1163 25.9346   2
  -1  -3 -12 6.54111 11.0714   6
   1  -3  12-46.0870 43.3712   6
  -1  -3 -12 15.3588 32.5573   8
  -1   3 -13 333.360 103.358   8
  -1  -3 -13 313.870 57.6129   6
   1   3  13 194.919 74.8427   4
  -1  -3 -13 294.664 95.5656   8
  -1  -3 -13 345.226 88.3751   2
   1  -3  13 351.270 85.5176   6
   1  -3  13 344.017 65.6368   4
   1  -3  14 5610.86 257.241   4
  -1  -3 -14 5738.87 353.281   2
  -1  -3 -14 5303.97 217.228   6
  -1  -3 -14 5060.45 420.419   8
  -1   3 -14 5789.12 453.179   8
   1   3  14 5489.11 404.323   4
   1  -3  14 6154.20 355.912   6
   1   3  15 505.337 121.884   4
  -1  -3 -15 481.109 118.359   8
  -1  -3 -15 519.922 58.5820   6
  -1  -3 -15 554.124 111.223   2
  -1   3 -15 596.168 148.247   8
   1  -3  15 586.273 107.137   6
  -1  -3 -16 2751.98 317.497   8
   1   3  16 2894.59 303.554   4
  -1   3 -16 3027.98 349.975   8
  -1  -3 -16 2870.53 261.298   2
   1  -3  16 2986.63 250.481   6
  -1  -3 -16 2427.40 107.299   6
  -1   3 -17 1291.25 233.985   8
  -1  -3 -17 1255.35 227.054   8
   1   3  17 1303.45 211.865   4
  -1  -3 -17 1236.53 178.015   2
   1  -3  17 1445.18 169.376   6
   1  -3  18 192.863 67.0706   6
  -1  -3 -18 185.558 71.6861   2
  -1  -3 -18 101.829 62.5322   8
   1   3  18 205.466 58.5959   4
  -1   3 -18 48.4149 82.7603   8
  -1  -3 -19 42.9698 40.8059   2
   1  -3  19 95.6950 52.1319   6
  -1  -3 -19 104.103 57.5598   8
   1   3  19 21.7083 47.4741   4
  -1  -3 -20 20.4786 21.7863   2
  -1   3 -20-18.5667 89.3735   8
  -1  -3 -20 106.564 62.9441   8
   1   3  20 9.09640 55.8079   4
   1  -3  20 16.9967 45.6784   6
  -1   3 -21 444.112 150.872   8
  -1  -3 -21 395.831 143.724   8
  -1  -3 -21 507.003 121.035   2
   1   3  21 565.260 141.346   4
  -1   3 -22 685.369 197.989   8
  -1  -3 -22 503.100 139.446   8
   1   3  22 648.916 157.165   4
  -1  -3 -23 126.827 47.3673   8
  -1   3 -23 367.450 136.020   8
  -1  -3 -24-33.1141 72.4437   8
  -1   3 -24-101.394 102.527   8
  -1  -3 -25 104.387 83.8409   8
  -1   3 -25 93.0789 87.7277   8
  -1  -3 -26 95.4488 87.5024   8
  -1   3 -26 10.4415 70.8371   8
  -1   3 -27 296.715 129.834   8
  -1  -3 -27 144.606 72.4066   8
  -1  -3 -28 217.459 145.998   8
  -1   3 -28 355.846 172.931   8
  -1   3 -29 98.8057 51.6202   8
  -1  -3 -29-9.50865 43.8481   8
   1   4 -29 339.031 184.260   8
   1  -4 -28 286.541 150.038   8
   1   4 -28 458.972 204.496   8
   1  -4 -27 1227.52 298.253   8
   1   4 -27 1129.34 278.631   8
   1  -4 -26 721.011 228.440   8
   1   4 -26 554.905 201.093   8
   1  -4 -25 57.6981 78.8607   8
   1   4 -25 13.8542 90.7173   8
   1   4 -24 101.208 94.2077   8
   1  -4 -24 130.949 149.887   8
   1   4 -23 1822.17 331.196   8
   1  -4 -23 1672.12 329.404   8
  -1   4  22 269.132 115.035   4
   1   4 -22 261.741 117.232   8
   1  -4 -22 357.236 146.608   8
   1  -4 -21 6.35137 71.1566   8
  -1   4  21-30.6990 41.9466   4
   1   4 -21-109.754 98.0104   8
  -1  -4  21-55.0990 59.5160   6
   1  -4 -20 69.1474 52.5833   8
  -1   4  20 53.5008 60.6308   4
  -1  -4  20-36.0541 52.2741   6
   1   4 -20-55.9453 87.3808   8
  -1   4  19 373.222 101.302   4
   1  -4 -19 215.864 99.8033   8
   1   4 -19 370.400 126.593   8
  -1  -4  19 433.922 118.297   6
  -1   4  18 3.90416 39.4394   4
   1  -4 -18-20.7436 46.5776   8
  -1  -4  18 84.3012 64.4191   6
   1   4 -18-33.6676 62.3501   8
   1  -4 -18 12.1491 23.9631   2
   1  -4 -17 7200.71 349.578   6
  -1   4  17 7068.89 517.848   4
   1  -4 -17 7146.10 373.995   2
   1   4 -17 7862.36 590.075   8
  -1  -4  17 7434.93 450.572   6
   1  -4 -17 6972.90 591.244   8
   1   4 -16 3069.21 350.500   8
  -1  -4  16 3132.28 296.495   6
  -1   4  16 3159.83 334.192   4
   1  -4 -16 3022.65 243.622   2
   1  -4 -16 3282.81 399.036   8
  -1   4  15 1312.59 207.389   4
   1  -4 -15 1384.35 240.873   8
   1   4 -15 1252.58 208.751   8
  -1  -4  15 1304.94 189.455   6
   1  -4 -15 1367.40 162.860   2
   1  -4 -14 502.602 103.067   2
  -1   4  14 436.023 122.518   4
   1  -4 -14 628.826 166.487   8
  -1  -4  14 457.561 116.182   6
   1   4 -14 443.940 120.815   8
   1  -4 -13 3763.17 265.104   2
  -1  -4  13 4017.11 326.584   6
  -1   4  13 3883.73 358.438   4
   1  -4 -13 3986.53 399.614   8
  -1  -4  13 3581.17 202.179   4
   1   4 -13 4121.83 364.616   8
   1  -4 -12 3307.14 357.168   8
  -1  -4  12 3075.55 195.907   4
  -1  -4  12 3435.18 362.158   1
   1   4 -12 3445.65 324.987   8
  -1   4  12 3133.36 307.978   4
   1  -4 -12 3268.88 239.507   2
   1   4 -12 3479.54 192.303   4
  -1  -4  12 3120.80 286.839   6
   1   4 -11 4.34166 13.6703   4
   1   4 -11-8.47221 44.3495   8
  -1   4  11-16.8716 65.2271   4
   1  -4 -11 36.8558 27.1928   2
  -1  -4  11-28.5924 37.1963   6
   1  -4 -11 22.6870 40.0409   8
  -1  -4  11-77.0725 74.9697   1
   1   4 -10 193.768 74.4466   8
   1  -4 -10 110.727 50.2896   2
   1   4 -10 172.045 59.8193   4
  -1   4  10 26.6489 33.6936   4
   1  -4 -10 139.992 62.1486   8
  -1  -4  10 58.9419 38.4071   6
  -1  -4  10 53.4447 36.7872   1
   1  -4  -9 816.672 166.545   8
  -1  -4   9 1460.49 218.439   1
  -1   4   9 800.858 149.889   4
  -1  -4   9 894.062 161.591   6
   1  -4  -9 887.157 126.003   2
   1   4  -9 914.549 111.876   4
   1  -4  -8 8618.04 520.243   8
   1  -4  -8 9269.31 373.288   5
  -1  -4   8 9508.31 542.981   1
  -1  -4   8 8499.72 463.658   6
  -1   4   8 8520.70 492.173   4
   1   4  -8 8752.08 368.044   4
   1   4  -7 5699.94 304.746   4
   1  -4  -7 6870.50 310.872   5
  -1   4   7 5726.71 299.511   7
  -1   4   7 5359.31 391.387   4
   1  -4  -7 5984.79 433.349   8
  -1  -4   7 5691.74 369.515   6
  -1  -4   7 6753.92 446.191   1
   1  -4  -6 3423.16 330.958   8
   1   4  -6 3222.74 230.859   4
  -1  -4   6 3033.41 261.574   6
  -1   4   6 2995.91 205.251   7
  -1   4   6 2978.35 280.452   4
  -1  -4   6 3451.28 322.444   1
   1  -4  -6 4041.36 259.692   5
   1   4  -5 806.466 135.748   4
   1  -4  -5 983.452 186.528   8
   1  -4  -5 653.852 90.1798   5
  -1   4   5 604.750 137.605   4
  -1   4   5 583.253 82.4507   7
  -1  -4   5 646.190 156.976   1
   1  -4  -4 37679.9 685.245   5
  -1  -4   4 37712.2 952.997   6
   1   4  -4 37154.2 853.655   4
  -1   4   4 34305.1 938.776   4
  -1  -4   4 34054.0 976.491   1
   1  -4  -4 35983.0 981.302   8
  -1  -4   3 833.782 159.263   1
   1   4  -3 940.325 152.090   4
   1  -4  -3 866.866 110.745   5
  -1   4   3 1233.34 222.767   4
  -1  -4   3 968.027 163.733   6
  -1  -4   2 9727.79 470.164   6
  -1   4   2 9430.15 469.577   4
   1   4  -2 8864.14 344.174   5
   1  -4  -2 8759.90 325.492   5
  -1  -4   2 9378.09 512.190   1
  -1   4   2 9190.57 332.399   5
   1   4  -2 9561.04 445.763   4
   1  -4  -1 157.189 38.0329   7
   1   4  -1 176.395 101.349   4
   1   4  -1 172.718 42.7751   5
   1  -4  -1 134.448 44.2575   5
  -1   4   1 193.302 57.4201   5
   1   4   0 9694.45 467.624   4
  -1   4   0 9954.62 473.720   4
   1   4   0 9785.15 306.531   5
  -1  -4   0 10532.1 476.408   6
   1  -4   0 9542.34 356.342   5
  -1   4   0 11071.6 415.665   5
  -1   4  -1 1857.91 228.945   4
   1   4   1 36.3219 21.2539   5
  -1  -4  -1 469.752 245.245   6
   1  -4   1 2.33753 23.5584   5
   1   4   1 1577.88 356.674   4
   1  -4   2 51861.8 926.201   5
   1   4   2 55496.6 607.214   5
  -1  -4  -2 51698.5 1074.15   6
  -1  -4  -2 54213.8 584.097   5
  -1   4  -2 55394.7 1085.92   4
   1   4   2 54186.6 1153.28   4
   1   4   3 11074.8 533.351   4
  -1  -4  -3 11217.0 240.476   5
   1  -4   3 10840.8 438.702   5
   1  -4   3 10975.8 641.777   6
  -1  -4  -3 10840.4 492.123   6
  -1   4  -4 843.749 171.594   4
  -1  -4  -4 482.769 46.0117   5
  -1  -4  -4 506.003 128.279   6
  -1  -4  -4 1102.13 242.059   8
   1  -4   4 1014.04 228.903   5
   1   4   4 525.784 127.600   4
   1   4   5 19836.1 749.487   4
  -1  -4  -5 20266.5 652.179   6
  -1  -4  -5 20568.2 676.543   2
   1  -4   5 20793.7 723.862   6
  -1  -4  -5 19376.5 317.440   5
  -1   4  -5 21562.7 631.834   4
   1   4   5 20367.8 370.673   7
  -1  -4  -6 57113.4 622.089   5
  -1  -4  -6 50870.2 1152.89   8
  -1  -4  -6 46799.1 983.643   6
  -1  -4  -6 51102.8 1061.09   2
   1  -4   6 55477.9 1189.33   6
  -1   4  -6 50954.5 946.069   4
   1   4   6 47180.9 1156.84   4
   1   4   7 18352.2 741.044   4
  -1  -4  -7 22259.9 426.656   5
  -1  -4  -7 19285.6 655.165   2
  -1   4  -7 20617.3 598.819   4
  -1  -4  -7 18845.2 623.105   6
  -1  -4  -7 20028.1 745.808   8
  -1  -4  -8 17192.3 700.343   8
  -1  -4  -8 17168.1 623.015   2
  -1  -4  -8 15755.9 574.036   6
   1   4   8 16202.6 705.483   4
  -1   4  -8 18115.5 547.891   4
   1  -4   8 18105.1 684.005   6
   1   4   9 1963.30 253.001   4
  -1   4  -9 2037.06 184.344   4
  -1  -4  -9 1783.50 204.358   2
  -1  -4  -9 1795.76 239.183   8
  -1  -4  -9 1925.87 196.611   6
   1  -4   9 2883.31 285.396   6
   1  -4  10 6108.26 473.018   1
  -1   4 -10 6283.77 300.253   4
   1  -4  10 5835.41 390.905   6
  -1  -4 -10 5655.83 320.542   6
   1   4  10 5259.16 412.231   4
  -1  -4 -10 5868.29 439.849   8
  -1  -4 -10 5737.95 366.423   2
  -1  -4 -11 29.2266 30.0284   6
   1  -4  11 94.4770 81.2261   6
   1  -4  11 160.553 95.4284   1
  -1  -4 -11 38.6053 37.2821   2
   1   4  11 5.61844 55.2057   4
  -1   4 -11 277.404 122.837   8
  -1  -4 -11 91.6792 50.8577   8
  -1  -4 -12 4949.05 423.229   8
  -1  -4 -12 5045.36 346.901   2
  -1  -4 -12 4906.60 288.126   6
  -1   4 -12 4916.17 420.213   8
   1  -4  12 4995.47 364.682   6
   1   4  12 4856.06 404.210   4
   1  -4  12 5317.77 455.435   1
   1  -4  13 7885.00 571.450   1
  -1   4 -13 7546.26 535.599   8
   1   4  13 7761.71 517.865   4
  -1  -4 -13 7546.92 535.423   8
  -1  -4 -13 7749.97 358.697   6
   1  -4  13 7627.90 449.523   6
  -1  -4 -13 7446.23 426.420   2
   1   4  14 1490.12 227.735   4
  -1  -4 -14 1777.06 212.124   2
   1  -4  14 1679.76 213.976   6
  -1  -4 -14 1584.56 243.256   8
   1  -4  14 1728.79 270.061   1
  -1  -4 -14 1740.65 167.202   6
  -1   4 -14 1757.78 269.783   8
  -1  -4 -15-28.4413 98.7696   8
  -1   4 -15 43.8578 63.2872   8
   1   4  15 27.3139 48.2790   4
  -1  -4 -15 33.1083 27.9378   2
  -1  -4 -15 30.9551 23.4971   6
   1  -4  15 60.3038 50.3020   6
   1  -4  16 3971.55 328.904   6
  -1  -4 -16 3948.60 406.680   8
  -1  -4 -16 3986.27 224.688   6
  -1  -4 -16 3870.41 319.543   2
   1   4  16 4343.81 401.685   4
  -1   4 -16 4300.01 424.687   8
  -1   4 -17 111.741 62.8092   8
  -1  -4 -17 107.099 61.0067   8
   1   4  17 88.5746 31.7775   4
  -1  -4 -17 58.1461 46.9160   2
   1  -4  17 90.1992 46.3233   6
   1  -4  18 760.032 145.479   6
  -1   4 -18 594.153 168.713   8
  -1  -4 -18 753.560 192.506   8
   1   4  18 581.742 130.270   4
  -1  -4 -18 589.294 126.684   2
   1   4  19 2158.59 294.844   4
   1  -4  19 2164.88 242.925   6
  -1   4 -19 2408.02 356.217   8
  -1  -4 -19 2105.39 249.233   2
  -1  -4 -19 2305.40 337.923   8
  -1  -4 -20-59.7089 73.3691   8
   1   4  20 52.9743 55.4540   4
  -1   4 -20-74.0034 55.9069   8
   1  -4  20 27.9116 39.5115   6
  -1  -4 -20 37.3955 44.0830   2
  -1   4 -21 217.217 123.104   8
  -1  -4 -21 297.465 131.409   8
   1   4  21 124.697 83.9271   4
  -1  -4 -22 211.336 92.0367   8
   1   4  22 240.269 109.060   4
  -1   4 -22 260.340 128.952   8
  -1  -4 -23 2160.08 352.115   8
  -1   4 -23 2482.18 406.289   8
   1   4  23 2145.79 309.627   4
  -1   4 -24-12.6114 56.3267   8
  -1  -4 -24-148.754 145.071   8
  -1  -4 -25 102.163 37.3426   8
  -1   4 -25 39.3874 33.3979   8
  -1   4 -26-74.7078 93.8082   8
  -1  -4 -26-183.672 130.392   8
  -1   4 -27 485.616 186.497   8
  -1  -4 -27 226.222 128.827   8
  -1   4 -28 329.083 164.009   8
  -1  -4 -28 338.041 160.049   8
  -1   4 -29 34.2742 108.229   8
   1   5 -28 170.647 120.281   8
   1  -5 -27 846.652 262.536   8
  -1  -5  27 1346.96 368.251   1
   1   5 -27 1020.55 287.782   8
   1  -5 -26 43.0260 98.8341   8
   1   5 -26-97.0467 82.6218   8
   1  -5 -25 138.429 123.616   8
   1   5 -25 9.99684 52.8241   8
  -1  -5  25 169.381 123.228   1
   1  -5 -24 114.472 98.9093   8
   1   5 -24 157.843 112.748   8
  -1  -5  24 136.211 114.080   1
   1   5 -23 687.524 209.516   8
  -1  -5  23 974.634 263.716   1
   1  -5 -23 867.112 256.269   8
  -1   5  23 899.793 213.982   4
  -1  -5  22 124.874 119.706   1
  -1   5  22 74.2063 77.1715   4
   1   5 -22 23.4238 57.5890   8
   1  -5 -22-15.2442 68.4006   8
  -1  -5  21 722.524 232.222   1
  -1   5  21 544.949 160.463   4
   1  -5 -21 653.597 203.415   8
   1   5 -21 636.026 190.203   8
  -1  -5  21 671.722 150.309   6
   1  -5 -20 56.5508 114.624   8
   1   5 -20 70.1116 89.5541   8
  -1  -5  20 14.3056 30.1835   6
  -1  -5  20-30.5584 50.3330   1
  -1   5  20 75.6317 57.2647   4
  -1  -5  19 302.566 152.567   1
   1  -5 -19 364.357 159.257   8
  -1   5  19 315.905 122.834   4
  -1  -5  19 353.484 121.991   6
   1   5 -19 373.526 139.334   8
   1  -5 -18 1984.90 341.676   8
  -1  -5  18 2147.17 273.843   6
   1   5 -18 2297.90 341.108   8
  -1   5  18 1941.86 293.629   4
  -1  -5  18 2407.24 372.221   1
  -1  -5  17-24.3426 47.4874   6
   1  -5 -17 77.1064 100.213   8
   1   5 -17 35.3483 63.5907   8
  -1  -5  17-15.3590 80.1885   1
  -1   5  17 111.979 105.227   4
   1  -5 -16 4290.07 327.523   6
   1  -5 -16 4242.83 471.785   8
  -1  -5  16 4182.68 374.790   6
   1   5 -16 4200.26 420.502   8
   1  -5 -16 3946.49 292.945   2
  -1   5  16 4141.68 422.208   4
  -1  -5  16 4655.79 496.592   1
  -1  -5  15 256.097 95.3159   6
  -1  -5  15 490.224 141.461   1
   1  -5 -15 379.333 140.822   8
   1  -5 -15 346.615 92.3364   6
  -1   5  15 411.979 142.643   4
   1   5 -15 213.892 87.7681   8
   1  -5 -15 282.686 74.7413   2
  -1  -5  14 466.068 156.261   1
   1  -5 -14 282.886 114.030   8
  -1   5  14 304.495 116.800   4
  -1  -5  14 281.034 85.0450   6
   1   5 -14 277.102 106.027   8
   1  -5 -14 232.348 54.4165   6
  -1   5  13 17.4194 65.1573   4
  -1  -5  13 35.2009 117.629   1
   1   5 -13 95.1568 61.8783   4
  -1  -5  13 241.020 129.688   6
   1  -5 -13-65.8242 65.7982   6
   1   5 -13 203.570 138.627   8
   1  -5 -13 86.7543 94.0051   8
  -1   5  12 10521.1 652.790   4
  -1  -5  12 11127.7 606.854   6
   1  -5 -12 11983.3 726.125   8
   1   5 -12 10830.2 630.747   8
  -1  -5  12 11643.0 711.296   1
   1   5 -12 10889.8 415.391   4
  -1   5  11 1479.66 247.419   4
   1  -5 -11 1925.77 184.807   5
   1  -5 -11 1523.60 260.542   8
   1   5 -11 1862.26 243.692   8
  -1  -5  11 1770.56 264.391   1
  -1  -5  11 1567.09 221.092   6
   1   5 -11 1795.55 179.769   4
  -1  -5  10 952.240 185.981   1
   1  -5 -10 806.903 170.780   8
   1  -5 -10 973.307 126.553   5
   1   5 -10 1020.64 139.995   4
  -1   5  10 821.726 166.991   4
  -1  -5  10 838.735 152.372   6
  -1   5  10 879.715 126.931   7
  -1  -5   9 2777.05 322.417   6
   1   5  -9 614.598 113.408   4
   1  -5  -9 667.622 121.158   5
  -1   5   9 570.977 94.8796   7
   1  -5  -9 525.626 151.623   8
  -1   5   9 465.615 130.029   4
  -1  -5   9 3367.53 381.016   1
  -1  -5   8 17840.2 755.434   6
   1  -5  -8 17577.0 812.125   8
  -1   5   8 18421.6 571.158   7
  -1   5   8 17342.5 779.726   4
   1   5  -8 18681.8 629.811   4
   1  -5  -8 21366.5 604.530   5
  -1  -5   8 18506.3 847.761   1
  -1  -5   7 4307.55 417.504   1
  -1   5   7 2929.89 321.244   4
   1   5  -7 3252.28 271.944   4
   1  -5  -7 5011.88 299.364   5
  -1   5   7 3264.50 239.187   7
   1  -5  -7 4010.04 405.411   8
  -1  -5   7 3818.67 351.032   6
  -1   5   6 3143.62 323.003   4
   1  -5  -6 3257.25 347.080   8
   1   5  -6 3157.81 276.543   4
   1  -5  -6 3320.56 223.344   5
  -1   5   5 9886.62 593.891   4
  -1  -5   5 13870.6 674.964   6
   1  -5  -5 10694.0 384.710   5
  -1  -5   5 13910.9 779.148   1
   1   5  -5 11754.4 553.411   4
  -1  -5   4 12300.8 705.760   1
   1  -5  -4 11384.9 392.510   5
   1   5  -4 11667.1 546.845   4
  -1  -5   4 11430.8 603.672   6
  -1   5   4 10422.1 656.078   4
  -1  -5   3 5738.61 411.218   6
   1  -5  -3 4191.74 238.828   5
  -1   5   3 6078.99 508.181   4
   1   5  -3 4495.40 357.561   4
  -1   5   2 4832.57 404.957   4
   1   5  -2 3531.69 334.899   4
   1  -5  -2 3018.37 213.877   5
  -1  -5   2 5748.26 413.179   6
   1  -5  -1 4626.26 206.774   7
  -1  -5   1 5084.24 374.578   6
   1  -5  -1 5026.44 276.384   5
   1   5  -1 4696.13 357.983   4
   1   5  -1 4941.77 266.350   5
   1   5   0 315.515 137.291   4
  -1   5   0 2122.88 302.668   4
   1  -5   0 158.496 62.9621   7
   1  -5   0 72.4839 34.1519   5
   1  -5   0 2924.65 335.911   6
  -1  -5   0 239.469 127.900   6
   1   5   0 54.3213 13.0229   5
   1   5   1 1996.22 258.046   4
   1  -5   1 1735.11 215.959   6
   1   5   1 2015.15 157.769   5
  -1   5  -1 1818.71 216.631   4
   1  -5   1 1540.73 164.855   5
  -1  -5  -1 1603.96 204.706   6
   1   5   2 2372.35 301.810   4
   1  -5   2 2544.43 301.142   6
   1  -5   2 2510.75 230.609   5
  -1   5  -2 3154.46 285.663   4
   1   5   2 2239.27 139.896   5
  -1  -5  -2 2769.11 284.811   6
   1  -5   3 2703.78 301.899   6
   1  -5   3 3194.89 283.188   5
  -1  -5  -3 2078.22 251.638   6
  -1   5  -3 3183.97 296.256   4
   1   5   3 2318.29 276.781   4
  -1  -5  -4 1042.07 223.832   6
   1   5   4 831.461 161.246   4
  -1  -5  -4 899.043 70.4551   5
   1  -5   5 3866.63 394.390   1
  -1  -5  -5 3105.52 122.359   5
   1   5   5 3010.56 311.585   4
  -1   5  -5 3383.62 294.889   4
  -1  -5  -5 3496.40 321.631   6
   1  -5   5 3267.50 333.025   6
  -1  -5  -5 4605.95 385.850   8
  -1  -5  -6 7968.04 190.340   5
   1  -5   6 9784.86 557.913   6
   1   5   6 8123.22 524.124   4
   1  -5   6 10354.2 638.031   1
  -1  -5  -6 8418.46 521.009   8
  -1  -5  -6 7562.78 440.618   6
  -1   5  -6 9027.57 460.755   4
  -1  -5  -7 144.785 27.0939   5
  -1  -5  -7 197.786 95.3558   8
   1   5   7 67.8096 83.4975   4
   1   5   7 170.942 38.1441   7
  -1   5  -7 469.303 113.276   4
  -1  -5  -7 91.5311 46.3544   6
   1  -5   7 3049.06 313.411   6
   1  -5   7 4033.49 409.461   1
  -1   5  -8 1554.62 187.703   4
   1  -5   8 1388.18 202.432   6
  -1  -5  -8 1674.72 247.760   8
  -1  -5  -8 1512.56 202.150   2
  -1  -5  -8 1462.56 202.335   6
   1   5   8 1180.00 182.642   4
   1  -5   8 1749.85 273.485   1
  -1  -5  -8 1602.70 109.500   5
   1   5   8 1486.73 130.927   7
  -1  -5  -9 12618.3 591.014   2
  -1   5  -9 12584.5 517.115   4
   1  -5   9 12416.7 644.224   6
  -1  -5  -9 12141.0 665.794   8
  -1  -5  -9 11548.2 539.341   6
   1   5   9 11036.0 642.243   4
   1  -5   9 11896.7 716.193   1
  -1  -5 -10-4.99403 35.3515   8
  -1  -5 -10 2.24485 29.0611   5
   1   5  10-83.4551 73.1204   4
  -1  -5 -10-22.9204 32.9016   6
  -1  -5 -10 70.4884 63.5163   2
  -1  -5 -11 1017.00 209.196   8
  -1  -5 -11 1077.56 178.347   2
  -1  -5 -11 1091.54 112.717   5
  -1  -5 -11 1097.22 152.204   6
  -1   5 -11 1131.16 148.668   4
   1   5  11 867.531 173.036   4
   1  -5  11 1039.32 183.516   6
   1  -5  11 1158.80 221.904   1
  -1  -5 -12 1827.27 221.623   2
  -1  -5 -12 2104.68 294.608   8
  -1  -5 -12 1813.37 206.086   6
   1  -5  12 1945.19 290.404   1
   1   5  12 1519.79 225.075   4
   1  -5  12 1931.46 244.055   6
  -1   5 -12 1866.23 286.401   8
  -1   5 -13 61.4383 80.9982   8
   1  -5  13-44.1850 91.8332   6
   1  -5  13-46.6458 59.9560   1
   1   5  13 30.6006 27.0363   4
  -1  -5 -13 24.8670 44.6249   2
  -1  -5 -13-32.8513 44.5417   6
  -1  -5 -13 89.6638 68.4600   8
   1  -5  14 4833.40 400.667   6
   1   5  14 5007.14 459.306   4
  -1  -5 -14 4879.76 338.751   6
  -1  -5 -14 4757.32 372.754   2
  -1  -5 -14 5205.75 485.128   8
   1  -5  14 5471.61 522.291   1
  -1   5 -14 5150.97 471.182   8
   1  -5  15 13.4465 28.5839   6
   1   5  15-8.82954 77.7049   4
  -1  -5 -15 32.7266 44.6262   6
  -1  -5 -15 58.5661 74.6933   8
  -1  -5 -15 37.7515 46.2039   2
  -1   5 -15 116.290 102.409   8
   1  -5  15-25.6022 46.7741   1
   1   5  16 479.534 149.119   4
  -1  -5 -16 397.764 144.729   8
  -1  -5 -16 384.855 113.623   2
   1  -5  16 286.540 70.5399   6
  -1   5 -16 396.261 137.840   8
   1  -5  16 415.607 167.530   1
  -1   5 -17 3.45051 43.1361   8
   1   5  17-4.15524 44.2660   4
   1  -5  17-58.7035 54.8807   6
  -1  -5 -17-9.74966 35.5884   8
  -1  -5 -17 55.8802 50.4466   2
   1  -5  17-35.7196 51.1807   1
  -1  -5 -18 936.409 239.142   8
  -1   5 -18 861.676 209.738   8
   1  -5  18 745.778 157.587   6
   1  -5  18 1216.55 282.609   1
  -1  -5 -18 779.690 154.136   2
   1   5  18 721.938 181.088   4
   1  -5  19 3230.91 457.850   1
   1  -5  19 3149.01 332.429   6
  -1  -5 -19 3075.85 437.078   8
   1   5  19 2933.53 374.407   4
  -1   5 -19 2871.63 409.060   8
   1  -5  20 377.635 171.315   1
   1  -5  20 367.411 111.069   6
  -1   5 -20 389.830 154.195   8
  -1  -5 -20 529.585 209.892   8
   1   5  20 456.085 157.866   4
  -1  -5 -21-1.53673 81.3336   8
   1  -5  21-41.1746 86.9844   1
   1   5  21-17.4069 56.4831   4
  -1   5 -21-74.1477 69.4923   8
   1   5  22 284.682 125.895   4
   1  -5  22 306.013 160.326   1
  -1  -5 -22 295.085 143.249   8
  -1   5 -22 41.5192 45.3524   8
   1  -5  23 36.3136 63.4658   1
  -1   5 -23 34.8937 45.5648   8
   1   5  23 3.41406 34.6723   4
  -1  -5 -23 78.1396 114.395   8
   1  -5  24 136.846 126.518   1
  -1   5 -24 11.4606 44.7224   8
  -1  -5 -24 76.3201 104.405   8
  -1  -5 -25 53.4775 86.1424   8
   1  -5  25-42.6251 115.626   1
  -1   5 -25-1.40278 69.3952   8
  -1  -5 -26 169.501 105.209   8
   1  -5  26 281.241 173.696   1
  -1   5 -26 57.2893 49.0745   8
  -1  -5 -27 136.088 90.0103   8
  -1   5 -27 55.0576 57.7474   8
   1  -5  27 269.497 167.359   1
  -1   5 -28-74.9680 84.4817   8
   1   6 -27 124.350 103.598   8
  -1  -6  26 722.846 283.660   1
   1   6 -26 326.059 157.969   8
   1  -6 -26 467.320 198.780   8
   1   6 -25-16.7831 74.8893   8
  -1  -6  25 72.7254 144.638   1
   1  -6 -25 142.781 125.405   8
   1  -6 -24 360.855 173.501   8
  -1  -6  24 411.133 195.982   1
   1   6 -24 413.401 176.677   8
   1  -6 -23-19.7559 77.1567   8
   1   6 -23 80.6819 118.090   8
  -1   6  23-3.70296 27.6264   4
  -1  -6  23 42.1605 135.612   1
  -1  -6  22 308.619 162.963   1
  -1   6  22 75.4970 64.6825   4
   1  -6 -22 258.055 141.146   8
   1   6 -22 136.197 84.5149   8
  -1  -6  21 103.592 88.2714   6
   1  -6 -21 79.5679 58.1240   8
  -1   6  21-79.3488 102.802   4
   1   6 -21 15.4663 86.3918   8
  -1  -6  21 54.7158 106.021   1
   1   6 -20-34.5077 96.2613   8
   1  -6 -20 106.859 91.2543   8
  -1  -6  20-9.47158 33.9152   6
  -1  -6  20 24.9215 46.5432   1
  -1   6  20 121.625 51.0342   4
   1  -6 -19 944.392 242.983   8
  -1  -6  19 1109.07 279.513   1
   1   6 -19 976.942 222.942   8
  -1  -6  19 1082.53 216.884   6
  -1   6  19 1002.03 236.689   4
   1  -6 -18-125.953 106.008   8
  -1  -6  18 157.825 81.1259   6
  -1   6  18 89.0420 99.5962   4
   1   6 -18 1.32711 32.7228   8
  -1  -6  18 6.52651 81.3111   1
   1   6 -17 15.8794 38.0407   8
   1  -6 -17 8.57545 37.7246   8
  -1   6  17-25.8987 45.6802   4
  -1  -6  17-86.4931 73.1392   1
  -1  -6  17-5.16609 51.0794   6
   1   6 -16 32.9154 48.5789   8
   1  -6 -16 19.2841 42.6666   6
  -1  -6  16-46.1708 79.0123   6
   1  -6 -16-47.3361 98.3676   8
  -1   6  16-42.4793 59.7511   4
  -1   6  16-60.2625 63.3364   7
  -1  -6  16-14.9373 59.3120   1
   1  -6 -15 56.3347 107.187   8
   1   6 -15 83.5238 78.6596   8
  -1   6  15 162.872 73.9578   7
  -1  -6  15 6.90154 49.6506   6
   1  -6 -15-6.74619 47.4594   6
  -1  -6  15 141.346 78.7814   1
  -1   6  15 185.181 104.597   4
  -1   6  14 1326.43 195.569   7
   1   6 -14 1211.57 228.955   8
  -1  -6  14 1172.29 211.705   6
   1  -6 -14 1053.74 231.223   8
   1  -6 -14 980.755 178.829   6
  -1   6  14 1138.31 237.129   4
   1   6 -14 1191.69 149.370   4
  -1  -6  14 939.334 220.353   1
   1  -6 -13-21.5025 80.2718   6
   1   6 -13-5.18380 18.0455   4
   1   6 -13 91.6148 63.8575   8
  -1  -6  13-6.89355 43.2425   1
   1  -6 -13 68.1053 62.8033   8
  -1   6  13-0.94869 41.9333   4
  -1  -6  13-66.9049 62.6175   6
  -1   6  13 57.1254 64.0509   7
   1   6 -12 635.081 163.868   8
   1   6 -12 835.108 143.972   4
   1  -6 -12 794.889 134.747   5
   1  -6 -12 579.815 164.133   8
  -1   6  12 582.700 175.107   4
  -1  -6  12 679.101 160.775   6
  -1  -6  12 547.302 162.201   1
  -1   6  12 618.375 121.578   7
   1  -6 -12 449.389 89.5287   6
  -1   6  11 12.2454 24.3207   7
  -1  -6  11 76.0984 89.7554   6
   1  -6 -11 57.2098 37.5992   5
  -1   6  11 12.8118 57.3267   4
  -1  -6  11 117.196 110.538   1
   1  -6 -11-60.0633 102.645   6
   1  -6 -11 31.1467 48.8684   8
   1   6 -11 71.8667 71.9236   4
   1  -6 -10 963.752 117.128   6
  -1  -6  10 1427.63 228.649   6
   1  -6 -10 1409.50 258.226   8
  -1  -6  10 1865.86 310.660   1
   1   6 -10 1446.48 193.815   4
   1  -6 -10 1647.86 170.152   5
  -1   6  10 1411.33 236.399   4
  -1   6  10 1456.71 176.725   7
   1  -6  -9 1111.65 132.199   5
   1  -6  -9 628.006 72.6245   6
  -1   6   9 856.754 176.946   4
  -1  -6   9 1442.99 306.561   1
   1  -6  -9 944.666 219.301   8
   1   6  -9 1051.76 165.971   4
  -1  -6   9 1411.06 237.196   6
   1   6  -8 2960.50 302.350   4
  -1   6   8 1992.29 290.053   4
   1  -6  -8 2605.75 345.599   8
   1  -6  -8 2023.96 261.535   6
  -1  -6   8 6337.41 506.150   6
   1  -6  -8 2366.72 191.227   5
  -1  -6   8 8022.67 629.951   1
  -1  -6   7 11047.9 752.004   1
  -1  -6   7 11397.4 664.974   6
   1  -6  -7 12110.1 421.479   5
  -1   6   7 10959.4 668.678   4
   1   6  -7 11121.8 559.477   4
   1  -6  -7 11260.2 625.456   6
  -1   6   6 401.217 228.623   4
  -1  -6   6 3170.70 417.018   1
   1   6  -6 527.793 225.846   4
   1  -6  -6 932.997 132.620   5
  -1  -6   6 2253.26 319.446   6
  -1  -6   5 6493.70 495.629   6
   1   6  -5 6016.81 426.063   4
   1  -6  -5 4485.97 256.202   5
  -1  -6   5 7225.70 579.750   1
  -1   6   5 4260.89 415.790   4
   1  -6  -5 4176.47 380.597   6
  -1   6   4 3735.09 388.946   4
   1  -6  -4 4323.75 421.373   6
   1  -6  -4 3798.76 247.277   5
   1   6  -4 4054.55 370.531   4
  -1  -6   4 4037.72 392.061   6
  -1  -6   3 4819.54 481.468   6
   1  -6  -3 3289.11 366.357   6
  -1   6   3 1533.39 261.679   4
   1  -6  -3 1023.34 130.973   5
   1   6  -3 5137.33 456.281   4
   1  -6  -2 8079.97 373.306   5
   1   6  -2 8025.41 526.527   4
  -1   6   2 8661.41 568.691   4
   1  -6  -2 8406.30 556.248   6
  -1  -6   2 7513.23 543.790   6
   1  -6  -1 5044.44 321.559   5
  -1   6   1 2939.24 390.133   4
   1  -6  -1 7311.93 518.489   6
   1   6   0 2508.83 322.825   4
  -1  -6   0 2789.77 352.966   6
   1  -6   0 76.5825 60.6307   6
   1  -6   1 3812.57 389.413   6
   1   6   1 5518.66 454.190   4
  -1  -6  -1 4050.15 394.816   6
  -1   6  -1 4463.32 390.571   4
   1   6   1 5298.38 286.158   5
   1  -6   1 4071.20 222.416   7
   1  -6   1 4115.01 297.483   5
  -1   6  -2 5930.99 430.776   4
   1  -6   2 4351.14 435.082   6
  -1  -6  -2 1865.65 255.004   6
   1   6   2 2094.33 283.040   4
   1  -6   2 4681.02 338.956   5
  -1   6  -3 1866.98 241.645   4
  -1  -6  -3 68.4567 68.0170   6
   1  -6   3 1591.48 247.067   6
   1   6   3 205.680 115.999   4
   1  -6   4 812.781 171.235   6
  -1   6  -4 801.680 152.055   4
  -1  -6  -4 634.355 162.540   6
   1   6   4 716.520 154.387   4
   1  -6   5 1372.49 210.422   6
   1   6   5 827.644 179.124   4
  -1  -6  -5 586.182 131.533   6
   1  -6   5 1505.57 264.295   1
  -1   6  -5 1285.44 194.062   4
  -1  -6  -6 93.0661 35.7153   6
  -1   6  -6 344.995 119.270   4
   1   6   6-7.71290 69.6450   4
   1  -6   6 690.876 187.810   1
   1  -6   6 487.226 135.945   6
   1  -6   7 33.7759 43.0816   6
  -1   6  -7 50.2034 41.2965   4
  -1  -6  -7 26.7621 99.1262   8
   1   6   7 28.7914 28.1649   4
  -1  -6  -7-44.8005 52.8468   6
   1  -6   7-60.4458 82.7832   1
   1  -6   8 2189.53 287.679   6
   1  -6   8 2682.21 380.588   1
   1   6   8 2084.81 299.212   4
  -1  -6  -8 2763.91 353.883   8
  -1  -6  -8 2252.13 269.425   6
  -1   6  -8 2286.64 258.219   4
  -1   6  -9 15650.4 650.832   4
  -1  -6  -9 13599.9 659.487   6
   1  -6   9 15010.2 893.497   1
   1   6   9 14509.6 417.816   7
   1  -6   9 14602.5 771.448   6
  -1  -6  -9 14662.5 804.292   8
   1   6   9 13824.0 765.137   4
  -1  -6 -10 7018.93 566.512   8
  -1   6 -10 7982.86 457.098   4
   1  -6  10 8474.19 716.158   1
   1   6  10 7130.99 322.163   7
   1   6  10 6667.94 535.044   4
  -1  -6 -10 7012.60 471.200   6
  -1   6 -11 1190.25 185.137   4
  -1  -6 -11 819.423 193.192   8
   1   6  11 900.750 123.767   7
   1   6  11 879.250 189.004   4
   1  -6  11 1303.71 249.931   6
   1  -6  11 1260.90 323.626   1
  -1  -6 -11 887.685 157.876   6
  -1   6 -12 3503.07 284.540   4
  -1  -6 -12 3122.22 389.182   8
  -1  -6 -12 3452.70 323.300   6
   1  -6  12 3650.91 445.725   1
   1   6  12 3139.05 388.521   4
   1  -6  12 3100.28 342.564   6
   1   6  12 3312.64 255.357   7
   1  -6  13 515.898 128.217   6
  -1  -6 -13 746.137 150.899   6
  -1   6 -13 785.296 207.302   8
  -1  -6 -13 448.506 142.199   8
  -1   6 -13 819.553 143.979   4
   1   6  13 561.406 167.566   4
   1  -6  13 603.704 199.318   1
  -1  -6 -14 807.948 195.174   8
   1  -6  14 738.954 171.852   6
  -1  -6 -14 821.909 164.537   2
   1   6  14 605.530 160.884   4
   1  -6  14 902.014 227.997   1
  -1  -6 -14 819.400 157.370   6
  -1   6 -14 969.719 220.798   8
   1  -6  15 930.014 195.352   6
  -1  -6 -15 1089.08 186.587   2
  -1  -6 -15 1078.86 179.086   6
   1  -6  15 1050.50 252.772   1
   1   6  15 994.028 222.658   4
  -1  -6 -15 979.475 238.132   8
  -1   6 -15 1195.06 230.839   8
  -1   6 -16 964.070 225.813   8
   1  -6  16 941.141 233.119   1
   1   6  16 812.297 204.150   4
   1  -6  16 728.398 176.877   6
  -1  -6 -16 823.521 227.839   8
  -1  -6 -16 722.085 151.715   2
   1  -6  17 1357.12 297.829   1
  -1   6 -17 1599.42 295.674   8
  -1  -6 -17 1612.26 316.855   8
   1   6  17 1517.56 281.218   4
   1  -6  17 1502.24 252.964   6
  -1  -6 -18 44.0606 76.3682   8
   1   6  18 121.801 107.405   4
  -1   6 -18 45.7610 52.6094   8
   1  -6  18 14.6969 31.8229   6
   1  -6  18 14.0693 66.6637   1
  -1   6 -19 218.524 105.678   8
   1   6  19 242.565 117.582   4
  -1  -6 -19 212.205 128.109   8
   1  -6  19 217.532 100.478   6
   1  -6  19 141.792 93.3998   1
   1  -6  20-58.4723 52.0142   6
  -1  -6 -20 92.4257 99.7875   8
  -1   6 -20 66.2695 67.4667   8
   1   6  20 56.8164 56.6816   4
   1  -6  20 63.6861 62.9974   1
  -1   6 -21 90.5913 76.2653   8
   1  -6  21 199.459 82.1497   1
   1   6  21 152.437 83.2650   4
  -1  -6 -21 39.1936 38.0637   8
   1  -6  21 120.560 85.0948   6
  -1   6 -22-0.64034 41.4621   8
   1  -6  22-12.9563 74.4626   1
   1   6  22-34.8555 73.3448   4
  -1  -6 -22-23.9728 53.7376   8
  -1   6 -23 500.584 192.346   8
   1  -6  23 662.755 235.533   1
   1   6  23 590.366 175.046   4
  -1  -6 -23 596.608 210.183   8
   1   6  24-32.7051 90.4657   4
  -1  -6 -24 51.0087 41.4777   8
  -1   6 -24-148.170 125.459   8
   1  -6  24-169.318 165.769   1
   1  -6  25-17.2525 66.6258   1
  -1   6 -25-71.7233 108.312   8
  -1  -6 -25 25.7619 62.5880   8
  -1   6 -26 292.987 141.485   8
  -1  -6 -26 306.432 153.701   8
  -1   6 -27 39.3114 36.6157   8
   1   7 -26-72.2229 85.3338   8
   1   7 -25-222.246 159.596   8
   1  -7 -24 186.300 108.717   8
  -1  -7  24 116.094 150.849   1
   1   7 -24-109.965 98.0423   8
  -1   7  23 0.88404 103.733   4
   1  -7 -23 208.956 158.231   8
   1   7 -23 27.7264 65.9244   8
   1   7 -22 29.8290 48.1554   8
  -1  -7  22 278.459 227.205   1
  -1   7  22-16.1998 53.7209   4
   1  -7 -22 254.151 159.019   8
  -1   7  21 146.484 97.8834   4
  -1  -7  21 87.0112 78.2433   6
  -1  -7  21-91.1137 95.0131   1
   1   7 -21 56.5568 33.2308   8
   1  -7 -20-46.4214 85.2574   8
  -1  -7  20 121.334 98.6716   1
   1   7 -20-79.3453 59.3748   8
  -1  -7  20-60.1567 26.9462   6
  -1   7  20 70.3993 74.2015   4
   1   7 -19-38.0315 91.9661   8
  -1  -7  19-89.1259 125.162   1
  -1  -7  19 15.5591 56.2259   6
  -1   7  19-0.25133 38.1344   4
   1  -7 -19-29.5538 39.2075   8
   1   7 -18 74.0404 33.5916   8
  -1  -7  18 109.088 80.2822   1
  -1  -7  18 296.015 128.583   6
   1  -7 -18 376.252 173.061   8
  -1   7  18 176.603 121.760   4
   1   7 -17 382.925 125.816   8
   1  -7 -17 335.911 137.873   8
  -1   7  17 333.389 134.395   4
  -1  -7  17 374.772 124.161   6
  -1  -7  17 552.836 192.034   1
   1  -7 -16 6.56859 48.5150   8
  -1  -7  16 62.0683 81.9565   1
  -1   7  16 56.7753 72.8813   4
   1   7 -16 95.0706 81.2788   8
  -1  -7  16 122.075 87.0065   6
   1  -7 -15 48.7015 27.6047   6
  -1  -7  15 14.9554 40.4665   6
   1  -7 -15-35.6629 79.8322   8
  -1  -7  15 111.273 55.0046   1
   1   7 -15 102.804 88.5367   8
  -1   7  15 52.3526 43.5834   4
  -1  -7  14 76.8614 93.3788   1
   1   7 -14 107.375 99.5558   8
   1  -7 -14-97.7978 106.483   8
   1  -7 -14-9.60481 28.1320   6
  -1   7  14 16.1827 62.9629   4
  -1  -7  14 48.8803 87.7367   6
  -1  -7  13 1716.80 282.480   6
   1  -7 -13 1694.59 256.855   6
   1   7 -13 1604.21 199.112   4
   1   7 -13 1610.57 285.750   8
   1  -7 -13 2005.70 342.465   8
  -1   7  13 1663.71 290.769   4
  -1  -7  13 1672.21 337.568   1
   1  -7 -12-8.48585 57.5727   6
   1  -7 -12-89.8968 100.093   8
  -1  -7  12 161.311 124.230   6
  -1  -7  12 189.774 160.227   1
  -1   7  12-21.5796 49.4513   4
   1   7 -12 219.887 131.867   8
   1   7 -12 82.3975 95.6245   4
  -1   7  11 3442.42 419.309   4
   1  -7 -11 3391.29 378.875   6
  -1  -7  11 3303.27 390.506   6
  -1  -7  11 3185.10 462.263   1
   1  -7 -11 3398.04 445.193   8
   1   7 -11 3391.21 317.843   4
  -1   7  10 240.140 113.823   4
  -1  -7  10 149.538 74.4645   6
   1  -7 -10 180.263 111.637   6
  -1  -7  10 76.1447 88.1674   1
   1   7 -10 256.635 94.2525   4
   1   7  -9 307.866 109.134   4
   1  -7  -9 206.572 69.8073   6
  -1  -7   9 454.580 137.236   6
  -1  -7   9 255.727 128.951   1
  -1   7   9 247.020 98.6679   4
   1   7  -8 314.887 87.3355   4
  -1  -7   8 404.875 144.884   1
  -1   7   8 240.563 85.7307   4
   1  -7  -8 317.460 112.865   6
  -1  -7   8 467.560 144.018   6
  -1  -7   7 176.185 87.5595   6
  -1  -7   7 102.481 57.3095   1
  -1   7   7-132.052 136.697   4
   1  -7  -7 51.2779 68.3918   6
   1   7  -7 43.4616 81.2890   4
  -1   7   6 183.821 95.2585   4
  -1  -7   6 440.086 130.900   6
   1  -7  -6 255.573 111.665   6
   1   7  -6 297.217 93.5292   4
  -1   7   5 443.388 153.498   4
   1  -7  -5 450.637 82.2505   5
   1   7  -5 2291.29 304.098   4
  -1  -7   5 2805.74 367.470   6
   1  -7  -5 344.134 134.363   6
   1   7  -4 3550.20 368.726   4
   1  -7  -4 3527.47 238.282   5
  -1   7   4 3895.13 418.840   4
  -1  -7   4 3304.14 391.912   6
   1  -7  -4 3401.66 381.376   6
  -1  -7   3 219.269 98.6908   6
   1   7  -3 419.301 127.588   4
   1  -7  -2 189.132 104.905   6
   1  -7  -2 227.444 67.4322   5
  -1   7   2 309.946 127.057   4
  -1   7   1 1494.84 248.122   4
   1  -7  -1 1528.17 178.325   5
   1  -7  -1 1330.30 244.368   6
  -1  -7   1 7749.78 577.649   6
   1   7  -1 8461.82 586.051   4
   1   7   0 7751.75 568.465   4
  -1  -7   0 7690.47 565.969   6
   1  -7   0 8952.52 628.738   6
  -1   7   0 8752.64 603.828   4
   1  -7   1 7172.43 563.219   6
  -1   7  -1 6433.11 525.105   4
   1  -7   2 211.453 75.2244   6
  -1   7  -2 24.1733 58.6163   4
  -1  -7  -2 186.481 181.457   6
  -1   7  -3 1263.86 211.826   4
  -1  -7  -3 1237.32 212.635   6
   1   7   3 1210.60 227.497   4
   1  -7   3 1129.37 230.049   6
  -1   7  -4 974.382 186.796   4
   1   7   4 26.4264 32.2669   4
  -1  -7  -4 331.497 112.100   6
   1  -7   4 747.535 181.045   6
  -1   7  -5 515.636 130.415   4
   1  -7   5 482.568 131.535   6
   1   7   5 600.364 290.134   4
  -1  -7  -6 2867.08 341.897   6
   1  -7   6 2919.56 364.328   6
  -1   7  -6 2861.66 336.033   4
   1   7   6 2642.90 352.958   4
   1  -7   7 2149.48 323.954   6
  -1   7  -7 1937.48 275.033   4
   1  -7   7 1070.43 330.682   1
   1   7   7 669.203 180.647   4
  -1  -7  -7 798.324 200.136   6
  -1  -7  -8 758.148 162.322   6
   1   7   8 780.280 171.102   4
   1  -7   8 1170.10 237.161   6
  -1   7  -8 1190.32 217.458   4
   1  -7   8 1184.26 263.454   1
   1  -7   9 242.036 139.525   1
   1  -7   9 214.632 89.9170   6
  -1  -7  -9 2.53991 52.0495   6
  -1   7  -9 316.549 140.106   4
   1   7   9-4.94758 42.5521   4
   1  -7  10 47.7893 93.3591   1
  -1   7 -10 87.6534 88.9234   4
   1  -7  10-189.091 103.630   6
   1   7  10 14.1047 47.8122   4
  -1  -7 -10-20.3156 37.3411   6
  -1  -7 -10-70.7059 101.029   8
  -1  -7 -11 34.6081 59.6280   8
   1   7  11-22.2250 93.7160   4
  -1  -7 -11 54.9430 40.8455   6
   1  -7  11 107.007 106.242   1
   1  -7  11-74.2993 75.6425   6
  -1   7 -11 39.2296 22.6636   4
   1  -7  12-144.245 161.378   1
  -1  -7 -12 94.4495 77.0001   8
   1   7  12-27.4784 83.1287   4
  -1  -7 -12 53.0828 43.3776   6
   1  -7  12 19.6711 45.7511   6
  -1   7 -12 79.6898 54.2659   4
  -1  -7 -13-92.1914 93.6116   8
  -1  -7 -13 110.825 72.7626   6
   1   7  13-72.3489 99.3626   4
   1  -7  13 71.3557 70.8756   1
  -1   7 -13 5.65384 30.6592   4
   1  -7  13 68.6912 77.7404   6
  -1  -7 -14 487.215 155.592   8
   1  -7  14 453.829 143.738   1
  -1   7 -14 529.002 185.111   8
  -1  -7 -14 566.186 143.532   6
   1   7  14 465.202 164.378   4
   1  -7  14 549.403 156.156   6
  -1  -7 -15 1591.36 308.334   8
   1  -7  15 1536.87 278.178   6
   1  -7  15 1105.49 266.731   1
   1   7  15 1388.59 276.900   4
  -1   7 -15 1388.35 288.244   8
  -1   7 -16 269.515 152.244   8
   1   7  16 100.464 74.5776   4
  -1  -7 -16 166.617 89.7449   8
   1  -7  16 206.134 100.252   6
   1  -7  16 25.6828 45.9524   1
  -1   7 -17 1764.16 330.582   8
   1   7  17 1497.85 286.972   4
   1  -7  17 1629.75 335.461   1
   1  -7  17 1525.20 273.747   6
  -1  -7 -17 1524.06 310.752   8
   1   7  18 99.3962 48.9657   4
  -1  -7 -18 92.4152 34.8655   8
  -1   7 -18 73.5229 95.6082   8
   1  -7  18 27.4818 42.9445   6
   1  -7  18 82.5306 87.4126   1
  -1  -7 -19-50.7549 98.8680   8
   1  -7  19 40.6158 141.566   1
  -1   7 -19-27.5096 60.0242   8
   1  -7  19 16.6001 29.4575   6
   1   7  19-140.014 127.413   4
   1  -7  20 117.648 154.732   1
  -1   7 -20-34.3862 64.9838   8
   1  -7  20-19.6699 63.4838   6
   1   7  20 80.9746 62.5354   4
  -1  -7 -20-9.69718 89.0318   8
   1   7  21 595.900 189.627   4
  -1  -7 -21 767.348 223.968   8
   1  -7  21 761.813 259.614   1
  -1   7 -21 652.980 222.920   8
   1  -7  21 739.583 186.521   6
   1  -7  22-41.8667 89.6343   1
  -1  -7 -22 25.7718 72.0873   8
  -1   7 -22 20.6852 37.9915   8
   1   7  23 409.531 167.875   4
  -1  -7 -23 203.475 134.871   8
   1  -7  23 411.375 214.435   1
  -1   7 -23 3.59675 93.0767   8
   1   7  24 67.9840 84.5486   4
  -1  -7 -24 122.428 111.512   8
   1  -7  24-61.8448 85.9731   1
  -1   7 -24-192.675 159.591   8
  -1   7 -25 175.870 107.500   8
  -1   8  23 506.622 172.908   4
  -1   8  22 314.493 157.932   4
  -1  -8  22 241.893 175.515   1
   1  -8 -22 301.522 181.702   8
   1  -8 -21 1351.46 341.275   8
   1   8 -21 1200.34 303.417   8
  -1  -8  21 1154.81 311.252   1
  -1  -8  21 1508.11 291.791   6
  -1   8  21 1014.03 272.500   4
   1   8 -20 168.655 120.444   8
  -1  -8  20 249.431 160.165   1
  -1   8  20 126.833 61.1975   4
   1  -8 -20 315.714 164.098   8
  -1  -8  20 284.997 128.292   6
  -1   8  19-5.53493 55.0553   4
   1   8 -19 83.0095 82.4018   8
  -1  -8  19 22.5919 50.1241   6
  -1  -8  19 19.5931 106.435   1
   1  -8 -19 138.682 126.624   8
   1   8 -18 359.472 144.832   8
  -1  -8  18 335.285 158.814   1
  -1   8  18 351.758 139.037   4
   1  -8 -18 475.976 202.549   8
  -1  -8  18 320.976 131.511   6
   1   8 -17 792.154 208.890   8
  -1  -8  17 936.799 228.412   6
  -1  -8  17 630.143 206.064   1
  -1   8  17 932.178 256.545   4
   1  -8 -17 913.777 262.591   8
   1   8 -16 210.508 114.473   8
  -1  -8  16 254.184 115.866   1
  -1  -8  16 19.9023 46.8361   6
  -1   8  16 223.022 155.505   4
   1  -8 -16 273.974 154.913   8
   1   8 -15 287.720 139.763   8
   1  -8 -15 297.021 152.960   8
  -1   8  15 204.936 153.419   4
  -1  -8  15 144.258 106.050   6
  -1  -8  15 265.404 168.427   1
   1   8 -14 128.015 118.630   8
   1  -8 -14-31.5791 56.7671   6
  -1  -8  14 151.494 171.571   1
  -1  -8  14 120.807 96.5186   6
  -1   8  14 82.3009 69.0116   4
  -1   8  13 173.943 167.457   4
   1   8 -13 125.884 107.001   8
  -1  -8  13-107.351 92.9695   6
  -1  -8  13 169.693 145.792   1
   1  -8 -13 7.90049 47.1090   6
   1  -8 -12 23.3147 59.6233   6
  -1   8  12 125.441 130.989   4
   1   8 -12 72.3071 50.3312   4
  -1  -8  12-2.07199 39.1574   6
  -1  -8  12 140.256 141.032   1
  -1   8  11 118.262 91.4479   4
  -1  -8  11-20.8295 33.9697   6
   1   8 -11 134.281 87.7002   4
   1  -8 -11 70.2381 25.2309   6
  -1  -8  11 108.538 93.4857   1
  -1   8  10 396.809 155.000   4
  -1  -8  10 425.025 159.122   1
   1  -8 -10 418.036 115.503   6
  -1  -8  10 391.403 150.987   6
   1   8 -10 553.187 143.611   4
  -1  -8   9-3.17734 65.0865   6
  -1   8   9 80.1236 76.8681   4
   1   8  -9 174.977 84.5869   4
  -1  -8   9 19.3593 120.324   1
   1  -8  -9 95.7778 74.8391   6
   1   8  -8 148.348 93.1566   4
  -1  -8   8 192.811 80.5216   6
   1  -8  -8-74.3660 100.245   6
  -1   8   8-92.5239 106.520   4
   1   8  -7 1753.16 285.023   4
  -1  -8   7 2440.23 370.878   6
  -1   8   7 565.670 166.975   4
   1  -8  -7 679.030 166.846   6
   1   8  -6 2678.70 341.456   4
  -1   8   6 2333.89 356.927   4
  -1  -8   6 2732.51 382.099   6
   1  -8  -6 2385.12 345.255   6
  -1  -8   5 1866.69 314.150   6
   1  -8  -5 1376.36 284.100   6
   1   8  -5 1592.33 260.890   4
   1   8  -4 2368.30 322.690   4
   1  -8  -4 1824.10 298.220   6
  -1  -8   4 2589.37 363.364   6
  -1   8   4 1800.30 317.268   4
  -1   8   3 1081.42 254.618   4
   1  -8  -3 1225.58 279.034   6
   1   8  -3 1455.96 258.058   4
  -1  -8   3 1339.34 256.448   6
   1  -8  -2 963.727 235.548   6
  -1   8   2 499.958 179.613   4
   1   8  -2 485.507 147.344   4
  -1  -8   2 604.752 181.946   6
  -1  -8   1 22.2366 33.9426   6
  -1   8   1 16.0538 84.3025   4
   1   8  -1 102.744 97.1886   4
   1  -8   0-25.9239 88.2382   6
  -1   8   0-14.9565 74.2005   4
   1  -8   1 1028.38 220.533   6
  -1  -8  -1 1642.41 298.685   6
   1   8   1 1228.34 253.713   4
  -1   8  -1 1247.81 245.813   4
  -1   8  -2 1738.94 288.165   4
   1   8   2 774.731 222.181   4
  -1  -8  -2 957.044 223.142   6
   1  -8   2 1448.93 279.909   6
   1  -8   3 775.228 205.948   6
  -1  -8  -3 466.085 157.637   6
   1   8   3 521.335 213.048   4
  -1   8  -3 711.958 212.757   4
  -1  -8  -4 502.815 145.026   6
   1   8   4 616.596 185.483   4
  -1   8  -4 675.754 177.533   4
   1  -8   4 707.552 204.783   6
   1  -8   5 543.529 178.457   6
  -1  -8  -5 248.381 125.415   6
  -1   8  -5 487.257 158.219   4
   1   8   5 215.248 115.575   4
  -1  -8  -6 271.029 138.414   6
   1  -8   6 265.630 128.382   6
  -1   8  -6 92.7599 76.0647   4
   1   8   6-16.8369 60.6791   4
  -1  -8  -7 2184.52 323.091   6
   1   8   7 1860.41 311.367   4
  -1   8  -7 1872.43 276.369   4
   1  -8   7 2224.12 347.289   6
  -1  -8  -8 511.885 199.335   6
   1  -8   8 943.871 223.332   6
  -1   8  -8 1088.45 242.808   4
   1   8   8 580.505 198.915   4
   1  -8   9 3171.12 508.697   1
   1  -8   9 2936.48 398.211   6
  -1  -8  -9 2905.28 365.129   6
   1   8   9 3208.48 431.109   4
  -1   8  -9 3620.67 378.791   4
   1   8  10 296.946 160.425   4
   1  -8  10 549.437 224.082   1
   1  -8  10 668.258 199.673   6
  -1   8 -10 921.111 214.778   4
  -1  -8 -10 381.886 141.457   6
   1  -8  11 1526.05 282.375   6
  -1  -8 -11 1446.67 267.926   6
   1  -8  11 1619.48 367.310   1
  -1   8 -11 1427.29 224.042   4
   1   8  11 1404.23 311.726   4
   1   8  12 3846.23 488.821   4
  -1   8 -12 4318.56 392.077   4
   1  -8  12 4558.82 601.252   1
   1  -8  12 4151.43 482.583   6
  -1  -8 -12 3977.11 423.932   6
  -1  -8 -13 3111.18 368.775   6
   1  -8  13 2986.08 403.056   6
   1  -8  13 3208.97 519.030   1
   1   8  13 3252.70 449.289   4
   1   8  14 373.264 152.263   4
   1  -8  14 422.589 153.313   6
  -1   8 -14 372.863 205.040   8
  -1  -8 -14 422.449 180.966   8
   1  -8  14 602.599 268.064   1
   1  -8  15 213.671 158.116   1
  -1  -8 -15 168.430 134.355   8
   1   8  15 72.1639 98.1452   4
   1  -8  15 20.0798 35.4964   6
  -1   8 -15 165.208 123.787   8
   1   8  16 288.498 152.548   4
  -1   8 -16 460.416 170.869   8
   1  -8  16 589.066 240.801   1
   1  -8  16 221.315 90.7111   6
  -1  -8 -16 317.569 159.994   8
  -1   8 -17 98.4868 121.455   8
   1  -8  17 61.8092 57.2024   1
   1  -8  17-56.7758 97.6343   6
  -1  -8 -17-147.003 148.596   8
   1   8  17 44.3943 39.6053   4
  -1  -8 -18-47.3836 92.7480   8
  -1   8 -18 95.5033 114.239   8
   1   8  18 75.9621 79.5469   4
   1  -8  18-68.1341 81.7606   1
   1  -8  18-54.8616 90.2175   6
   1   8  19 350.092 147.957   4
   1  -8  19 184.952 136.710   1
  -1   8 -19 281.664 143.377   8
  -1  -8 -19 180.129 131.648   8
   1  -8  19 358.145 134.472   6
   1   8  20 40.7261 62.5893   4
   1  -8  20-40.1611 81.9634   1
  -1   8 -20 98.9088 116.422   8
   1  -8  20 116.976 85.0226   6
  -1  -8 -20 21.6718 91.2762   8
   1  -8  21-12.6803 82.7176   1
   1  -8  21-26.6654 42.9604   6
  -1   8 -21-154.056 136.510   8
  -1  -8 -21 4.62550 48.4821   8
   1   8  21 104.178 144.737   4
  -1   8 -22-147.898 138.593   8
  -1  -8 -22 80.3454 87.6159   8
   1   8  22 38.0885 47.8134   4
   1   8  23-31.8597 42.0350   4
  -1   8 -23-102.643 110.132   8
  -1  -9  21 158.668 114.703   6
  -1  -9  20 73.2772 72.7058   6
  -1  -9  19 504.737 179.265   6
  -1  -9  19 175.625 86.2952   1
  -1   9  19 247.282 122.617   4
  -1  -9  18-45.4762 72.1344   6
  -1  -9  18 155.926 156.083   1
  -1   9  18 84.8520 88.2379   4
  -1  -9  17 12.9844 41.1192   6
  -1   9  17-36.2232 95.8729   4
  -1  -9  17-5.73794 113.645   1
  -1   9  16-70.3825 151.471   4
  -1  -9  16 51.0887 67.3704   6
  -1  -9  16-11.3893 106.153   1
  -1  -9  15 34.4770 69.5726   1
  -1  -9  15-75.9606 103.415   6
  -1   9  15-68.8073 110.836   4
   1   9 -15 53.7516 60.4595   8
  -1   9  14 29.4842 41.4057   4
  -1  -9  14 129.511 95.7876   1
   1   9 -14 168.327 128.090   8
  -1  -9  14 46.7106 77.4603   6
  -1  -9  13 859.619 220.227   6
   1   9 -13 886.852 236.765   8
   1  -9 -13 1209.64 263.662   6
  -1  -9  13 639.412 243.534   1
  -1   9  13 995.510 261.594   4
  -1  -9  12 92.4818 53.0040   6
  -1   9  12 21.7343 106.274   4
   1  -9 -12 62.7266 54.9980   6
   1  -9 -11 318.414 121.238   6
  -1   9  11 6.48518 107.269   4
  -1  -9  11 233.689 134.761   6
   1  -9 -10 147.639 97.5127   6
  -1   9  10-128.291 136.163   4
  -1  -9  10 10.1410 76.4869   6
   1   9 -10 222.723 113.032   4
   1   9  -9 23.2817 59.9015   4
   1  -9  -9 55.5054 74.2390   6
  -1   9   9-9.61997 111.144   4
  -1  -9   9-27.0668 99.2716   6
  -1   9   8 351.482 142.035   4
   1  -9  -8 248.532 85.4362   6
  -1  -9   8 744.054 223.564   6
   1   9  -8 678.145 190.852   4
   1  -9  -7 1039.21 244.413   6
  -1  -9   7 1092.57 269.235   6
  -1   9   7 915.410 242.713   4
   1   9  -7 862.472 204.280   4
  -1   9   6 43.9791 62.8111   4
  -1  -9   6 68.6292 119.210   6
   1  -9  -6 37.0522 53.7804   6
   1   9  -6 60.6397 56.3580   4
  -1   9   5 273.510 124.776   4
   1  -9  -5 182.928 104.569   6
  -1  -9   5 435.059 182.372   6
   1   9  -5 133.970 73.5889   4
  -1   9   4 34.2969 41.9635   4
   1  -9  -4-40.8513 44.2193   6
   1   9  -4 24.6069 63.6686   4
  -1  -9   4 140.988 86.8716   6
  -1   9   3-151.952 98.6185   4
   1  -9  -3-11.2308 84.6859   6
   1   9  -3-68.4799 76.3790   4
  -1  -9   2 687.688 216.114   6
  -1   9   2 90.1125 36.3859   4
   1   9  -2 790.099 199.137   4
   1  -9  -2 70.6844 39.0673   6
  -1   9   1 643.795 181.406   4
   1  -9  -1 697.486 199.727   6
   1   9  -1 547.072 173.284   4
  -1  -9   1 935.844 223.323   6
  -1  -9   0-37.3513 58.9234   6
   1   9   0-142.285 114.640   4
   1  -9   0 181.796 94.6655   6
  -1   9   0 199.629 116.915   4
   1   9   1 903.828 281.128   4
   1  -9   1-19.0339 44.1258   6
  -1   9  -1-117.896 91.4439   4
  -1  -9  -1 519.620 182.511   6
   1   9   2 1316.15 288.247   4
  -1   9  -2 1097.80 247.508   4
  -1  -9  -2 1219.34 259.152   6
   1  -9   2 1354.63 290.162   6
   1  -9   3 364.708 154.172   6
  -1   9  -3 450.250 221.558   4
  -1  -9  -3-0.35231 79.4966   6
   1   9   3 157.953 161.553   4
  -1  -9  -4 232.780 118.644   6
   1   9   4 280.224 148.444   4
  -1   9  -4 103.565 79.0491   4
   1  -9   4 119.354 76.7467   6
   1  -9   5 57.6079 76.4343   6
   1   9   5 107.678 118.155   4
  -1  -9  -5 10.9921 61.9029   6
  -1   9  -5 62.7993 91.6257   4
  -1  -9  -6 20.1365 71.3690   6
   1   9   6 138.111 146.021   4
   1  -9   6 152.641 116.565   6
  -1   9  -6 12.3383 35.0861   4
  -1   9  -7 46.2624 71.0984   4
   1   9   7 113.279 115.199   4
  -1  -9  -7 45.9693 62.7870   6
   1  -9   7-22.5089 55.1858   6
   1  -9   8 106.713 77.3284   6
   1   9   8 110.976 110.900   4
  -1   9  -8 255.558 119.479   4
  -1  -9  -8 318.172 142.347   6
  -1  -9  -9 73.7155 76.5395   6
   1   9   9 283.624 164.210   4
   1  -9   9 93.7047 115.706   6
  -1   9  -9 332.660 131.979   4
   1   9  10 304.114 142.394   4
   1  -9  10 237.848 115.859   6
  -1  -9 -10 116.763 107.193   6
  -1   9 -10 149.145 96.1575   4
  -1  -9 -11 25.3491 58.8336   6
  -1   9 -11 25.5546 37.2988   4
   1  -9  11-99.1927 98.7985   6
  -1  -9 -12 232.833 120.363   6
   1   9  12 302.374 160.372   4
   1  -9  12-0.31607 114.838   1
   1  -9  12 272.002 129.044   6
   1  -9  13-4.45732 47.1232   1
   1   9  13 235.593 129.270   4
   1  -9  13 184.758 89.7785   6
   1  -9  14 12.9557 66.8208   1
   1  -9  14 6.74068 44.7336   6
   1   9  14-1.94596 65.9807   4
  -1   9 -14 191.487 134.564   8
   1   9  15 222.062 139.850   4
  -1   9 -15 374.174 175.031   8
   1  -9  15 225.633 164.466   1
   1  -9  15 141.792 75.7822   6
   1  -9  16-6.07488 47.2881   6
   1   9  16-18.0527 79.5750   4
   1  -9  16 106.646 97.5436   1
  -1   9 -16 63.3033 58.6452   8
   1  -9  17 385.903 144.086   6
   1   9  17 266.567 115.701   4
  -1   9 -17 325.887 141.612   8
   1  -9  17 438.169 230.962   1
   1  -9  18-120.560 135.040   6
  -1   9 -18-16.5866 60.5614   8
   1  -9  18 85.1503 119.897   1
   1   9  18-112.313 102.127   4
  -1   9 -19 187.529 119.659   8
   1   9  19 520.706 202.617   4
   1  -9  19 234.560 174.155   1
   1  -9  19 519.265 190.936   6
   1  -9  20 1.44267 37.2200   6
  -1  -9 -20 51.9726 100.344   8
  -1   9 -20 64.0722 64.8899   8
  -1 -10  15 81.6261 80.6692   6
  -1 -10  14 34.1875 57.8511   6
  -1  10  14-153.091 158.780   4
  -1  10  13-99.3894 137.140   4
  -1 -10  13 111.998 87.1167   6
  -1  10  12 82.8549 79.0699   4
   1 -10 -12 7.01378 40.9722   6
  -1 -10  12-44.3380 86.0949   6
  -1  10  11 41.1759 104.972   4
   1 -10 -11 83.1588 99.7098   6
  -1 -10  11-84.9972 133.334   6
  -1 -10  10 128.829 95.7043   6
  -1  10  10 111.568 96.9022   4
   1 -10 -10 305.061 148.851   6
  -1  10   9 124.848 75.2221   4
   1  10  -9 167.227 119.229   4
  -1 -10   9 71.6886 75.7971   6
   1 -10  -9 176.825 126.531   6
   1  10  -8 749.535 193.573   4
   1 -10  -8 598.334 192.304   6
  -1  10   8 646.194 190.306   4
  -1 -10   8 978.937 253.366   6
   1  10  -7 18.8252 29.2930   4
   1 -10  -7 74.1734 80.5061   6
  -1  10   7-122.392 155.210   4
  -1 -10   7-51.7770 97.0882   6
   1 -10  -6-22.6654 71.9488   6
  -1  10   6-64.6554 121.716   4
   1  10  -6 70.7098 77.8355   4
  -1 -10   6 37.9318 48.7570   6
  -1 -10   5 317.697 147.077   6
   1 -10  -5 400.240 156.722   6
   1  10  -5 298.663 136.875   4
  -1  10   5 285.896 118.101   4
  -1 -10   4 664.345 221.036   6
   1  10  -4 593.109 195.527   4
  -1  10   4 418.458 174.810   4
   1 -10  -4 654.437 207.958   6
  -1  10   3 559.233 189.990   4
  -1 -10   3 634.578 206.623   6
   1  10  -3 516.311 139.981   4
   1 -10  -3 866.593 256.657   6
   1  10  -2 76.0636 80.3850   4
  -1 -10   2 124.711 118.921   6
  -1  10   2 116.423 109.691   4
   1 -10  -2 138.612 162.486   6
  -1  10   1 234.629 121.747   4
   1  10  -1 268.115 135.161   4
   1 -10  -1 301.153 168.357   6
  -1 -10   1 298.136 146.049   6
   1  10   0 15.4464 91.0118   4
   1 -10   0-48.8092 80.6570   6
  -1 -10   0 0.37030 40.6831   6
  -1  10   0-6.11648 37.3475   4
   1  10   1-10.9421 135.554   4
  -1  10  -1 211.822 103.136   4
  -1 -10  -1 269.391 162.230   6
   1 -10   1 248.248 118.948   6
  -1 -10  -2 100.477 115.357   6
  -1  10  -2 74.5412 71.1007   4
   1 -10   2 36.3530 77.2851   6
   1  10   2 12.9370 83.4962   4
   1 -10   3 469.673 187.900   6
  -1 -10  -3 565.583 205.338   6
   1  10   3 303.134 108.035   4
  -1  10  -3 273.925 118.369   4
   1 -10   4 45.7943 78.8695   6
  -1  10  -4 17.9655 39.9609   4
   1  10   4-56.6896 126.891   4
   1 -10   5 11.0842 41.2545   6
  -1 -10  -5 155.735 137.007   6
  -1  10  -5-5.31514 37.3725   4
   1  10   5 197.490 175.845   4
  -1 -10  -6 771.846 255.546   6
   1 -10   6 589.701 209.162   6
  -1  10  -6 689.793 197.805   4
   1  10   6 858.767 262.741   4
   1 -10   7 302.784 133.451   6
  -1 -10  -7 365.308 186.014   6
  -1  10  -7 487.723 184.122   4
   1  10   7 285.407 173.021   4
  -1 -10  -8 2.30942 40.8566   6
   1 -10   8 8.68200 81.1088   6
   1  10   8-22.9337 122.668   4
  -1  10  -8 59.8739 78.3928   4
  -1 -10  -9 93.9411 94.2449   6
   1 -10   9 235.397 142.568   6
  -1  10  -9 240.690 125.283   4
   1  10   9 152.679 116.221   4
  -1  10 -10-44.6390 49.3323   4
   1 -10  10-10.3319 68.0452   6
  -1 -10 -10-32.4999 57.2905   6
   1 -10  11 1075.03 271.598   6
  -1 -10 -11 1283.14 270.166   6
   1  10  11 1275.16 322.525   4
   1  10  12 137.146 85.4281   4
   1 -10  12 205.096 145.623   6
   1  10  13 217.790 181.651   4
   1 -10  13 142.036 122.933   6
  -1  10 -13 143.285 122.563   8
  -1  10 -14 262.423 142.083   8
   1 -10  14 123.458 116.569   6
   1 -10  15 1215.88 291.662   6
   1 -11 -11 157.514 124.117   6
   1 -11 -10-58.8557 76.2089   6
   1 -11  -9-27.2696 40.8895   6
   1 -11  -8 257.213 129.320   6
   1  11  -7 146.903 100.859   4
   1 -11  -7 69.4451 68.1499   6
   1  11  -6 327.045 149.287   4
   1 -11  -6 259.324 145.177   6
  -1  11   6 36.0229 65.2033   4
  -1  11   5 627.850 222.839   4
   1  11  -5 409.456 161.517   4
  -1 -11   5 419.770 168.944   6
   1 -11  -5 688.505 234.767   6
  -1  11   4 176.355 65.1666   4
   1  11  -4 501.026 181.207   4
   1 -11  -4 561.690 210.619   6
  -1 -11   4 341.796 148.507   6
   1  11  -3 19.5135 38.8642   4
  -1  11   3 125.085 121.227   4
  -1  11   2-136.319 157.838   4
  -1 -11   2 80.8528 95.8031   6
   1 -11  -2 282.788 190.327   6
   1  11  -2-88.8284 108.380   4
   1  11  -1 1.66814 61.9142   4
  -1  11   1 47.5321 63.4735   4
   1 -11  -1-17.8066 37.2560   6
  -1 -11   1 25.6672 91.1754   6
  -1  11   0 125.689 43.1164   4
  -1 -11   0 284.852 139.779   6
   1 -11   0 246.990 117.889   6
   1  11   0 309.344 163.092   4
   1  11   1 202.476 106.350   4
   1 -11   1 422.436 169.399   6
  -1 -11  -1 340.199 145.053   6
  -1  11  -1 452.945 172.270   4
  -1  11  -2 115.902 123.865   4
  -1 -11  -2-40.6870 85.9251   6
   1 -11   2 349.253 165.805   6
   1  11   2 84.0394 116.336   4
  -1  11  -3 296.425 157.914   4
   1 -11   3 107.016 144.517   6
  -1 -11  -3-26.5390 68.0150   6
   1  11   3 22.3674 89.7225   4
   1 -11   4 1292.94 310.680   6
  -1  11  -4 1025.81 265.997   4
   1  11   4 1043.77 258.011   4
  -1 -11  -4 1161.99 289.509   6
   1 -11   5 104.354 114.383   6
  -1 -11  -5 85.6303 114.313   6
  -1  11  -5 27.6503 77.6658   4
   1  11   5-31.9696 94.0319   4
  -1  11  -6 964.298 257.359   4
   1  11   6 621.233 216.560   4
  -1 -11  -6 717.837 221.259   6
  -1  11  -7 535.167 188.250   4
  -1 -11  -7 487.892 174.440   6
  -1 -11  -8 114.573 99.5405   6
  -1  11  -8 253.484 147.450   4
  -1 -11  -9 49.9387 111.291   6
  -1 -11 -10-131.034 125.536   6
   2   0 -30 999.472 280.691   8
   2   0 -29 138.993 95.4964   8
   2   0 -28 128.944 119.971   8
   2   0 -27 159.582 112.792   8
   2   0 -26-87.3028 76.6992   8
   2   0 -25 1846.13 331.722   8
   2   0 -25 1649.69 248.703   3
   2   0 -24 6495.58 610.301   8
   2   0 -24 5735.83 440.299   3
   2   0 -23 4463.27 386.809   3
   2   0 -23 5022.91 520.111   8
   2   0 -22 118.084 73.9210   3
   2   0 -22 190.791 125.215   8
   2   0 -21 1319.60 198.185   3
   2   0 -21 1482.19 269.646   8
   2   0 -20 19117.8 940.147   8
   2   0 -20 18386.5 738.861   3
   2   0 -19 5934.13 500.109   8
   2   0 -19 5748.55 405.460   3
  -2   0  18 1679.31 104.977   4
   2   0 -18 1977.14 275.847   8
   2   0 -18 2271.57 242.480   3
   2   0 -17 7.07440 22.1814   3
  -2   0  17-2.49971 12.2767   4
   2   0 -17-5.37781 41.3367   8
   2   0 -16 1662.20 141.821   6
   2   0 -16 1647.48 241.231   8
   2   0 -16 1494.73 188.521   3
  -2   0  16 1491.69 102.879   4
  -2   0  15 11513.3 287.415   4
   2   0 -15 11423.8 601.874   8
   2   0 -15 11432.2 510.415   3
   2   0 -15 11546.9 371.441   6
   2   0 -14 146.083 42.6065   6
   2   0 -14 180.005 85.7286   8
  -2   0  14 178.750 36.3424   4
   2   0 -14 152.944 65.7738   3
   2   0 -13 8019.96 403.753   3
   2   0 -13 8137.64 468.000   8
   2   0 -13 8339.18 306.007   6
  -2   0  13 8345.97 236.887   4
   2   0 -12 1761.99 134.806   6
  -2   0  12 1772.59 107.568   4
   2   0 -12 1874.92 222.939   8
   2   0 -12 1619.36 179.879   3
  -2   0  11 29082.5 416.516   4
   2   0 -11 30308.4 831.686   8
   2   0 -11 30076.4 536.367   6
   2   0 -11 27459.2 701.720   3
   2   0 -10 7295.20 343.727   3
  -2   0  10 7897.77 208.488   4
   2   0 -10 7924.23 264.315   6
   2   0 -10 8041.76 406.428   8
   2   0  -9 3381.04 171.453   6
   2   0  -9 3115.32 213.040   3
  -2   0   9 3237.36 126.862   4
   2   0  -9 3484.55 249.903   8
   2   0  -8 2132.90 177.254   3
   2   0  -8 2183.36 133.088   6
   2   0  -8 2329.89 195.242   8
   2   0  -8 2145.48 102.329   4
  -2   0   8 2147.59 98.6532   4
   2   0  -7 79346.4 781.112   6
  -2   0   7 79257.5 568.789   4
   2   0  -7 77027.2 1043.87   8
   2   0  -7 81518.2 614.933   4
   2   0  -6 4597.51 179.925   6
  -2   0   6 5168.14 146.352   4
   2   0  -6 4640.95 141.105   4
   2   0  -6 3866.36 214.732   3
   2   0  -6 4528.22 234.292   8
   2   0  -5 9860.18 317.584   8
   2   0  -5 10101.7 201.538   4
   2   0  -5 9124.35 293.665   3
   2   0  -4 39585.9 568.737   8
   2   0  -4 35703.7 548.370   3
   2   0  -3 16793.8 254.802   2
   2   0  -3 15683.8 341.979   3
   2   0  -3 18113.9 329.885   8
   2   0  -2 211788. 1020.78   8
   2   0   2 3620.31 148.721   5
  -2   0  -3 7662.87 243.093   8
   2   0   3 7382.72 234.042   5
   2   0   4 1101.64 106.315   5
  -2   0  -4 1235.06 109.666   8
   2   0   5 53.7358 27.1823   5
  -2   0  -5-4.95248 18.7726   8
  -2   0  -6 1905.16 165.623   8
  -2   0  -7 22339.7 619.959   8
  -2   0  -8 24098.7 692.604   8
  -2   0  -9 8315.47 425.977   8
  -2   0 -10 20175.7 698.067   8
  -2   0 -11 960.775 156.187   8
  -2   0 -12 20612.5 777.259   8
  -2   0 -13 1251.66 197.924   8
  -2   0 -14 24202.2 902.285   8
  -2   0 -14 22667.7 573.615   3
  -2   0 -15 9089.02 374.562   3
  -2   0 -15 9568.42 591.456   8
  -2   0 -16 91.9344 48.9205   3
  -2   0 -16 96.4395 90.4858   8
  -2   0 -17 362.071 126.410   8
  -2   0 -17 308.199 75.1283   3
   2   0  17 247.494 73.1152   4
  -2   0 -18 3199.54 366.695   8
  -2   0 -18 3166.51 244.997   3
   2   0  18 3032.11 235.281   4
  -2   0 -19 45.6974 26.6301   3
   2   0  19 46.5270 37.0651   4
  -2   0 -19 52.8704 33.0901   8
  -2   0 -20 275.014 106.485   8
   2   0  20 352.966 83.4776   4
  -2   0 -20 336.900 86.4442   3
  -2   0 -21 603.701 126.705   3
  -2   0 -21 624.466 183.857   8
  -2   0 -22 2839.97 404.215   8
  -2   0 -23 6166.59 596.666   8
  -2   0 -24 324.094 129.234   8
  -2   0 -25 468.002 160.506   8
  -2   0 -26 1692.38 337.132   8
  -2   0 -27 301.466 146.344   8
  -2   0 -28 137.830 121.866   8
  -2   0 -29 225.845 117.455   8
  -2   0 -30 136.698 88.9226   8
   2  -1 -30 485.838 206.401   8
   2   1 -30 445.909 178.362   8
   2  -1 -29 231.946 133.939   8
   2   1 -29 312.480 156.512   8
   2  -1 -28 179.583 102.324   8
   2   1 -28 18.7621 30.2524   8
   2   1 -27 143.921 103.057   8
   2  -1 -27-6.19797 58.8461   8
   2  -1 -26 444.648 173.628   8
   2   1 -26 474.431 128.328   3
   2   1 -26 459.625 190.218   8
   2   1 -25 1085.36 268.300   8
   2   1 -25 989.322 198.157   3
   2  -1 -25 910.044 230.693   8
   2  -1 -24 8.28774 50.6639   8
   2   1 -24-12.2699 31.5631   3
   2  -1 -23 125.566 100.235   8
   2   1 -23 169.067 103.010   8
   2   1 -23 15.3194 38.2626   3
   2   1 -22 323.129 116.278   3
   2  -1 -22 210.094 79.7507   8
   2   1 -22 209.409 111.835   8
   2  -1 -21 18.8837 43.7350   8
   2   1 -21 95.2561 66.2960   3
   2  -1 -20 5925.13 521.034   8
   2   1 -20 6161.02 527.124   8
   2   1 -20 5775.50 434.700   3
   2  -1 -19 2358.49 329.399   8
   2   1 -19 2154.85 258.737   3
   2  -1 -19 2283.85 262.014   3
   2   1 -19 2306.32 335.803   8
  -2   1  19 2337.66 190.012   4
   2  -1 -18 10879.0 669.510   8
   2   1 -18 9943.60 636.983   8
   2  -1 -18 10344.3 522.350   3
   2   1 -18 8983.48 522.916   3
  -2   1  18 10781.4 408.271   4
   2  -1 -17 1940.27 282.999   8
   2  -1 -17 2065.09 230.634   3
  -2   1  17 2184.33 185.774   4
   2   1 -17 1455.19 215.074   3
   2   1 -17 1992.87 278.088   8
   2  -1 -16 48.7054 22.9916   6
   2  -1 -16 114.933 73.1749   3
   2   1 -16 46.3146 30.9030   8
  -2   1  16 72.4481 53.9403   4
   2  -1 -16 116.983 96.8914   8
   2   1 -15 11545.9 609.769   8
   2  -1 -15 11260.2 619.767   8
   2  -1 -15 11183.8 495.423   3
   2  -1 -15 11448.9 327.371   6
  -2   1  15 11713.3 416.430   4
  -2  -1  15 11184.0 374.105   6
   2  -1 -14 780.022 169.903   8
   2  -1 -14 736.636 80.9096   6
   2   1 -14 815.258 160.581   8
  -2   1  14 739.911 100.718   4
   2  -1 -14 875.651 140.076   3
  -2  -1  14 770.138 100.126   6
   2  -1 -13 2442.61 273.271   8
  -2  -1  13 2318.25 171.850   6
   2  -1 -13 2097.07 202.511   3
   2   1 -13 2303.53 251.472   8
  -2   1  13 2406.47 177.653   4
   2  -1 -13 2420.00 150.008   6
  -2  -1  12 4011.25 220.112   6
   2  -1 -12 4296.40 340.175   8
  -2   1  12 4001.15 230.328   4
   2  -1 -12 3996.52 187.267   6
   2   1 -12 4354.16 330.367   8
   2  -1 -12 3583.43 257.431   3
   2   1 -11 8553.26 448.636   8
  -2   1  11 7982.89 315.482   4
   2  -1 -11 8097.70 261.854   6
   2  -1 -11 7823.72 364.666   3
   2  -1 -11 8659.91 464.808   8
  -2  -1  11 8296.60 313.957   6
   2  -1 -10 18387.1 469.097   4
   2   1 -10 17481.3 466.748   6
   2   1 -10 18331.4 616.203   8
  -2  -1  10 18273.8 459.641   6
   2  -1 -10 17444.9 525.879   3
   2  -1 -10 19017.5 649.398   8
  -2   1  10 17190.4 452.544   4
   2  -1 -10 17776.3 376.023   6
   2  -1  -9 59.0553 53.2030   3
   2  -1  -9 97.4598 47.2179   8
  -2  -1   9 54.9381 26.7790   6
   2  -1  -9 42.8952 25.2240   4
   2   1  -9 54.6944 26.9491   6
  -2   1   9 72.4640 39.8227   4
   2   1  -9 110.081 47.5290   8
  -2  -1   8 13603.5 380.688   6
   2   1  -8 13081.0 388.669   6
  -2   1   8 13330.6 376.927   4
   2  -1  -8 14328.3 395.945   4
   2   1  -8 14004.1 473.230   8
   2  -1  -8 13564.1 491.706   8
   2  -1  -8 13500.5 427.889   3
   2  -1  -7 95.2409 34.9390   4
  -2  -1   7 62.4050 20.6200   6
  -2   1   7 139.168 42.2137   4
   2  -1  -7 83.3353 41.0158   8
   2   1  -7 87.1921 30.2812   6
   2   1  -7 43.3976 16.2628   8
  -2   1   7 101.154 42.1351   3
  -2  -1   7 85.4823 39.5009   8
  -2  -1   6 435.544 62.9984   6
   2   1  -6 451.749 74.7734   8
   2   1  -6 394.423 63.4339   6
  -2   1   6 451.719 64.3574   4
  -2   1   6 429.080 72.4959   3
   2  -1  -6 488.903 84.6467   8
   2  -1  -6 502.748 68.3705   4
  -2  -1   6 395.350 70.2809   8
  -2  -1   5 10716.1 308.836   6
   2  -1  -5 11776.4 327.360   4
   2  -1  -5 11378.3 381.010   8
  -2   1   5 11358.3 316.687   4
  -2  -1   5 11341.0 325.672   8
   2   1  -5 11486.4 334.734   8
   2  -1  -4 1036.50 114.262   8
  -2   1   4 928.591 86.4813   4
  -2  -1   4 805.017 82.2998   6
   2  -1  -4 1069.26 98.7629   4
   2   1  -4 923.517 84.7324   8
  -2  -1   3 3624.27 166.211   6
   2   1  -3 3872.84 142.682   8
  -2   1   3 3862.74 170.604   4
   2  -1  -3 4126.38 205.833   8
  -2   1   2 6046.71 223.894   7
  -2  -1   2 6226.45 268.798   6
  -2   1   2 5341.14 196.807   4
   2  -1  -2 5723.09 235.611   8
   2  -1  -1 17080.1 387.507   5
  -2  -1   1 27903.9 500.164   2
  -2  -1   1 25443.4 420.115   6
   2   1   0 2977.94 115.026   7
  -2   1   0 3165.96 172.504   1
  -2   1   0 2841.52 134.423   4
   2  -1   0 3170.84 163.834   5
  -2  -1  -1 10394.4 242.949   6
   2   1   1 12081.6 214.946   8
  -2   1  -1 11028.7 316.442   1
   2  -1   1 10478.6 296.120   5
  -2   1  -1 11578.2 269.245   4
  -2  -1  -1 11035.4 304.244   2
  -2  -1  -2 21002.2 426.100   2
   2  -1   2 20500.0 433.544   5
  -2   1  -2 21406.9 448.200   1
  -2  -1  -2 20500.9 344.141   8
  -2  -1  -2 19276.5 316.766   6
   2   1   2 22857.1 370.499   8
   2   1   3 395.486 42.4454   6
  -2  -1  -3 381.582 57.4931   8
   2  -1   3 331.786 61.0631   5
   2   1   3 430.327 63.3811   8
  -2  -1  -3 492.504 49.2422   6
  -2  -1  -3 417.511 45.9024   5
   2   1   3 443.768 42.7917   5
  -2  -1  -3 452.295 69.0984   2
  -2  -1  -4 19352.1 338.693   5
   2  -1   4 17994.5 454.867   5
  -2  -1  -4 18902.7 440.988   8
  -2  -1  -4 17144.4 265.053   6
   2   1   4 18586.4 286.508   6
  -2  -1  -5 17597.4 366.920   5
  -2  -1  -5 16433.5 244.748   6
   2  -1   5 17460.6 476.459   5
  -2  -1  -5 17001.7 459.670   8
   2   1   5 17165.5 260.924   6
   2  -1   6 8757.24 358.767   5
  -2  -1  -6 8097.73 156.839   6
  -2  -1  -6 8865.74 290.123   5
   2   1   6 7457.48 161.251   6
  -2  -1  -6 8720.56 354.931   8
  -2   1  -6 8314.96 362.341   8
  -2  -1  -7 17087.9 446.865   5
  -2  -1  -7 17071.6 533.781   8
  -2   1  -7 17258.4 553.117   8
  -2   1  -8 1847.00 194.844   8
  -2  -1  -8 1768.10 149.352   5
   2  -1   8 1544.80 118.389   6
  -2  -1  -8 1775.05 189.648   8
  -2   1  -9 544.810 105.082   8
  -2  -1  -9 573.685 113.353   8
   2  -1   9 458.666 60.4170   6
  -2   1 -10 910.742 150.027   8
   2  -1  10 868.354 84.5027   6
  -2  -1 -10 833.479 137.003   8
  -2   1 -11 6612.75 424.630   8
   2  -1  11 6040.85 220.152   6
  -2  -1 -11 5785.52 390.404   8
   2  -1  12 257.813 39.4291   6
  -2   1 -12 291.818 105.456   8
  -2  -1 -12 241.697 91.9499   8
  -2  -1 -13 1164.04 187.011   8
  -2   1 -13 1065.37 176.694   8
   2  -1  13 1047.93 90.0744   6
   2   1  13 887.675 129.345   4
  -2  -1 -14 1731.01 246.384   8
   2  -1  14 1707.53 111.317   6
  -2   1 -14 1812.71 245.929   8
   2   1  14 1544.12 178.996   4
   2  -1  15 5381.02 196.853   6
   2   1  15 5102.87 326.422   4
  -2   1 -15 5584.36 453.795   8
  -2  -1 -15 5733.12 454.453   8
   2   1  16 539.488 110.207   4
  -2  -1 -16 479.388 142.462   8
  -2   1 -16 631.055 169.264   8
   2  -1  16 554.318 60.6923   6
  -2   1 -17 4437.49 429.231   8
   2  -1  17 4086.67 152.128   6
   2   1  17 4580.58 310.915   4
  -2  -1 -17 4749.76 433.035   8
   2   1  18 676.220 121.336   4
  -2  -1 -18 639.159 153.329   8
  -2   1 -18 687.060 181.626   8
  -2  -1 -19 1568.18 254.712   8
   2   1  19 1721.58 203.457   4
  -2   1 -19 1779.65 294.676   8
   2  -1  19 1709.99 157.805   4
  -2   1 -20-11.2354 60.5359   8
  -2   1 -20-49.4156 55.4760   3
   2   1  20-44.0875 57.2528   4
  -2  -1 -20 10.1522 52.4095   8
  -2   1 -21 1536.00 286.352   8
  -2  -1 -21 1639.39 291.943   8
   2   1  21 1519.09 193.148   4
  -2   1 -21 1371.82 189.534   3
  -2   1 -22 5542.75 396.079   3
  -2  -1 -22 5504.63 553.485   8
  -2   1 -22 5779.63 569.634   8
  -2  -1 -23 324.547 167.994   8
  -2   1 -23 354.252 166.224   8
  -2  -1 -24 346.856 156.005   8
  -2   1 -24 549.085 190.187   8
  -2   1 -25 185.662 118.548   8
  -2  -1 -25 337.912 155.286   8
  -2   1 -26-118.034 114.879   8
  -2  -1 -26 39.0594 44.9731   8
  -2  -1 -27 71.4608 83.5209   8
  -2   1 -27-181.082 170.716   8
  -2   1 -28 52.4553 72.0121   8
  -2  -1 -28 282.712 161.040   8
  -2  -1 -29 235.167 101.646   8
  -2   1 -29 189.954 104.335   8
  -2  -1 -30-84.4886 60.6672   8
  -2   1 -30 57.4077 90.1537   8
   2  -2 -30 93.8001 78.9377   8
   2   2 -30 85.4328 99.0943   8
   2  -2 -29 101.025 106.615   8
   2   2 -29 222.786 148.761   8
   2  -2 -28 103.500 110.870   8
   2   2 -28 102.994 101.074   8
   2  -2 -27 170.940 116.970   8
   2   2 -27 174.923 123.856   8
   2   2 -27 127.193 69.9179   3
   2   2 -26 81.2358 68.5628   3
   2  -2 -26 107.383 100.104   8
   2   2 -26 93.7476 89.5429   8
   2   2 -25 7.80137 41.3038   8
   2   2 -25 127.854 78.3139   3
   2  -2 -25 230.524 107.582   8
   2  -2 -24 37.5311 92.2255   8
   2   2 -24 50.9000 52.7520   8
   2   2 -24 29.0561 36.8000   3
   2  -2 -23 1351.67 267.580   8
   2   2 -23 1561.69 296.604   8
   2   2 -23 1266.31 225.139   3
   2   2 -22 1155.13 221.502   3
   2   2 -22 1222.86 253.124   8
   2  -2 -22 1211.36 258.934   8
   2   2 -21 559.745 173.939   8
   2  -2 -21 528.231 170.471   8
   2   2 -20 5312.97 498.248   8
   2  -2 -20 4916.08 474.937   8
  -2   2  20 5410.40 357.336   4
  -2  -2  20 5354.28 304.693   6
   2   2 -19 275.781 127.160   8
   2  -2 -19 150.026 60.1083   8
  -2   2  19 265.455 89.1499   4
  -2  -2  19 239.501 69.8173   6
  -2   2  18 97.0301 58.2656   4
   2   2 -18 42.6831 53.5838   8
   2  -2 -18 43.0136 60.1782   8
  -2  -2  18 116.752 50.4292   6
  -2  -2  17 103.420 48.6743   6
  -2   2  17 130.590 63.9207   4
   2  -2 -17 49.7743 49.1359   8
   2   2 -17-1.47543 63.7844   8
  -2  -2  16 2034.29 191.362   6
  -2   2  16 2083.58 213.095   4
   2  -2 -16 1886.03 260.261   8
   2  -2 -16 2132.51 145.939   6
   2   2 -16 2099.75 273.866   8
   2   2 -15 81.3103 57.7597   8
   2  -2 -15 47.7564 49.4014   8
  -2  -2  15 63.3568 36.3506   6
  -2   2  15 65.1648 44.8816   4
   2  -2 -15 40.1937 19.3786   6
  -2   2  14 18.6404 20.6669   4
  -2  -2  14-23.6890 25.7780   6
   2  -2 -14 30.4270 49.8559   8
   2   2 -14-24.9056 35.3417   8
  -2  -2  13 545.444 96.5289   6
  -2   2  13 598.763 113.586   4
   2   2 -13 566.912 125.679   8
   2  -2 -13 524.532 122.889   8
  -2   2  12 8618.39 409.609   4
   2   2 -12 9691.62 502.422   8
   2  -2 -12 9296.81 299.401   2
   2  -2 -12 9307.07 516.724   8
  -2  -2  12 9430.73 389.237   6
   2  -2 -11 1029.74 168.271   8
   2  -2 -11 1140.50 97.0862   2
  -2   2  11 1084.24 145.122   4
   2   2 -11 1199.26 170.332   8
  -2  -2  11 1109.15 129.581   6
   2  -2 -10 2389.62 245.962   8
  -2  -2  10 2342.52 186.449   6
  -2   2  10 2203.65 200.046   4
   2   2 -10 2675.86 239.164   8
   2  -2 -10 2388.28 134.299   2
  -2  -2   9 26.6670 31.1559   6
   2   2  -9-59.5184 48.6021   8
   2  -2  -9 23.0590 32.4525   8
   2  -2  -9-13.7852 17.9764   2
  -2   2   9-16.0881 35.1233   4
   2   2  -8 211.015 64.8553   8
   2   2  -8 186.247 27.8904   4
   2  -2  -8 269.609 41.4619   2
  -2   2   8 197.749 56.9642   4
  -2  -2   8 252.251 63.5375   6
   2  -2  -8 324.100 87.9704   8
   2  -2  -7 1662.82 95.0462   2
   2   2  -7 1677.79 155.935   8
   2   2  -7 2295.29 112.917   4
  -2  -2   7 1703.50 152.922   6
  -2   2   7 1556.37 156.799   4
   2  -2  -7 1752.53 194.639   8
   2   2  -6 147.927 45.4079   8
   2   2  -6 208.984 39.3231   4
  -2  -2   6 280.327 82.6187   6
   2  -2  -6 151.555 59.1062   8
  -2   2   6 130.551 37.2125   4
  -2   2   5 63561.4 592.076   2
  -2   2   5 63331.0 960.814   4
   2  -2  -5 64876.6 1079.09   8
  -2  -2   5 64266.3 925.021   6
   2   2  -5 65044.1 837.814   8
   2  -2  -4 3120.81 229.475   8
  -2   2   4 3169.35 193.778   7
  -2  -2   4 2723.78 197.512   1
  -2  -2   4 3135.26 198.505   6
  -2   2   4 3763.81 263.056   4
  -2   2   4 2921.24 140.567   2
   2   2  -4 3630.20 192.676   4
  -2  -2   3 1008.59 112.572   6
  -2   2   3 1040.47 117.797   4
   2  -2  -3 927.626 120.134   8
  -2   2   3 960.712 98.5723   7
   2   2  -3 1572.20 120.499   4
  -2  -2   3 1035.84 113.009   1
   2  -2  -3 969.833 99.8564   5
  -2   2   2 6091.97 274.826   4
   2  -2  -2 5665.55 226.300   7
   2  -2  -2 7448.84 307.729   5
  -2  -2   2 6073.36 258.837   1
   2   2  -2 6128.36 245.927   1
  -2   2   2 6032.62 248.778   7
  -2  -2   2 5768.06 332.066   6
  -2  -2   1 4760.04 226.735   6
   2  -2  -1 3080.28 186.064   5
  -2   2   1 2595.63 177.788   4
   2  -2  -1 2680.84 157.530   7
  -2   2   1 3191.07 194.666   5
  -2  -2   1 2724.53 174.164   1
   2   2  -1 4937.68 229.620   4
   2   2  -1 2865.84 161.616   1
  -2   2   0 13625.3 403.701   5
   2   2   0 12072.3 366.429   1
  -2   2   0 11810.3 445.261   1
  -2   2   0 11880.5 364.978   4
  -2  -2   0 11379.4 395.121   2
   2   2   0 20667.5 492.820   4
   2  -2   0 11372.3 346.731   5
   2   2   0 12603.0 294.970   8
  -2  -2   0 19290.7 453.472   6
  -2  -2  -1 31918.5 663.483   2
  -2  -2  -1 31080.2 495.314   8
  -2   2  -1 33571.4 723.457   1
   2  -2   1 32004.8 606.118   5
  -2   2  -1 32371.2 592.879   4
   2   2   1 31294.4 639.652   4
   2   2   1 34019.3 497.791   8
  -2   2  -2 25297.1 631.608   1
   2   2   2 26247.0 473.610   8
   2  -2   2 23867.0 539.747   5
   2   2   2 23531.5 554.029   4
  -2  -2  -2 23297.0 478.366   6
  -2  -2  -2 25484.4 478.294   8
   2   2   2 27181.9 602.383   6
  -2  -2  -2 24243.6 577.286   2
  -2   2  -2 26171.6 526.900   4
  -2   2  -3 15142.1 387.675   4
  -2  -2  -3 14047.7 382.002   8
   2   2   3 13620.4 435.192   4
  -2   2  -3 14804.8 478.248   1
   2   2   3 16432.8 417.415   8
   2   2   3 15176.0 387.586   6
  -2  -2  -3 14672.4 444.875   2
  -2  -2  -3 13498.9 359.652   6
   2  -2   3 14034.2 433.235   5
  -2   2  -4 3330.43 177.253   4
   2  -2   4 3052.10 209.664   5
   2  -2   4 2988.57 177.073   4
  -2  -2  -4 2799.77 159.527   6
  -2  -2  -4 3073.31 190.454   8
   2   2   4 2792.46 204.690   4
  -2  -2  -4 2955.33 204.182   2
   2   2   4 3273.17 201.202   8
   2   2   4 3194.73 173.697   6
  -2  -2  -5 1854.62 160.694   8
  -2  -2  -5 1903.10 127.243   6
   2   2   5 2054.24 178.386   8
   2  -2   5 1884.57 176.075   5
   2  -2   5 1739.41 139.696   4
   2   2   5 1695.74 163.512   4
  -2   2  -5 2025.50 139.796   4
  -2  -2  -5 2097.74 100.409   5
  -2  -2  -5 1907.08 165.480   2
  -2  -2  -6 273.968 45.1631   6
   2  -2   6 370.454 64.2812   4
  -2  -2  -6 289.957 43.4206   5
   2  -2   6 296.301 73.8528   5
  -2  -2  -6 313.486 71.4679   2
  -2  -2  -6 315.572 73.4391   8
   2   2   6 258.414 67.0448   4
   2  -2   7 6240.53 348.059   5
  -2  -2  -7 6498.92 318.343   2
   2   2   7 6358.29 327.896   4
   2  -2   7 6663.68 264.645   4
  -2  -2  -7 7090.55 356.217   8
  -2  -2  -7 6795.33 244.801   5
  -2  -2  -7 5812.74 214.529   6
  -2  -2  -8 6019.18 257.126   5
   2   2   8 5458.01 320.497   4
   2   2   8 5997.11 212.553   3
  -2  -2  -8 6089.67 353.077   8
   2  -2   8 5508.45 285.876   6
  -2   2  -8 5698.34 358.615   8
   2  -2   8 5602.28 248.149   4
  -2  -2  -8 5716.62 196.978   6
  -2  -2  -8 6105.27 317.220   2
  -2  -2  -9 12681.0 277.434   6
   2   2   9 13606.4 325.299   3
  -2  -2  -9 13476.3 550.563   8
  -2   2  -9 13866.9 582.343   8
   2   2   9 12339.9 490.052   4
  -2  -2  -9 13203.4 412.868   5
   2  -2   9 12788.7 373.005   4
   2  -2   9 13542.9 443.208   6
   2   2  10 4273.80 292.183   4
  -2  -2 -10 4505.57 337.258   8
   2   2  10 4918.74 208.584   3
  -2   2 -10 5041.84 369.727   8
   2  -2  10 4807.81 261.762   6
  -2  -2 -10 4385.28 152.126   6
   2  -2  10 4534.51 221.677   4
  -2  -2 -11 609.828 49.0333   6
   2  -2  11 574.962 86.4734   4
  -2  -2 -11 726.860 144.825   8
   2  -2  11 659.086 99.4131   6
   2   2  11 616.789 109.734   4
  -2   2 -11 697.243 143.108   8
   2  -2  12 543.206 84.4120   6
  -2  -2 -12 668.539 150.305   8
  -2   2 -12 619.485 143.119   8
   2  -2  12 554.653 81.4814   4
   2   2  12 577.628 117.762   4
  -2   2 -13 2896.46 300.574   8
   2   2  13 2349.99 235.837   4
   2  -2  13 2538.53 169.101   4
   2  -2  13 2911.46 199.640   6
  -2  -2 -13 2717.04 290.728   8
   2  -2  14 2077.08 171.857   6
  -2   2 -14 2041.68 263.878   8
   2   2  14 2032.55 222.954   4
   2  -2  14 1926.91 150.014   4
  -2  -2 -14 2230.17 271.581   8
  -2  -2 -15 648.209 166.907   8
   2  -2  15 608.258 82.7626   4
   2  -2  15 715.033 104.105   6
  -2   2 -15 722.225 166.950   8
   2   2  15 616.849 123.446   4
   2   2  16 3234.87 293.574   4
   2  -2  16 3367.05 216.721   6
  -2  -2 -16 3556.87 373.170   8
  -2   2 -16 3671.07 388.480   8
  -2   2 -17 527.626 159.814   8
   2   2  17 324.016 91.8632   4
  -2  -2 -17 329.333 116.509   8
   2  -2  17 289.898 54.4581   6
   2  -2  18 322.162 60.8174   6
  -2  -2 -18 429.638 138.625   8
   2   2  18 286.167 83.5612   4
  -2   2 -18 248.583 96.9207   8
  -2   2 -19 103.681 75.5283   8
  -2  -2 -19 88.7534 46.5429   8
   2   2  19 47.5158 24.6558   4
   2  -2  19 51.3227 12.6822   6
  -2  -2 -20 789.024 202.105   8
   2   2  20 664.740 136.271   4
  -2   2 -20 574.174 148.357   8
  -2   2 -21 190.635 73.1095   8
   2   2  21 220.019 80.7648   4
  -2  -2 -21 326.088 141.389   8
  -2   2 -22 125.467 32.6771   8
   2   2  22 103.262 58.0539   4
  -2  -2 -22 244.880 148.316   8
  -2   2 -23 2400.43 384.359   8
  -2  -2 -23 2403.58 374.993   8
  -2  -2 -24-26.2517 68.9822   8
  -2   2 -24 25.5195 106.446   8
  -2  -2 -25 270.222 151.641   8
  -2   2 -25 182.324 129.885   8
  -2  -2 -26 479.622 164.762   8
  -2   2 -26 420.263 172.367   8
  -2  -2 -27-7.86197 48.2603   8
  -2   2 -27 116.497 99.5410   8
  -2  -2 -28-201.626 166.469   8
  -2   2 -28 112.126 98.9188   8
  -2  -2 -29 34.3499 58.9520   8
  -2   2 -29-92.5946 92.4006   8
   2   3 -30 2034.07 410.258   8
   2   3 -29 441.159 197.421   8
   2  -3 -29 504.511 207.291   8
   2  -3 -28 164.652 141.910   8
   2   3 -28 116.361 91.0950   8
   2  -3 -27 46.1891 86.2693   8
   2   3 -27 37.2892 88.5517   8
   2   3 -27-50.9681 71.5801   3
   2   3 -26 522.837 172.122   3
   2   3 -26 767.766 223.497   8
   2  -3 -26 450.019 150.341   8
   2  -3 -25-81.2998 126.075   8
   2   3 -25 70.1690 88.3467   3
   2   3 -25 3.45557 74.1041   8
   2  -3 -24-117.913 110.341   8
   2   3 -24 66.3692 86.4727   8
   2   3 -23 593.017 182.621   8
   2  -3 -23 502.218 133.809   8
   2   3 -22 2300.91 356.857   8
   2  -3 -22 2104.52 338.125   8
  -2   3  21 271.243 93.5712   4
  -2  -3  21 230.595 76.6738   6
   2  -3 -21 85.4824 31.8171   8
   2   3 -21 309.912 115.759   8
  -2   3  20 534.429 136.343   4
  -2  -3  20 572.958 114.404   6
   2   3 -20 419.640 148.368   8
   2  -3 -20 447.797 105.614   8
  -2  -3  19 50.9847 32.5938   6
   2   3 -19 62.7424 32.8887   8
  -2   3  19 135.314 77.1757   4
   2  -3 -19-75.0047 123.890   8
  -2  -3  18 463.251 91.9041   6
   2  -3 -18 381.365 113.939   8
  -2   3  18 467.166 107.608   4
   2  -3 -18 447.666 78.7193   2
   2   3 -18 476.276 134.668   8
   2   3 -17 1.70175 57.3548   8
  -2   3  17 249.386 94.4003   4
   2  -3 -17 167.211 61.3242   8
   2  -3 -17 167.583 45.7898   2
  -2  -3  17 107.832 22.5229   6
  -2  -3  16 52.2660 26.0224   6
  -2   3  16 141.444 54.1544   4
   2   3 -16 124.157 64.1210   8
   2  -3 -16 72.5607 19.3518   2
   2  -3 -16 146.754 72.8828   8
   2   3 -15 3752.62 364.770   8
   2  -3 -15 3539.66 214.777   2
   2  -3 -15 3421.84 360.317   8
  -2  -3  15 3629.23 282.205   6
  -2   3  15 3475.49 307.374   4
  -2   3  14 743.922 149.877   4
   2   3 -14 605.830 140.476   8
   2  -3 -14 605.591 156.843   8
   2  -3 -14 657.033 89.5682   2
  -2  -3  14 758.380 136.639   6
  -2   3  13 10930.8 537.984   4
  -2  -3  13 11540.7 496.289   6
   2  -3 -13 11196.3 363.451   2
   2   3 -13 11500.6 593.406   8
   2  -3 -13 10939.8 614.684   8
  -2  -3  12 79.3726 46.7520   6
  -2   3  12 81.9287 61.4042   4
   2  -3 -12 34.2756 14.9704   2
   2  -3 -12-54.7200 59.9503   8
   2   3 -12-14.7379 47.4886   8
   2   3 -11 6.60899 29.1511   8
  -2  -3  11 0.53408 22.7291   6
   2  -3 -11 6.90639 52.7228   8
   2  -3 -11 13.8115 17.7203   2
  -2   3  11-2.58509 34.7552   4
   2   3 -11 23.3507 16.6226   4
  -2  -3  10 129.327 48.9593   6
  -2   3  10 103.734 64.2130   4
   2  -3 -10 178.190 42.9323   2
   2   3 -10 145.286 58.0029   8
   2   3 -10 174.952 43.1564   4
   2  -3 -10 102.904 55.0825   8
   2  -3  -9 146.580 80.6613   8
   2  -3  -9 131.632 37.7621   2
   2   3  -9 97.8559 27.3763   4
   2   3  -9 186.010 76.4074   8
  -2   3   9 142.285 36.0796   4
  -2  -3   9 53.9126 20.3619   6
  -2  -3   8 7342.98 377.666   6
  -2   3   8 6544.49 383.959   4
   2  -3  -8 7261.80 441.899   8
   2   3  -8 7571.89 275.507   4
   2   3  -8 7235.21 374.311   8
  -2   3   7 15851.1 581.364   4
  -2   3   7 16210.2 396.930   2
   2   3  -7 18520.4 463.989   4
   2   3  -7 16626.7 519.553   8
  -2  -3   7 16031.6 556.893   6
  -2  -3   7 15494.9 417.820   4
   2  -3  -7 16501.3 650.999   8
  -2  -3   7 16445.4 600.052   1
  -2   3   6 547.229 74.2271   2
  -2   3   6 706.023 124.878   7
  -2  -3   6 579.939 115.711   1
   2   3  -6 706.966 94.8626   4
   2  -3  -6 1026.51 215.233   8
  -2  -3   6 603.839 104.371   6
  -2  -3   6 558.320 81.9956   4
  -2   3   6 507.623 120.858   4
  -2  -3   5 5670.09 271.550   4
  -2   3   5 6112.95 348.964   4
  -2   3   5 6227.01 292.744   7
   2  -3  -5 5745.04 363.544   8
  -2   3   5 5419.87 254.066   2
   2  -3  -5 6161.35 285.164   5
  -2  -3   5 5827.20 339.685   1
  -2  -3   5 5979.69 325.203   6
  -2  -3   4 3919.24 232.633   4
   2  -3  -4 4552.41 263.468   5
  -2  -3   4 3966.38 263.752   6
  -2   3   4 4033.20 284.745   4
  -2  -3   4 3941.05 273.214   1
   2  -3  -4 3857.71 295.008   8
  -2   3   4 4024.76 231.249   7
  -2   3   4 3962.04 220.367   2
  -2   3   3 586.053 88.1735   2
   2   3  -3 599.458 75.0164   5
   2   3  -3 766.880 112.273   4
  -2  -3   3 752.361 113.473   6
   2  -3  -3 718.625 101.950   5
  -2   3   3 854.310 148.069   4
  -2  -3   3 543.816 94.8879   1
   2   3  -2 10689.5 417.983   1
   2  -3  -2 11220.4 394.756   5
  -2   3   2 11061.2 372.369   5
  -2  -3   2 11014.6 458.234   1
   2  -3  -2 9274.00 310.516   7
   2   3  -2 10950.7 324.973   5
  -2  -3   2 15859.7 523.625   6
   2   3  -2 15619.5 510.314   4
  -2   3   2 10792.5 441.929   4
   2   3  -1 4327.22 272.291   4
   2   3  -1 3583.83 245.146   1
  -2   3   1 5000.72 305.338   4
   2   3  -1 3738.94 216.597   8
   2  -3  -1 3769.67 218.456   5
   2  -3  -1 3711.25 200.878   7
  -2  -3   1 5905.05 314.000   6
   2   3  -1 3697.13 170.918   5
  -2   3   1 4898.35 277.069   5
   2   3   0 15782.5 302.585   5
  -2   3   0 16015.0 519.463   4
   2  -3   0 15527.6 463.945   5
   2   3   0 15489.9 511.817   4
  -2   3   0 18244.3 524.607   5
   2   3   0 16197.7 441.532   8
   2   3   0 15639.5 530.378   1
  -2  -3  -1 1533.05 167.382   6
  -2   3  -1 1982.29 220.339   4
   2   3   1 1321.86 71.8279   5
   2   3   1 1503.70 139.557   8
  -2  -3  -1 1350.27 157.980   2
   2   3   1 1568.41 192.228   4
   2  -3   1 1426.03 135.536   5
  -2   3  -1 1483.23 150.899   5
   2   3   1 1438.91 160.833   1
  -2  -3  -2 13424.5 501.245   2
   2   3   2 14111.0 429.592   8
  -2   3  -2 13459.0 457.703   4
   2   3   2 13173.6 502.633   4
  -2  -3  -2 13172.6 436.156   8
   2  -3   2 13030.8 448.589   5
  -2  -3  -2 13089.0 459.440   6
   2   3   3 2589.71 234.995   4
  -2  -3  -3 2725.30 225.604   2
   2  -3   3 2680.04 203.666   5
  -2  -3  -3 2659.54 203.362   8
  -2  -3  -3 2919.94 206.812   6
  -2   3  -3 2881.69 208.134   4
   2   3   3 2938.26 204.167   8
   2   3   4 23699.4 695.662   4
  -2  -3  -4 25104.0 637.590   8
  -2  -3  -4 25246.7 690.705   2
   2  -3   4 24055.9 651.012   5
  -2  -3  -4 22381.2 582.845   6
  -2   3  -4 25859.5 619.902   4
   2   3   5 3078.19 263.548   4
  -2  -3  -5 3626.55 264.955   2
  -2  -3  -5 3114.97 215.397   6
  -2   3  -5 3474.18 223.259   4
   2  -3   5 3423.47 258.223   5
  -2  -3  -5 3603.53 255.268   8
  -2  -3  -6 15848.3 469.428   6
  -2   3  -6 17150.0 481.231   4
  -2  -3  -6 16555.1 562.954   2
  -2  -3  -6 16338.3 263.646   5
   2  -3   6 16907.6 588.951   5
   2   3   6 15949.0 596.908   4
  -2  -3  -6 16859.6 567.323   8
  -2   3  -7 5347.67 262.483   4
  -2  -3  -7 4703.77 252.987   6
   2   3   7 4910.90 336.221   4
  -2  -3  -7 5344.56 323.378   2
  -2  -3  -7 4968.95 177.717   5
  -2  -3  -7 5034.96 324.324   8
   2  -3   7 6049.82 373.560   5
  -2  -3  -8 34.5002 23.8572   5
  -2  -3  -8 17.2736 26.9289   2
   2  -3   8 16.4993 38.5914   6
  -2  -3  -8-23.3029 27.3374   8
   2   3   8 14.5652 39.4301   4
  -2  -3  -8 32.0730 25.9103   6
  -2  -3  -9 4557.44 235.173   6
   2   3   9 4635.72 338.517   4
   2  -3   9 4897.15 314.730   6
  -2  -3  -9 4696.29 222.107   5
  -2  -3  -9 4669.34 310.201   2
  -2  -3  -9 4713.22 339.170   8
  -2  -3 -10 611.956 91.6767   5
  -2  -3 -10 547.766 80.4205   6
  -2  -3 -10 568.734 108.338   2
  -2   3 -10 587.126 134.386   8
   2   3  10 558.894 115.233   4
   2   3  10 635.615 86.0913   3
   2  -3  10 708.482 123.894   6
  -2  -3 -10 583.126 124.614   8
  -2  -3 -11 3054.55 260.474   2
  -2  -3 -11 2758.08 169.796   6
   2   3  11 2981.80 281.556   4
  -2   3 -11 3063.06 311.170   8
   2  -3  11 2902.65 242.988   6
  -2  -3 -11 2859.48 283.992   8
   2   3  11 3012.05 190.111   3
   2  -3  12 15213.7 567.129   6
   2   3  12 15814.3 445.791   3
  -2  -3 -12 14559.1 660.569   8
   2   3  12 15173.4 654.460   4
  -2  -3 -12 14992.0 380.689   6
  -2  -3 -12 14682.8 588.485   2
  -2   3 -12 15270.4 717.837   8
  -2  -3 -13 844.143 83.6970   6
  -2  -3 -13 944.553 148.556   2
  -2   3 -13 955.072 199.850   8
   2   3  13 895.481 162.309   4
   2  -3  13 921.354 139.788   6
  -2  -3 -13 898.923 171.629   8
  -2  -3 -14 1648.97 241.863   8
  -2  -3 -14 1567.70 189.692   2
  -2  -3 -14 1613.87 104.446   6
   2   3  14 1582.60 218.298   4
  -2   3 -14 1586.99 241.280   8
   2  -3  14 1591.45 175.730   6
   2   3  15 488.989 98.6740   4
   2  -3  15 610.580 111.021   6
  -2  -3 -15 680.233 130.883   2
  -2   3 -15 608.240 146.825   8
  -2  -3 -15 634.454 145.565   8
  -2  -3 -15 496.511 45.2068   6
  -2   3 -16 3970.90 403.558   8
   2   3  16 3980.03 346.118   4
  -2  -3 -16 3691.59 316.551   2
   2  -3  16 4189.73 295.869   6
  -2  -3 -16 3888.55 385.071   8
  -2  -3 -17 553.466 132.760   2
  -2  -3 -17 533.679 139.549   8
   2   3  17 452.618 114.922   4
   2  -3  17 573.389 107.256   6
  -2   3 -17 437.389 120.196   8
  -2  -3 -18 14.7643 24.9698   2
   2  -3  18-2.34747 33.5072   6
  -2   3 -18-116.329 111.322   8
   2   3  18-11.4694 65.2333   4
  -2  -3 -18 42.0786 49.8953   8
  -2  -3 -19 1479.47 216.386   2
   2   3  19 1831.45 246.748   4
  -2  -3 -19 1540.48 256.659   8
   2  -3  19 1772.62 188.641   6
  -2   3 -19 1566.30 273.246   8
  -2  -3 -20 438.913 119.182   2
  -2  -3 -20 456.011 153.165   8
  -2   3 -20 394.059 126.290   8
   2   3  20 463.140 128.826   4
   2   3  21 1072.54 199.188   4
  -2  -3 -21 794.066 170.584   2
  -2   3 -21 673.095 183.764   8
  -2  -3 -21 618.090 164.808   8
  -2  -3 -22 49.6996 73.6402   8
  -2  -3 -22 50.8059 47.5396   2
  -2   3 -22-151.481 115.509   8
   2   3  22 1.41905 61.2535   4
   2   3  23 942.637 188.878   4
  -2   3 -23 754.970 209.527   8
  -2  -3 -23 690.978 181.080   8
  -2  -3 -24 288.260 129.526   8
  -2   3 -24 100.710 60.8473   8
  -2   3 -25 67.4704 82.2105   8
  -2  -3 -25-82.4843 71.9851   8
  -2  -3 -26 175.118 96.9419   8
  -2   3 -26 176.601 135.204   8
  -2  -3 -27 295.247 139.062   8
  -2   3 -27 221.074 123.852   8
  -2  -3 -28 50.2545 90.3804   8
  -2   3 -28 47.6575 73.3605   8
  -2  -3 -29 61.7777 71.1978   8
  -2   3 -29 54.0163 55.0458   8
   2   4 -29 1654.76 357.314   8
   2   4 -28 622.188 211.619   3
   2  -4 -28 859.109 273.452   8
   2   4 -28 859.537 275.066   8
   2   4 -27 244.110 153.301   8
   2  -4 -27 146.659 110.378   8
   2   4 -26 37.3494 98.8356   8
   2  -4 -26 18.4660 97.8631   8
   2  -4 -25 572.136 206.885   8
   2   4 -25 668.491 208.247   8
   2  -4 -24 268.434 142.260   8
   2   4 -24 195.823 106.683   8
   2   4 -23 1298.21 279.754   8
   2  -4 -23 1274.95 297.156   8
   2   4 -22 16.3504 34.6642   8
   2  -4 -22 82.2558 77.4141   8
  -2   4  22 43.9387 37.5380   4
   2  -4 -21 1223.32 275.571   8
   2   4 -21 1282.55 260.564   8
  -2   4  21 1272.64 226.600   4
  -2  -4  21 1172.06 185.226   6
   2   4 -20-21.6417 52.0156   8
  -2  -4  20-86.7217 56.9505   6
  -2   4  20-40.4158 52.3139   4
   2  -4 -20 76.5864 97.4744   8
  -2   4  19 2980.00 335.483   4
  -2  -4  19 2748.70 277.977   6
   2   4 -19 2754.55 356.382   8
   2  -4 -19 2878.09 402.896   8
   2   4 -18 66.8725 76.7079   8
   2  -4 -18 83.6766 92.1723   8
  -2   4  18 62.2556 87.7681   4
  -2  -4  18 151.893 86.2926   6
   2   4 -17 3180.66 374.589   8
  -2  -4  17 2924.94 287.217   6
  -2   4  17 3106.03 336.038   4
   2  -4 -17 3122.96 408.492   8
   2  -4 -16 270.880 117.576   8
   2  -4 -16 208.270 55.9072   2
  -2   4  16 247.393 107.037   4
  -2  -4  16 172.718 78.9347   6
   2   4 -16 99.9079 45.2696   8
   2  -4 -15 1420.02 145.619   2
   2   4 -15 1249.99 205.376   8
  -2  -4  15 1375.29 192.455   6
  -2   4  15 1321.68 213.548   4
   2  -4 -15 1469.69 256.160   8
  -2   4  14 624.371 143.214   4
   2  -4 -14 555.661 141.132   8
   2  -4 -14 643.949 96.4130   2
   2   4 -14 658.836 139.839   8
  -2  -4  14 760.496 146.718   6
   2   4 -13-40.0186 51.8305   8
  -2   4  13 78.0706 67.5143   4
  -2  -4  13-19.0716 20.9488   6
   2  -4 -13 8.98521 33.8712   8
   2  -4 -13 70.1832 43.4783   2
   2   4 -12 268.468 97.8653   8
  -2  -4  12 158.426 76.6973   6
   2   4 -12 204.394 46.0614   4
  -2  -4  12 230.377 94.9969   1
  -2   4  12 209.765 91.4273   4
   2  -4 -12 262.704 91.2012   8
  -2  -4  11 5415.85 376.198   6
  -2   4  11 4652.25 385.458   4
   2   4 -11 5532.92 390.981   8
  -2  -4  11 5249.24 432.007   1
   2  -4 -11 5278.76 450.778   8
   2   4 -11 5450.58 249.210   4
   2   4 -10 89.4306 30.4164   4
  -2  -4  10 157.863 70.0596   6
  -2   4  10 119.923 74.8374   4
  -2  -4  10 171.186 89.3525   1
   2  -4 -10 137.103 65.9641   8
   2   4 -10 129.003 69.6789   8
  -2  -4   9 3800.15 346.843   1
   2   4  -9 3779.96 296.492   8
  -2  -4   9 3617.94 297.405   6
   2  -4  -9 3854.51 362.504   8
  -2   4   9 3446.22 312.999   4
   2   4  -9 3670.76 226.049   4
  -2   4   8 20.4167 27.5365   2
  -2   4   8 40.5799 61.2636   7
  -2  -4   8 142.268 90.4964   1
   2  -4  -8 63.2537 49.9917   5
  -2  -4   8 82.5992 59.1671   6
   2  -4  -8 21.0500 27.7728   8
   2   4  -8-138.233 78.9712   4
  -2   4   8 61.0344 51.0671   4
  -2   4   7 1948.67 185.617   7
   2   4  -7 2094.11 189.963   4
   2  -4  -7 2041.63 249.106   8
  -2  -4   7 2299.86 259.542   1
  -2  -4   7 1993.42 225.083   6
  -2   4   7 1909.44 222.006   4
   2  -4  -7 2157.64 191.281   5
  -2   4   6 1279.70 181.966   4
  -2   4   6 1661.92 171.376   7
  -2  -4   6 1491.14 202.714   1
   2  -4  -6 2042.44 211.014   5
   2   4  -6 1571.64 167.891   4
   2  -4  -6 1642.71 238.663   8
  -2  -4   6 1525.04 185.224   6
   2   4  -5 640.597 106.225   4
  -2   4   5 677.464 105.782   7
  -2  -4   5 686.338 139.658   1
   2  -4  -5 760.467 134.364   5
  -2   4   5 628.535 131.623   4
   2  -4  -5 990.647 183.499   8
  -2  -4   5 679.867 122.602   6
  -2  -4   4 1450.88 204.405   1
   2  -4  -4 1651.23 169.348   5
  -2   4   4 1349.34 179.435   4
   2   4  -4 1673.93 178.869   4
  -2  -4   4 1581.35 195.616   6
  -2   4   3 6533.63 406.927   4
   2  -4  -3 6064.11 308.524   5
  -2  -4   3 6354.51 414.268   1
   2   4  -3 7280.41 387.326   4
  -2  -4   3 7237.78 413.174   6
   2  -4  -2 236.404 51.7293   7
   2   4  -2 215.917 43.4842   4
   2  -4  -2 245.948 65.2489   5
   2   4  -2 368.863 68.1964   5
  -2  -4   2 348.661 103.585   6
   2   4  -1 1840.07 235.169   4
   2   4  -1 1864.04 136.185   5
   2  -4  -1 1598.20 138.682   7
  -2   4   1 1925.95 209.564   4
   2  -4  -1 1663.18 166.587   5
   2   4   0 19328.1 398.030   5
  -2   4   0 19071.2 662.069   4
   2  -4   0 18270.1 542.044   5
   2   4   0 19245.2 691.028   4
  -2  -4   0 21006.0 687.627   6
   2  -4   1 2333.06 199.496   5
  -2  -4  -1 2444.78 234.663   6
   2   4   1 2523.11 255.821   4
   2   4   1 2552.88 131.274   5
  -2   4  -2 3495.57 278.961   4
   2  -4   2 2679.93 215.655   5
  -2  -4  -2 3052.87 257.575   6
   2   4   2 3112.96 281.724   4
  -2  -4  -3 2582.39 233.827   8
   2   4   3 3155.66 315.781   4
  -2   4  -3 3448.83 270.738   4
  -2  -4  -3 2536.65 240.329   6
   2  -4   3 2674.19 221.003   5
  -2  -4  -3 2588.25 266.845   2
  -2   4  -4 28998.4 748.103   4
  -2  -4  -4 25828.1 745.860   6
  -2  -4  -4 27659.6 771.472   8
   2   4   4 27177.3 853.365   4
   2  -4   4 27674.4 759.132   5
  -2  -4  -4 27737.0 820.939   2
  -2  -4  -5 20573.3 690.089   8
  -2  -4  -5 18843.3 623.664   6
   2   4   5 18433.8 719.719   4
  -2  -4  -5 20458.6 707.742   2
  -2   4  -5 21848.4 663.406   4
  -2  -4  -6 10038.6 499.476   8
   2  -4   6 14412.6 614.299   6
  -2  -4  -6 10247.9 499.343   2
   2   4   6 9254.42 516.400   4
  -2  -4  -6 9449.44 434.333   6
  -2   4  -6 11702.9 486.981   4
   2  -4   6 13641.6 585.822   5
  -2  -4  -7 69.3178 66.6701   2
  -2  -4  -7-35.4925 51.3040   6
   2   4   7 75.6996 63.8716   4
  -2  -4  -7 43.5470 48.8780   8
  -2   4  -7 144.844 85.6915   4
   2  -4   8 644.092 124.746   6
  -2  -4  -8 674.555 108.826   6
   2   4   8 605.940 128.372   4
  -2   4  -8 774.548 114.929   4
  -2  -4  -8 717.879 136.436   8
  -2  -4  -8 708.961 61.6412   5
  -2  -4  -8 751.553 135.126   2
  -2  -4  -9 972.147 132.660   6
   2   4   9 810.245 150.981   4
  -2  -4  -9 808.156 150.999   8
   2  -4   9 909.307 149.209   6
  -2   4  -9 899.014 121.264   4
  -2  -4  -9 902.576 82.9720   5
  -2  -4  -9 726.511 133.730   2
  -2  -4 -10 115.271 34.6583   5
  -2  -4 -10 101.642 54.7747   8
   2   4  10 36.3500 37.7195   4
   2  -4  10 124.652 81.2049   1
  -2  -4 -10 139.121 53.3907   6
   2  -4  10 110.221 46.1203   6
  -2  -4 -10 75.0627 34.2810   2
  -2  -4 -11 3806.21 310.501   2
  -2  -4 -11 3905.54 258.633   6
   2   4  11 4115.00 364.136   4
  -2  -4 -11 4041.13 364.432   8
  -2  -4 -11 3972.93 216.419   5
   2  -4  11 4092.35 324.818   6
   2  -4  11 4202.83 410.611   1
  -2  -4 -12 593.273 91.4135   5
  -2   4 -12 560.054 152.465   8
   2  -4  12 496.126 122.288   6
  -2  -4 -12 504.691 111.243   2
   2   4  12 430.632 126.062   4
   2  -4  12 549.071 160.723   1
  -2  -4 -12 465.508 81.8012   6
  -2  -4 -12 460.329 118.620   8
  -2  -4 -13 58.6830 30.6071   2
   2  -4  13 177.456 113.096   1
  -2  -4 -13 68.0095 47.0882   8
   2   4  13-66.8629 90.6432   4
  -2   4 -13 123.324 84.7497   8
  -2  -4 -13 56.7064 26.6068   6
   2  -4  13-16.8674 52.5583   6
  -2   4 -14 5008.96 453.526   8
  -2  -4 -14 4850.91 256.320   6
   2   4  14 4713.00 407.505   4
   2  -4  14 4774.15 357.558   6
  -2  -4 -14 4649.25 356.604   2
  -2  -4 -14 4172.81 400.730   8
   2  -4  14 5124.84 473.648   1
  -2  -4 -15 181.434 78.6171   2
  -2   4 -15 174.632 104.551   8
   2   4  15 107.134 78.8390   4
  -2  -4 -15 143.268 31.7317   6
   2  -4  15-27.0810 92.6632   1
  -2  -4 -15 83.1970 33.0756   8
   2  -4  15 29.5476 50.4365   6
  -2  -4 -16 67.9310 49.4309   2
  -2  -4 -16 55.1785 37.5989   8
  -2   4 -16-4.29752 58.6590   8
   2  -4  16-46.7062 46.7026   6
   2   4  16-55.9097 80.5728   4
   2   4  17 298.335 106.065   4
  -2   4 -17 328.919 98.6999   8
  -2  -4 -17 352.896 121.640   8
  -2  -4 -17 376.845 112.372   2
   2  -4  17 469.374 109.280   6
  -2   4 -18 1052.92 222.375   8
   2  -4  18 999.697 163.247   6
   2   4  18 988.446 201.010   4
  -2  -4 -18 978.407 169.134   2
  -2  -4 -18 956.051 210.171   8
   2  -4  19 479.596 107.445   6
   2   4  19 536.462 135.875   4
  -2  -4 -19 354.564 115.091   8
  -2  -4 -19 461.279 116.844   2
  -2   4 -19 285.264 89.5212   8
  -2  -4 -20 738.337 164.335   2
  -2   4 -20 856.352 231.691   8
  -2  -4 -20 652.031 178.067   8
   2   4  20 1066.67 218.399   4
   2  -4  20 689.430 133.222   6
   2   4  21 63.9052 57.1511   4
  -2   4 -21 111.830 78.6368   8
  -2  -4 -21 41.4289 58.6571   8
  -2  -4 -21 11.2998 36.4495   2
   2   4  22 2137.65 303.682   4
  -2  -4 -22 1848.04 316.510   8
  -2   4 -22 2052.13 358.456   8
  -2   4 -23 165.074 142.508   8
   2   4  23 108.439 53.8816   4
  -2  -4 -23 0.51470 75.3216   8
  -2  -4 -24-98.3597 132.697   8
  -2   4 -24 146.357 83.5418   8
  -2  -4 -25-191.538 142.380   8
  -2   4 -25-171.337 136.702   8
  -2   4 -26 323.379 164.338   8
  -2  -4 -26 89.6383 77.1574   8
  -2   4 -27 45.0450 69.5997   8
  -2  -4 -27 85.4166 63.8770   8
  -2   4 -28 6.72816 90.1684   8
  -2  -4 -28-39.1000 104.246   8
   2   5 -29 66.4250 68.7365   8
   2   5 -28 324.366 152.552   8
   2   5 -27 1599.13 345.827   8
  -2  -5  27 2075.40 473.102   1
   2  -5 -27 1708.50 373.673   8
   2   5 -26 1212.28 289.299   8
  -2  -5  26 1491.92 397.580   1
   2  -5 -26 1036.88 281.293   8
   2   5 -25-47.7322 70.6339   8
  -2  -5  25 64.2553 159.436   1
   2  -5 -25-11.5586 73.4244   8
  -2  -5  24-29.2225 63.2143   1
   2  -5 -24 68.6901 76.9037   8
   2   5 -24 36.7717 60.3905   8
   2   5 -23-12.3946 91.2124   8
  -2  -5  23 217.948 169.625   1
   2  -5 -23 185.410 135.143   8
  -2   5  22 726.071 186.482   4
   2   5 -22 827.504 218.558   8
  -2  -5  22 627.697 143.738   6
   2  -5 -22 891.557 241.680   8
  -2  -5  22 885.566 278.775   1
  -2  -5  21 134.292 133.038   1
  -2  -5  21-20.7880 49.2214   6
  -2   5  21 50.8752 33.2276   4
   2  -5 -21-63.1586 80.8906   8
   2   5 -21-49.2337 66.5285   8
  -2  -5  20 157.735 122.996   1
  -2  -5  20-36.1726 58.8837   6
  -2   5  20 76.4632 54.7434   4
   2   5 -20 163.502 108.260   8
   2  -5 -20 19.1014 60.5081   8
  -2  -5  19 100.133 84.4002   1
  -2   5  19 128.035 73.8732   4
   2   5 -19 128.400 50.2935   8
  -2  -5  19 69.2738 49.1161   6
   2  -5 -19 42.4569 59.0305   8
   2   5 -18 37.3432 53.1167   8
   2  -5 -18-92.3511 81.7788   8
  -2  -5  18 65.4896 81.0113   1
  -2  -5  18 78.2089 57.2784   6
  -2   5  18-28.8731 66.3093   4
   2  -5 -17 92.9419 87.0381   8
  -2   5  17 75.4675 77.2634   4
  -2  -5  17 51.6608 37.4602   1
   2   5 -17 77.9754 64.5938   8
  -2  -5  17-25.8530 29.3865   6
  -2  -5  16 968.089 183.430   6
  -2  -5  16 1249.09 263.483   1
   2   5 -16 877.786 206.125   8
  -2   5  16 1035.14 218.414   4
   2  -5 -16 1006.11 238.375   8
   2   5 -15 14.7805 29.6744   8
  -2  -5  15-65.9979 41.2434   6
   2  -5 -15 64.8548 59.6547   8
  -2   5  15 117.771 87.5762   4
  -2  -5  15 33.6371 49.7521   1
   2   5 -14 37.1797 40.5196   8
  -2   5  14-16.0306 51.7268   4
  -2  -5  14 11.5515 24.3272   6
  -2  -5  14 143.140 101.145   1
   2  -5 -14 49.5505 71.7580   8
   2   5 -13 621.473 91.8661   4
   2   5 -13 527.104 138.150   8
  -2   5  13 478.986 138.535   4
  -2  -5  13 578.560 140.358   6
   2  -5 -13 449.267 142.623   8
  -2  -5  13 588.366 161.403   1
  -2  -5  12 2218.41 311.419   1
   2   5 -12 1863.40 262.289   8
  -2   5  12 1898.07 219.726   7
  -2   5  12 1825.80 261.813   4
  -2  -5  12 2026.72 262.347   6
   2   5 -12 2013.08 179.800   4
   2  -5 -12 1963.21 305.400   8
   2  -5 -12 2105.34 221.523   5
   2  -5 -11 595.599 118.022   5
   2  -5 -11 664.159 179.758   8
   2   5 -11 580.270 99.0879   4
  -2  -5  11 629.373 149.562   6
  -2   5  11 656.401 180.247   4
  -2  -5  11 1036.17 211.079   1
  -2   5  11 513.269 108.817   7
   2   5 -11 826.118 174.177   8
   2   5 -10 2524.53 287.237   8
   2  -5 -10 3099.44 254.630   5
  -2  -5  10 2695.51 292.371   6
  -2   5  10 2810.95 251.296   7
   2  -5 -10 2418.41 308.167   8
   2   5 -10 2636.77 218.613   4
  -2   5  10 2484.78 309.183   4
  -2  -5  10 2522.75 313.918   1
  -2  -5   9 2863.44 298.499   6
  -2   5   9 2824.25 248.601   7
   2  -5  -9 3619.31 288.368   5
  -2   5   9 2702.42 318.767   4
  -2  -5   9 3006.64 331.261   1
   2   5  -9 2647.17 228.979   4
   2  -5  -9 2759.33 333.984   8
   2  -5  -8 2846.75 256.634   5
  -2  -5   8 3840.39 399.385   1
  -2   5   8 2387.60 222.971   7
   2  -5  -8 2244.81 312.525   8
  -2  -5   8 3231.38 331.673   6
  -2   5   8 2013.40 269.949   4
   2   5  -8 2199.03 213.894   4
  -2   5   7 7175.01 373.729   7
   2   5  -7 7205.09 408.207   4
  -2  -5   7 8502.84 585.228   1
   2  -5  -7 8406.25 406.973   5
   2  -5  -7 7034.81 518.942   8
  -2  -5   7 7995.75 500.760   6
  -2   5   7 6129.42 465.791   4
  -2   5   6 8714.50 542.591   4
  -2  -5   6 8923.82 529.372   6
   2   5  -6 9223.99 475.214   4
  -2  -5   6 9278.66 573.316   1
  -2  -5   5 873.806 182.770   1
   2   5  -5 903.331 159.706   4
  -2   5   5 922.875 189.713   4
  -2  -5   5 1118.27 199.478   6
  -2  -5   4 1754.87 255.692   1
   2  -5  -4 1695.86 175.771   5
  -2   5   4 1925.11 256.633   4
  -2  -5   4 1874.84 251.348   6
   2   5  -4 1849.27 214.765   4
   2  -5  -3 1646.28 185.588   5
  -2   5   3 1921.51 258.465   4
  -2  -5   3 1154.27 199.605   6
   2   5  -3 1172.98 164.134   4
   2  -5  -2 227.788 109.259   5
   2   5  -2 195.628 89.0099   4
  -2   5   2 248.134 101.223   4
  -2  -5   2 475.524 146.720   6
   2  -5  -1 2626.88 181.154   7
  -2  -5   1 2769.90 317.923   6
   2   5  -1 2949.48 289.359   4
  -2   5   1 2788.73 283.362   4
   2  -5  -1 2744.77 225.637   5
   2   5  -1 3016.92 194.766   5
   2   5   0 1422.42 205.137   4
  -2  -5   0 1616.31 210.938   6
   2   5   0 1400.47 120.271   5
   2  -5   0 1548.30 179.647   5
   2  -5   0 1832.05 168.139   7
   2   5   1 272.146 52.5759   5
  -2  -5  -1 118.356 60.8870   6
   2   5   1 283.177 96.3185   4
   2  -5   1 299.061 80.0272   5
   2  -5   2-26.3194 23.8700   5
   2   5   2-7.74084 5.85678   5
   2   5   2-45.2532 31.9199   4
   2   5   3 1153.61 189.436   4
   2  -5   3 1247.96 163.387   5
  -2  -5  -3 1236.46 180.538   6
  -2   5  -3 1249.41 176.224   4
  -2   5  -4 1242.55 197.808   4
  -2  -5  -4 915.075 155.436   6
   2  -5   4 1585.69 215.684   6
   2  -5   4 1504.33 198.674   5
   2   5   4 664.912 125.917   4
   2   5   5 224.287 48.0258   4
  -2   5  -5 729.018 144.201   4
   2  -5   5 827.452 152.605   5
   2  -5   5 581.509 126.390   6
  -2  -5  -5 267.668 83.3273   6
  -2  -5  -5 366.721 115.069   8
   2  -5   5 1007.36 202.467   1
   2  -5   6 549.439 155.803   1
  -2  -5  -6 419.143 141.256   8
   2  -5   6 436.924 102.876   6
  -2   5  -6 489.966 117.237   4
   2  -5   6 463.627 129.484   5
  -2  -5  -6 272.169 80.8453   6
   2   5   6 61.7661 61.4819   4
  -2  -5  -6 357.578 106.378   2
   2  -5   7 3609.66 391.662   1
  -2  -5  -7 3586.95 297.513   6
  -2   5  -7 4017.59 309.409   4
   2   5   7 3486.95 164.556   7
  -2  -5  -7 3838.79 342.097   2
   2   5   7 3592.85 348.108   4
   2  -5   7 3827.90 349.672   6
  -2  -5  -7 3867.32 347.447   8
   2  -5   8 1917.31 241.675   6
  -2  -5  -8 923.210 179.125   2
  -2   5  -8 1116.92 172.143   4
   2  -5   8 2085.06 302.924   1
  -2  -5  -8 920.615 177.020   8
   2   5   8 732.443 124.083   4
  -2  -5  -8 928.029 149.591   6
  -2  -5  -9 766.912 140.793   6
  -2  -5  -9 819.311 177.782   8
   2  -5   9 751.326 160.571   6
  -2   5  -9 732.239 125.969   4
   2   5   9 606.897 135.459   4
   2  -5   9 919.394 236.339   1
  -2  -5  -9 666.292 147.696   2
  -2  -5 -10 3023.76 337.611   8
  -2  -5 -10 2685.37 120.715   5
  -2   5 -10 3190.05 255.952   4
  -2  -5 -10 2929.99 262.969   6
  -2  -5 -10 3771.69 179.852   5
   2   5  10 2799.14 328.984   4
   2  -5  10 2970.60 317.492   6
  -2  -5 -10 2767.21 290.977   2
   2  -5  10 3153.27 380.683   1
   2  -5  11 3174.03 330.033   6
  -2   5 -11 3640.06 277.247   4
  -2  -5 -11 3074.25 270.748   6
  -2  -5 -11 2878.25 296.384   2
   2  -5  11 3345.44 392.353   1
   2   5  11 2831.22 326.283   4
  -2  -5 -11 3320.09 172.324   5
  -2  -5 -11 3010.10 339.024   8
   2   5  12 3698.40 389.501   4
  -2  -5 -12 3579.38 332.324   2
   2  -5  12 4020.66 365.796   6
   2  -5  12 3921.63 434.212   1
  -2  -5 -12 3904.51 400.508   8
  -2  -5 -12 3796.79 292.866   6
  -2  -5 -13 474.297 133.343   2
   2  -5  13 512.699 179.670   1
  -2  -5 -13 372.098 125.295   8
   2   5  13 495.619 135.857   4
  -2  -5 -13 417.631 100.259   6
  -2   5 -13 674.021 186.806   8
   2  -5  13 401.413 111.104   6
  -2  -5 -14 588.889 101.413   6
  -2  -5 -14 633.249 167.526   8
   2  -5  14 455.663 110.615   6
   2  -5  14 503.633 142.321   1
  -2  -5 -14 414.423 117.089   2
   2   5  14 651.420 173.509   4
  -2   5 -14 528.120 151.495   8
  -2   5 -15 2133.65 322.866   8
  -2  -5 -15 2026.11 318.438   8
  -2  -5 -15 2126.29 267.586   2
   2   5  15 2351.23 315.424   4
  -2  -5 -15 2117.53 203.587   6
   2  -5  15 2176.76 270.725   6
   2  -5  15 2346.01 351.029   1
  -2  -5 -16 324.261 134.419   8
  -2   5 -16 178.344 110.092   8
   2  -5  16 140.261 77.7159   1
   2  -5  16 133.545 44.8257   6
   2   5  16 251.576 104.456   4
  -2  -5 -16 230.713 87.5412   2
  -2  -5 -17 173.699 122.096   8
   2  -5  17-16.0400 41.9313   6
  -2   5 -17 47.5693 31.5056   8
   2  -5  17-55.1795 95.7386   1
   2   5  17-23.7838 81.9964   4
  -2  -5 -17 9.91245 33.7698   2
   2  -5  18 1029.32 188.146   6
   2   5  18 1142.24 227.490   4
   2  -5  18 1554.92 309.445   1
  -2   5 -18 1063.86 228.065   8
  -2  -5 -18 919.539 171.435   2
  -2  -5 -18 1179.15 267.105   8
  -2  -5 -19-15.4674 44.3737   2
  -2  -5 -19 82.4091 68.9430   8
   2   5  19-69.0449 84.8805   4
   2  -5  19-94.0072 80.5843   6
  -2   5 -19-74.0398 61.6656   8
   2  -5  19 28.2232 90.6134   1
  -2  -5 -20 371.944 159.655   8
   2  -5  20 416.563 168.620   1
   2   5  20 273.260 126.148   4
   2  -5  20 371.622 115.597   6
  -2   5 -20 356.318 142.369   8
  -2   5 -21-68.6688 115.950   8
   2   5  21-1.93953 47.0063   4
   2  -5  21-20.2253 42.1001   1
  -2  -5 -21-16.0168 51.3197   8
   2  -5  22 114.067 127.708   1
  -2   5 -22 73.5807 59.0304   8
  -2  -5 -22 220.452 150.765   8
   2   5  22 47.9206 27.8372   4
  -2   5 -23 236.461 154.986   8
   2   5  23 285.009 130.268   4
   2  -5  23 223.712 122.481   1
  -2  -5 -23 148.058 94.7256   8
  -2   5 -24-73.5621 69.0786   8
  -2  -5 -24 132.698 136.160   8
   2   5  24-93.7457 74.5964   4
   2  -5  24-74.0751 121.791   1
  -2  -5 -25 522.854 193.805   8
  -2   5 -25 341.111 150.489   8
   2  -5  25 202.892 94.4885   1
  -2   5 -26-138.926 135.743   8
   2  -5  26-29.1019 80.7499   1
  -2  -5 -26 44.9339 55.4620   8
  -2   5 -27 23.3823 53.1049   8
  -2  -5 -27-105.486 65.8878   8
   2  -5  27 145.373 150.874   1
   2   6 -28 50.3671 102.195   8
   2   6 -27 219.611 136.174   8
   2   6 -26 1739.73 359.210   8
  -2  -6  26 2089.82 446.461   1
  -2  -6  25 501.417 255.196   1
   2   6 -25 302.436 158.442   8
   2  -6 -25 453.730 216.490   8
   2  -6 -24 990.735 281.656   8
   2   6 -24 1041.66 261.427   8
  -2  -6  24 868.193 266.407   1
  -2   6  23 5.69271 87.3970   4
   2  -6 -23 309.361 143.195   8
   2   6 -23 251.617 135.994   8
  -2  -6  23 146.045 142.219   1
   2  -6 -22 14.7420 45.9758   8
   2   6 -22 92.5655 88.0560   8
  -2  -6  22 30.8995 74.9992   1
  -2  -6  22-186.027 130.340   6
  -2   6  22-36.1027 82.3235   4
  -2  -6  21 98.2175 63.5572   6
   2   6 -21-13.4343 80.4226   8
   2  -6 -21 61.4763 48.9307   8
  -2   6  21-70.4366 85.1350   4
  -2  -6  21-121.079 118.491   1
   2  -6 -20 2097.50 375.876   8
   2   6 -20 2350.99 367.298   8
  -2  -6  20 2397.23 421.986   1
  -2   6  20 2275.38 349.476   4
  -2  -6  20 2222.55 305.242   6
  -2   6  19 5.16538 77.0371   4
  -2  -6  19-16.0878 54.3893   1
  -2  -6  19 21.3949 46.9008   6
   2  -6 -19 128.070 132.246   8
   2   6 -19-14.1156 36.6052   8
  -2  -6  18 92.8640 74.2514   6
   2  -6 -18 24.7514 64.1154   8
  -2   6  18 96.4357 92.0160   7
   2   6 -18 5.88062 106.359   8
  -2   6  18 87.0531 93.3807   4
  -2  -6  18 83.0685 89.8891   1
   2   6 -17 20.9205 36.0191   8
  -2   6  17 112.676 68.3632   7
  -2   6  17 73.3298 71.4089   4
   2  -6 -17 40.1210 56.2545   8
  -2  -6  17 122.705 79.8101   6
  -2  -6  17 61.4519 58.0172   1
  -2  -6  16 2879.52 346.921   6
   2  -6 -16 2914.08 413.413   8
   2  -6 -16 2724.23 305.899   6
   2   6 -16 2870.46 359.349   8
  -2   6  16 2792.23 319.683   7
  -2  -6  16 2884.50 408.342   1
  -2   6  16 2815.51 372.985   4
  -2   6  15 1458.45 224.695   7
   2  -6 -15 1420.59 220.092   6
  -2  -6  15 1434.49 247.427   6
   2   6 -15 1444.39 245.292   8
  -2  -6  15 1565.99 316.592   1
   2  -6 -15 1395.65 275.762   8
  -2   6  15 1395.03 264.063   4
   2  -6 -14 4181.04 338.046   5
   2  -6 -14 3705.14 458.675   8
  -2   6  14 3659.45 417.986   4
   2   6 -14 4127.77 407.312   8
  -2  -6  14 4166.77 480.532   1
   2  -6 -14 3450.87 345.552   6
  -2   6  14 3503.96 326.260   7
  -2  -6  14 3818.13 397.835   6
  -2  -6  13 138.366 121.679   1
   2  -6 -13 186.953 77.4066   5
   2   6 -13 159.027 64.9041   4
   2  -6 -13 71.4535 69.2077   8
  -2  -6  13 132.367 50.8894   6
  -2   6  13 44.0698 66.5852   4
  -2   6  13 144.793 68.0396   7
   2   6 -13 48.8628 47.1916   8
   2   6 -12 45.9057 41.2480   4
  -2  -6  12-16.2410 51.6481   1
  -2  -6  12 53.7744 47.5361   6
   2   6 -12 56.4791 71.6905   8
  -2   6  12 18.2546 39.0115   7
  -2   6  12-18.2502 32.6232   4
   2  -6 -12-103.755 125.506   8
   2  -6 -12-2.59690 29.2930   5
  -2   6  11 708.239 170.860   4
   2   6 -11 698.733 164.740   8
  -2   6  11 552.335 116.224   7
  -2  -6  11 646.182 162.007   6
   2   6 -11 551.731 115.942   4
   2  -6 -11 633.758 158.065   8
   2  -6 -11 735.547 131.773   5
  -2  -6  11 999.173 221.160   1
  -2   6  10 1709.95 270.629   4
  -2   6  10 2041.68 228.324   7
   2  -6 -10 1994.25 309.435   8
   2   6 -10 1826.29 209.518   4
   2  -6 -10 2346.52 227.575   5
  -2  -6  10 2270.75 327.292   1
  -2  -6  10 2265.44 295.459   6
  -2  -6   9 1297.36 250.600   1
  -2   6   9 287.391 53.0445   4
   2  -6  -9 472.590 90.0119   5
   2   6  -9 491.028 96.2242   4
  -2  -6   9 1386.85 245.058   6
   2  -6  -9 369.890 127.609   8
   2   6  -8 3029.62 279.120   4
  -2   6   8 2375.58 297.812   4
   2  -6  -8 3437.26 261.845   5
  -2  -6   8 5257.93 494.344   1
  -2  -6   8 4575.74 424.010   6
  -2   6   7 3723.69 396.375   4
   2   6  -7 5407.16 414.920   4
  -2  -6   7 12988.3 702.102   6
   2  -6  -7 4925.89 301.851   5
  -2  -6   7 17297.3 907.218   1
  -2  -6   6 24058.0 1039.71   1
  -2   6   6 21548.6 936.335   4
   2  -6  -6 22989.4 649.801   5
  -2  -6   6 22462.2 919.519   6
   2   6  -6 21867.5 822.620   4
  -2  -6   5 3292.64 370.164   6
  -2  -6   5 2977.67 377.340   1
   2   6  -5 3053.53 305.192   4
  -2  -6   4 591.498 169.021   6
   2  -6  -4 986.757 166.540   5
   2   6  -4 391.053 115.491   4
  -2   6   4 878.464 317.303   4
   2  -6  -3 735.358 116.191   5
  -2  -6   3 2976.84 360.961   6
  -2   6   3 797.750 174.040   4
   2   6  -3 2438.92 325.069   4
   2   6  -2 5408.57 421.994   4
   2  -6  -2 5010.00 315.534   5
  -2  -6   2 5006.55 429.749   6
  -2   6   2 4870.08 427.177   4
   2  -6  -1 4690.52 319.142   5
  -2  -6   1 1235.04 222.395   6
  -2   6   1 5489.81 437.595   4
   2  -6  -1 4011.41 243.457   7
   2   6  -1 1296.92 202.380   4
  -2   6   0 776.952 215.839   4
   2  -6   0 1159.54 128.067   7
  -2  -6   0 1461.17 256.862   6
   2  -6   0 526.917 152.196   5
   2   6   0 406.614 231.420   4
   2   6   1 3350.60 199.866   5
  -2  -6  -1 2679.42 312.484   6
   2   6   1 2808.00 328.045   4
   2  -6   1 2676.64 256.745   5
   2  -6   1 2454.82 293.562   6
  -2   6  -1 2284.71 283.788   4
   2   6   2 1665.59 280.473   4
   2  -6   2 3256.81 379.745   6
   2  -6   2 3159.47 289.192   5
  -2  -6  -2 2314.66 308.377   6
  -2   6  -2 3903.16 366.447   4
  -2   6  -3 3057.51 310.962   4
   2   6   3 1609.61 257.247   4
  -2  -6  -3 1142.29 230.098   6
   2  -6   3 2419.84 329.744   6
   2  -6   3 2580.39 271.541   5
   2  -6   4 1300.75 188.552   5
   2   6   4 226.480 132.200   4
   2  -6   4 1257.72 216.615   6
  -2  -6  -4 114.663 101.270   6
  -2   6  -4 1497.93 215.758   4
   2   6   5 5254.82 463.133   4
   2  -6   5 5450.87 462.288   6
  -2  -6  -5 4691.68 418.518   6
   2  -6   5 5589.94 516.317   1
  -2   6  -5 5494.62 408.172   4
  -2   6  -6 3398.69 335.630   4
   2  -6   6 3803.44 466.383   1
   2  -6   6 3490.90 384.411   6
   2  -6   7 3649.02 372.053   6
   2  -6   7 3659.07 450.058   1
  -2   6  -7 3846.30 348.809   4
   2   6   7 3254.58 365.435   4
  -2  -6  -7 3466.42 328.948   6
  -2  -6  -7 3942.98 388.925   8
   2  -6   8 1480.25 235.274   6
  -2   6  -8 1561.10 256.005   4
   2  -6   8 1235.75 379.489   1
   2   6   8 744.937 209.831   4
  -2  -6  -8 590.289 143.695   6
  -2  -6  -8 871.527 261.846   8
  -2   6  -9 28998.4 878.927   4
  -2  -6  -9 28166.5 944.884   6
   2  -6   9 27669.3 1048.25   6
   2   6   9 27640.9 505.387   7
   2   6   9 27181.9 1102.92   4
  -2  -6  -9 29544.4 1102.18   8
   2  -6   9 29889.8 1238.15   1
  -2   6 -10 3748.46 372.455   4
   2   6  10 526.380 189.389   4
  -2  -6 -10 545.163 167.843   2
   2   6  10 239.301 55.0751   7
   2  -6  10 4646.70 450.353   6
  -2  -6 -10 507.588 168.862   8
   2  -6  10 2456.49 431.607   1
  -2  -6 -10 441.845 161.427   6
  -2   6 -11 4718.55 347.598   4
  -2  -6 -11 4263.31 391.379   2
  -2  -6 -11 4563.47 454.248   8
   2   6  11 4042.70 436.162   4
  -2  -6 -11 4332.80 362.443   6
   2  -6  11 4285.02 412.740   6
   2  -6  11 5499.16 560.195   1
   2   6  11 3962.74 244.058   7
   2  -6  12 313.275 105.719   6
  -2  -6 -12 314.201 102.249   6
   2  -6  12 492.410 213.282   1
  -2  -6 -12 183.963 79.4804   2
   2   6  12 197.877 107.403   4
  -2   6 -12 683.668 147.024   4
  -2  -6 -12 294.868 98.9491   8
  -2  -6 -13 3062.14 299.357   6
  -2  -6 -13 2977.29 376.433   8
  -2  -6 -13 3258.95 343.355   2
   2   6  13 3119.22 391.752   4
   2  -6  13 3126.34 351.575   6
   2  -6  13 3325.84 422.604   1
  -2  -6 -14-48.4277 59.8721   6
   2   6  14 51.1551 46.4936   4
   2  -6  14-3.72036 23.6149   6
  -2  -6 -14 14.6977 40.1049   2
  -2  -6 -14 14.6711 29.8796   8
   2  -6  14-14.8443 46.0932   1
  -2   6 -15-44.5755 44.0572   8
   2  -6  15-128.807 79.5787   6
  -2  -6 -15 38.3429 90.2825   8
   2   6  15 40.4892 29.3726   4
  -2  -6 -15 72.0188 81.6139   2
   2  -6  15-47.4136 79.7937   1
  -2  -6 -16 2.74796 36.7013   8
   2   6  16-65.4350 57.6634   4
   2  -6  16 16.2271 101.600   1
  -2  -6 -16-70.8601 62.9792   2
   2  -6  16-37.1947 59.1288   6
  -2   6 -16-48.8804 73.2654   8
   2  -6  17 2307.38 319.383   6
  -2  -6 -17 2322.36 292.388   2
   2  -6  17 2339.15 379.897   1
   2   6  17 2155.77 338.047   4
  -2   6 -17 2676.69 386.634   8
  -2  -6 -17 2492.15 382.768   8
   2  -6  18 53.0921 67.8115   1
   2   6  18 52.1625 74.8947   4
   2  -6  18-8.60401 52.6569   6
  -2   6 -18 0.81420 60.1035   8
  -2  -6 -18 201.723 122.569   8
  -2   6 -19 871.274 235.904   8
  -2  -6 -19 924.039 245.643   8
   2   6  19 947.375 226.034   4
   2  -6  19 1195.18 300.107   1
   2  -6  19 889.059 199.119   6
  -2   6 -20-37.0902 94.0173   8
  -2  -6 -20 151.816 117.864   8
   2  -6  20-67.2800 106.881   1
   2   6  20-83.2438 69.3982   4
   2  -6  20 72.1289 55.3737   6
  -2   6 -21 126.863 82.3268   8
   2   6  21 332.496 133.149   4
  -2  -6 -21 166.352 99.3554   8
   2  -6  21 173.893 107.040   1
   2  -6  22-24.9833 98.4294   1
  -2   6 -22-17.3235 99.5263   8
  -2  -6 -22 68.4012 72.1266   8
   2   6  22-47.3652 47.0316   4
   2  -6  23 1009.64 300.725   1
   2   6  23 855.330 222.203   4
  -2   6 -23 910.054 248.915   8
  -2  -6 -23 730.464 240.470   8
   2   6  24 14.1995 86.3634   4
  -2   6 -24 5.63596 96.7442   8
   2  -6  24 130.619 150.382   1
  -2  -6 -24 24.7473 47.7374   8
  -2  -6 -25 26.8646 76.1637   8
  -2   6 -25 21.2680 69.8058   8
   2  -6  25-200.851 158.995   1
  -2  -6 -26 154.218 98.3463   8
  -2   6 -26-122.823 114.765   8
   2   7 -24 2147.57 392.308   8
  -2  -7  24 2910.26 521.388   1
   2  -7 -24 2394.06 456.779   8
  -2   7  23 133.694 103.329   4
  -2  -7  23 192.666 197.338   1
   2   7 -23-18.9797 70.5103   8
   2  -7 -23-161.061 144.723   8
  -2  -7  22 70.2050 59.3662   6
   2   7 -22-140.360 146.685   8
  -2  -7  22 12.7990 113.177   1
   2  -7 -22 16.6823 41.7173   8
  -2   7  22-133.623 163.543   4
   2   7 -21 0.85590 54.3681   8
  -2  -7  21 92.3117 81.0651   6
  -2   7  21-41.0167 116.758   4
   2  -7 -21-18.7111 36.9519   8
  -2  -7  21-26.4902 110.541   1
  -2  -7  20 97.1478 102.974   6
   2  -7 -20-31.7366 72.6079   8
  -2  -7  20 39.0517 69.3433   1
   2   7 -20-42.5711 86.3108   8
  -2   7  20-7.61235 99.0785   4
  -2  -7  19 332.915 136.977   6
   2  -7 -19 77.4555 36.6119   8
  -2   7  19 48.9035 52.2500   4
  -2  -7  19 198.559 159.055   1
   2   7 -19 35.3236 55.6434   8
   2   7 -18-71.8721 105.556   8
  -2  -7  18 122.612 113.510   1
  -2   7  18-126.061 107.764   4
   2  -7 -18 31.0300 82.7967   8
  -2  -7  18-31.4753 52.1256   6
   2   7 -17 104.859 29.8694   8
  -2   7  17-37.6338 115.632   4
  -2  -7  17 133.458 70.7697   6
   2  -7 -17 116.152 52.1882   8
  -2  -7  17 271.756 140.643   1
   2  -7 -16-61.4779 86.5586   8
   2   7 -16-9.05047 55.3380   8
  -2  -7  16 3.15755 32.2971   6
  -2   7  16-125.944 135.305   4
  -2  -7  16 68.5829 45.5093   1
   2  -7 -15 281.842 125.218   8
  -2   7  15 397.946 152.782   4
  -2  -7  15 531.653 207.612   1
   2  -7 -15 258.429 84.3597   6
  -2  -7  15 507.443 157.266   6
   2   7 -15 294.257 129.269   8
  -2  -7  14 1246.28 262.975   6
   2  -7 -14 1102.14 258.605   8
   2   7 -14 1352.63 259.769   8
  -2   7  14 1280.60 269.921   4
   2  -7 -14 1075.61 210.659   6
  -2  -7  14 1025.00 271.938   1
   2  -7 -13 3693.45 475.740   8
  -2   7  13 3455.50 432.197   4
  -2  -7  13 3432.75 403.278   6
   2  -7 -13 3430.77 383.800   6
   2   7 -13 3542.65 388.287   8
  -2  -7  13 3642.33 476.228   1
  -2  -7  12 62.2590 119.175   1
  -2  -7  12 67.4948 55.6409   6
   2  -7 -12 2.82709 68.7294   8
   2   7 -12 19.8507 51.8147   4
   2  -7 -12 65.5933 76.8838   6
  -2   7  12 244.436 163.670   4
   2   7 -12 43.6075 67.8107   8
   2   7 -11 113.224 55.0778   4
  -2  -7  11 151.062 69.8086   6
  -2   7  11 301.866 153.082   4
   2  -7 -11 158.757 93.5694   6
  -2  -7  11 104.217 61.8860   1
   2  -7 -10-10.5727 72.2096   6
  -2  -7  10 8.07590 57.1618   1
   2   7 -10-5.52259 47.8511   4
  -2  -7  10 100.652 78.5832   6
  -2   7  10 18.9479 62.2058   4
   2   7  -9 249.531 84.4901   4
   2  -7  -9 94.5225 33.3784   6
  -2  -7   9 221.170 158.079   1
  -2   7   9 148.424 72.8944   4
  -2   7   8 914.795 191.216   4
   2  -7  -8 995.683 184.989   6
  -2  -7   8 1117.36 216.691   6
  -2  -7   8 935.022 233.799   1
   2   7  -8 895.338 150.518   4
  -2  -7   7 962.050 207.530   6
  -2   7   7-20.0562 113.255   4
   2  -7  -7 78.5916 77.5678   6
   2   7  -7 296.372 92.3193   4
  -2  -7   7 1126.10 285.012   1
   2  -7  -7 54.0254 47.2729   5
   2  -7  -6 1600.16 257.083   6
   2   7  -6 2734.80 327.233   4
   2  -7  -6 2099.19 195.524   5
  -2  -7   6 3295.30 373.214   6
  -2   7   6 1681.45 277.434   4
  -2  -7   5 2123.42 322.983   6
   2   7  -5 2339.42 297.993   4
   2  -7  -5 2734.96 359.777   6
   2  -7  -5 2255.29 218.122   5
  -2   7   5 1764.66 281.298   4
  -2  -7   4 570.465 159.000   6
   2  -7  -4 609.912 221.292   6
  -2   7   4 695.538 231.718   4
   2   7  -4 549.995 146.996   4
   2  -7  -4 626.058 120.791   5
   2   7  -3 2949.27 340.737   4
  -2   7   3 759.244 178.095   4
  -2  -7   3 2375.89 379.419   6
   2  -7  -3 731.711 131.261   5
   2  -7  -3 617.250 174.854   6
   2   7  -2 8777.17 618.402   4
   2  -7  -2 3476.59 391.903   6
   2  -7  -2 3232.86 277.770   5
  -2  -7   2 8108.45 615.077   6
  -2   7   2 3505.58 390.540   4
  -2   7   1 9802.83 658.397   4
   2   7  -1 7786.88 569.818   4
   2  -7  -1 9414.38 658.197   6
  -2  -7   1 6964.13 552.074   6
   2  -7  -1 10531.2 500.133   5
   2   7   0 1996.48 294.194   4
   2  -7   0 2669.27 511.998   6
  -2  -7   0 236.196 244.125   6
   2  -7   0 4853.07 384.371   5
  -2   7   0 7303.48 537.049   4
   2  -7   1 2050.43 236.958   5
  -2   7  -1 1847.72 275.909   4
  -2  -7  -1 4358.80 444.795   6
   2  -7   1 1904.84 287.790   6
   2   7   1 4125.79 437.569   4
   2   7   2 2971.50 360.778   4
   2  -7   2 4719.41 367.074   5
   2  -7   2 4794.65 479.413   6
  -2   7  -2 4681.66 437.127   4
  -2  -7  -2 2875.53 352.664   6
   2  -7   3 2828.60 348.555   6
  -2   7  -3 1935.35 332.845   4
  -2  -7  -3 283.755 147.109   6
   2   7   3 317.563 132.860   4
  -2   7  -4 1829.46 269.766   4
   2   7   4 1506.86 258.132   4
   2  -7   4 1944.42 290.527   6
  -2  -7  -4 1634.75 263.946   6
  -2  -7  -5 138.733 103.289   6
   2  -7   5 1519.25 253.735   6
  -2   7  -5 1405.31 234.652   4
   2  -7   6 1079.40 216.099   6
  -2  -7  -6 1087.33 207.558   6
  -2   7  -6 1003.03 197.762   4
   2   7   6 811.112 178.297   4
  -2   7  -7 1139.67 211.820   4
   2  -7   7 1084.63 217.230   6
  -2  -7  -7 540.264 141.964   6
   2  -7   7 628.107 228.556   1
   2   7   7 556.770 169.934   4
  -2   7  -8 258.056 123.434   4
   2  -7   8-64.9256 38.2331   1
  -2  -7  -8-1.40417 95.3625   6
   2   7   8-68.2105 99.8229   4
   2  -7   8 270.947 139.172   6
  -2  -7  -9 969.240 199.912   6
  -2   7  -9 1051.96 190.735   4
   2  -7   9 881.174 193.303   6
   2   7   9 773.774 191.193   4
   2  -7   9 962.372 236.495   1
  -2   7 -10 124.045 84.3808   4
  -2  -7 -10 54.7367 30.8081   8
  -2  -7 -10 39.4369 47.9656   6
   2  -7  10 35.8143 60.8544   6
   2   7  10 17.9480 65.3654   4
   2  -7  10 114.805 94.8944   1
   2   7  11 561.641 171.093   4
  -2  -7 -11 507.912 150.266   8
   2  -7  11 601.917 173.460   1
  -2  -7 -11 572.961 151.874   6
   2  -7  11 516.858 161.623   6
  -2   7 -11 675.053 150.015   4
  -2  -7 -12 202.563 100.900   6
  -2  -7 -12 109.587 72.5531   8
   2   7  12 20.6835 38.7902   4
  -2   7 -12 208.902 92.6601   4
   2  -7  12 127.286 90.6822   6
   2  -7  12 277.300 145.092   1
   2  -7  13 319.092 136.001   6
  -2  -7 -13 240.654 89.0486   6
   2  -7  13 145.546 85.4169   1
   2   7  13 196.751 100.859   4
  -2  -7 -13 74.3515 55.3444   8
  -2  -7 -14-85.4435 80.0134   6
  -2   7 -14 82.4207 94.2592   8
   2  -7  14 36.2304 72.9836   1
  -2  -7 -14-53.4964 110.101   8
   2   7  14 22.4307 54.5261   4
   2  -7  14 59.6210 48.4516   6
  -2   7 -15-13.3872 83.2861   8
   2  -7  15 29.6892 58.0269   1
   2  -7  15 34.0505 58.4458   6
   2   7  15-16.3720 47.3890   4
  -2  -7 -15 11.0473 46.8513   8
  -2   7 -16 1493.01 305.095   8
   2  -7  16 1689.90 289.799   6
  -2  -7 -16 1660.97 308.060   8
   2  -7  16 1581.91 326.916   1
   2   7  16 1450.37 287.658   4
  -2  -7 -17 214.386 83.4295   8
   2   7  17 101.381 37.1234   4
   2  -7  17 290.854 124.479   6
  -2   7 -17 278.197 163.367   8
   2  -7  17 328.369 177.531   1
  -2   7 -18 169.996 119.853   8
   2  -7  18 45.0589 60.1550   1
   2   7  18 52.0251 46.7153   4
  -2  -7 -18 74.2977 51.4040   8
   2  -7  18 121.913 80.5908   6
   2  -7  19 44.5989 124.799   1
  -2  -7 -19-71.9748 51.6994   8
  -2   7 -19 67.9484 69.7684   8
   2   7  19 58.2666 64.9011   4
   2  -7  19 20.8375 35.1243   6
  -2   7 -20 632.376 206.634   8
   2   7  20 625.598 201.065   4
   2  -7  20 528.570 182.624   6
  -2  -7 -20 516.458 180.767   8
   2  -7  20 919.580 279.316   1
  -2   7 -21 428.904 173.674   8
  -2  -7 -21 733.911 241.422   8
   2   7  21 637.835 205.274   4
   2  -7  21 495.461 226.859   1
  -2   7 -22 527.142 177.465   8
  -2  -7 -22 491.630 193.963   8
   2   7  22 396.930 156.928   4
   2  -7  22 759.811 273.089   1
  -2   7 -23-181.668 186.960   8
  -2  -7 -23-17.8012 94.3815   8
   2   7  23-37.9020 51.4982   4
   2  -7  23 117.725 97.1528   1
  -2  -7 -24 79.5261 85.6329   8
  -2   7 -24-115.020 125.067   8
   2   7  24-80.7046 89.1887   4
  -2   7 -25-76.5118 92.7343   8
  -2   8  23 564.408 189.099   4
  -2  -8  22 460.951 182.959   6
  -2  -8  22 230.224 173.270   1
  -2   8  22 99.1384 97.9243   4
  -2   8  21 579.915 197.360   4
  -2  -8  21 763.676 256.209   1
  -2  -8  21 776.085 216.365   6
   2  -8 -21 678.676 232.356   8
  -2   8  20-78.2014 56.3574   4
   2  -8 -20-15.8965 69.2362   8
  -2  -8  20-55.1601 80.4619   1
  -2  -8  20-6.29370 52.9650   6
  -2  -8  19 162.119 172.117   1
  -2   8  19-37.6914 105.169   4
  -2  -8  19 283.743 150.890   6
   2  -8 -19 45.5436 113.755   8
  -2  -8  18 83.5227 91.5536   6
  -2   8  18 5.26799 102.242   4
   2  -8 -18-106.661 86.3945   8
  -2  -8  18 59.9982 83.5015   1
   2   8 -18 6.37266 43.9499   8
  -2  -8  17 710.804 206.637   6
  -2  -8  17 572.618 199.795   1
   2   8 -17 685.076 204.872   8
  -2   8  17 732.697 200.527   4
   2  -8 -17 944.504 271.980   8
  -2  -8  16 485.490 160.084   6
   2   8 -16 639.262 181.757   8
   2  -8 -16 750.448 234.873   8
  -2   8  16 522.058 158.430   4
  -2  -8  16 336.481 158.552   1
  -2  -8  15 134.569 79.9205   6
  -2   8  15 81.1248 75.9976   4
  -2  -8  15 9.81089 94.0948   1
   2   8 -15 116.233 116.428   8
   2  -8 -15 61.7147 61.1890   6
  -2  -8  14 426.399 177.618   6
  -2  -8  14 345.310 191.558   1
  -2   8  14 150.517 60.7959   4
   2   8 -14 155.663 124.486   8
   2  -8 -14 146.134 53.9650   6
  -2  -8  13 2391.12 416.124   1
  -2   8  13 2147.53 351.998   4
  -2  -8  13 2352.76 369.961   6
   2   8 -13 2466.35 340.357   8
   2  -8 -13 1928.19 293.724   6
   2  -8 -12 328.571 122.394   6
  -2   8  12 476.902 170.495   4
   2   8 -12 736.629 217.288   8
  -2  -8  12 364.522 199.520   1
  -2  -8  12 786.585 240.129   6
  -2   8  11 2927.76 408.872   4
  -2  -8  11 3289.36 420.332   6
   2  -8 -11 2909.67 379.409   6
   2   8 -11 2928.73 322.286   4
  -2  -8  11 3109.16 485.141   1
  -2  -8  10 311.354 155.836   1
   2  -8 -10 382.273 144.244   6
  -2   8  10 213.582 88.1504   4
  -2  -8  10 601.841 198.459   6
   2   8 -10 503.653 159.414   4
   2   8  -9 993.195 198.949   4
  -2   8   9 859.920 203.889   4
   2  -8  -9 796.332 187.417   6
  -2  -8   9 1140.65 242.900   6
   2   8  -8 988.869 204.714   4
  -2   8   8 464.046 142.759   4
   2  -8  -8 406.470 126.124   6
  -2  -8   8 898.398 222.996   6
   2   8  -7 833.938 174.638   4
  -2   8   7 842.191 209.171   4
  -2  -8   7 777.151 185.908   6
   2  -8  -7 743.118 187.687   6
   2   8  -6 170.776 51.1312   4
  -2  -8   6 105.320 59.2118   6
  -2   8   6-45.9987 75.3565   4
   2  -8  -6 72.4894 52.5333   6
  -2  -8   5 336.535 104.014   6
   2   8  -5 250.749 51.6009   4
   2  -8  -5 224.346 81.8905   6
  -2   8   5 123.584 66.9597   4
   2  -8  -4 13.4163 75.7474   6
   2   8  -4 227.257 89.9576   4
  -2   8   4-28.9606 93.8851   4
  -2  -8   4 273.497 126.954   6
  -2   8   3 30.0215 46.4005   4
   2  -8  -3 59.6060 44.3578   6
  -2  -8   3 32.5280 76.1654   6
   2   8  -3 223.954 126.529   4
  -2  -8   2 1478.27 306.855   6
   2   8  -2 1963.33 323.195   4
  -2   8   1 2000.54 304.241   4
   2   8  -1 2335.43 341.618   4
  -2  -8   1 2165.72 338.374   6
   2  -8  -1 2303.31 237.910   5
   2  -8  -1 1933.67 327.035   6
   2   8   0 331.486 130.078   4
  -2  -8   0 207.503 129.014   6
   2  -8   1 332.287 167.471   6
  -2  -8  -1 565.201 165.981   6
   2   8   1 666.766 188.099   4
  -2   8  -1 190.925 105.040   4
   2   8   2 596.411 183.393   4
  -2  -8  -2 419.081 132.032   6
   2  -8   2 620.163 181.322   6
  -2   8  -2 637.659 179.260   4
  -2   8  -3 393.132 138.535   4
   2  -8   3 190.025 107.995   6
   2   8   3 107.448 119.212   4
  -2  -8  -3 120.994 111.134   6
  -2  -8  -4 627.350 187.352   6
   2   8   4 946.180 262.212   4
   2  -8   4 695.112 190.395   6
  -2   8  -4 758.422 186.867   4
   2  -8   5 1042.12 235.050   6
  -2   8  -5 1016.04 219.628   4
  -2  -8  -5 592.457 169.810   6
   2   8   5 577.362 176.223   4
  -2  -8  -6 597.432 183.443   6
   2  -8   6 867.967 217.596   6
  -2   8  -6 828.361 202.484   4
   2   8   6 516.426 194.343   4
   2  -8   7 730.363 203.753   6
   2   8   7 633.443 232.040   4
  -2   8  -7 896.404 214.801   4
  -2  -8  -7 791.511 208.793   6
  -2  -8  -8 112.598 124.209   6
  -2   8  -8 234.925 136.559   4
   2   8   8 170.905 139.286   4
   2  -8   8 8.41506 92.2937   6
   2   8   9 440.574 178.853   4
   2  -8   9 694.617 272.148   1
   2  -8   9 442.737 146.844   6
  -2  -8  -9 522.299 169.791   6
  -2   8  -9 780.557 188.852   4
  -2   8 -10 521.908 144.093   4
  -2  -8 -10 595.356 175.382   6
   2  -8  10 573.322 170.993   6
   2  -8  10 321.627 179.036   1
   2   8  10 548.218 209.407   4
   2  -8  11 4146.18 565.753   1
  -2   8 -11 4162.59 391.215   4
   2   8  11 3710.47 488.534   4
  -2  -8 -11 3772.99 411.973   6
   2  -8  11 4441.77 505.070   6
  -2  -8 -12 3717.68 400.234   6
  -2   8 -12 3840.67 371.524   4
   2  -8  12 3857.45 587.023   1
   2  -8  12 3852.96 472.992   6
   2   8  12 3674.73 483.947   4
  -2  -8 -13 274.840 126.034   6
   2   8  13 278.365 135.782   4
   2  -8  13 351.580 158.439   6
  -2  -8 -13 223.791 102.094   8
   2  -8  13 387.497 193.077   1
  -2   8 -13 319.095 113.701   4
  -2  -8 -14 1224.30 295.375   8
   2  -8  14 1290.34 323.114   1
   2  -8  14 1285.86 273.127   6
  -2   8 -14 1359.33 303.666   8
   2   8  14 1328.90 300.636   4
   2  -8  15 524.561 226.318   1
  -2  -8 -15 306.184 168.693   8
  -2   8 -15 445.789 187.022   8
   2  -8  15 411.275 144.803   6
   2   8  15 430.648 190.677   4
  -2   8 -16 712.232 233.779   8
   2  -8  16 532.182 217.120   1
   2   8  16 761.419 232.840   4
   2  -8  16 544.920 167.470   6
  -2  -8 -16 602.528 214.520   8
   2   8  17 518.531 205.631   4
   2  -8  17 322.693 157.081   1
  -2  -8 -17 326.434 137.494   8
  -2   8 -17 568.046 197.939   8
   2  -8  17 643.203 180.394   6
   2   8  18 72.0612 90.0679   4
   2  -8  18-117.270 121.974   6
  -2  -8 -18-141.644 119.574   8
   2  -8  18 46.8032 46.9736   1
  -2   8 -18 27.6674 53.9839   8
  -2  -8 -19 247.888 130.173   8
  -2   8 -19 104.051 109.089   8
   2  -8  19 161.747 65.5167   6
   2   8  19 219.962 135.056   4
   2  -8  19 504.209 240.210   1
   2   8  20 283.149 154.436   4
   2  -8  20-76.4515 118.430   1
  -2   8 -20 116.489 95.0976   8
   2  -8  20 104.977 90.9565   6
  -2  -8 -20 261.846 155.630   8
  -2   8 -21-137.179 113.286   8
  -2  -8 -21-4.99713 34.9098   8
   2   8  21 77.1731 104.103   4
   2   8  22 276.795 145.915   4
  -2   8 -22 147.907 112.745   8
  -2  -8 -22 30.6248 116.242   8
  -2   8 -23-18.6748 119.302   8
   2   8  23 71.5222 73.4892   4
  -2  -9  20-121.275 157.459   1
  -2  -9  20 311.971 156.848   6
  -2   9  19-25.1934 47.1756   4
  -2  -9  19-38.7461 65.4089   6
  -2  -9  18 336.330 180.946   1
  -2   9  18 376.123 163.362   4
  -2  -9  18 444.305 183.451   6
  -2  -9  17-73.9865 84.3277   6
  -2   9  17 37.9154 62.8928   4
  -2  -9  17 110.131 117.569   1
  -2  -9  16 73.9192 97.7882   1
  -2   9  16 186.366 119.616   4
  -2  -9  16 95.0474 77.7333   6
  -2  -9  15 107.116 110.417   1
  -2   9  15-209.695 158.924   4
  -2  -9  15-89.2717 104.186   6
  -2   9  14-105.501 129.759   4
  -2  -9  14 87.0573 52.6990   1
  -2  -9  14-69.2452 60.5239   6
   2  -9 -14-99.2583 96.1597   6
   2  -9 -13 168.746 94.9174   6
  -2   9  13 69.6916 49.3327   4
  -2  -9  13-0.92206 143.276   1
  -2  -9  13 17.3126 39.0560   6
  -2  -9  12 7.03457 39.0965   6
  -2   9  12-49.9842 126.683   4
   2  -9 -12 41.3030 36.8962   6
  -2  -9  11 584.811 182.187   6
   2  -9 -11 427.264 153.083   6
  -2   9  11 323.356 114.680   4
  -2   9  10 1208.80 264.455   4
  -2  -9  10 1336.37 272.589   6
   2   9 -10 1336.28 244.062   4
   2  -9 -10 1213.93 264.762   6
   2   9  -9 144.046 85.7604   4
   2  -9  -9 59.9936 52.3783   6
  -2   9   9-9.22365 97.3575   4
  -2   9   8 415.689 167.717   4
   2   9  -8 556.190 149.989   4
   2  -9  -8 314.024 123.224   6
  -2  -9   8 290.800 119.556   6
   2   9  -7 1121.76 245.906   4
  -2  -9   7 1175.93 294.135   6
   2  -9  -7-44.6762 80.3591   6
  -2   9   7 15.2837 63.6900   4
   2   9  -6 2291.29 331.230   4
   2  -9  -6 2306.60 365.125   6
  -2   9   6 2254.68 369.670   4
  -2  -9   6 2315.97 369.885   6
  -2   9   5 103.131 118.754   4
   2   9  -5 1437.95 295.954   4
   2  -9  -5 275.246 161.601   6
  -2  -9   5 1757.10 332.523   6
  -2   9   4 2232.35 364.281   4
   2   9  -4 3108.87 410.148   4
   2  -9  -4 2149.85 362.679   6
  -2  -9   4 2972.83 414.618   6
  -2  -9   3 1207.90 278.821   6
  -2   9   3 1032.16 257.203   4
   2   9  -3 1145.37 240.185   4
   2  -9  -3 1306.72 296.368   6
  -2   9   2 326.418 165.878   4
  -2  -9   2 1009.63 237.971   6
   2   9  -2 920.216 230.030   4
   2  -9  -2 362.799 159.234   6
   2  -9  -1 802.392 208.585   6
   2   9  -1 1600.84 314.731   4
  -2  -9   1 1245.79 266.209   6
  -2   9   1 841.059 233.457   4
   2  -9   0 614.697 189.415   6
  -2  -9   0 643.936 225.118   6
   2   9   0 1009.02 270.392   4
  -2   9   0 559.501 183.040   4
   2  -9   1 882.409 224.344   6
  -2  -9  -1 1481.58 296.389   6
   2   9   1 1726.35 342.858   4
  -2   9  -1 981.099 246.847   4
   2   9   2 1935.51 352.389   4
  -2   9  -2 768.428 242.459   4
  -2  -9  -2 1842.94 335.134   6
   2  -9   2 899.984 227.232   6
  -2   9  -3 2423.97 367.482   4
   2  -9   3 2150.00 367.205   6
   2   9   3 1895.71 342.344   4
  -2  -9  -3 1943.82 332.246   6
  -2  -9  -4 617.230 200.180   6
   2  -9   4 1113.68 286.745   6
   2   9   4 518.957 203.906   4
  -2   9  -4 806.102 230.264   4
   2  -9   5 481.537 185.226   6
   2   9   5 410.122 192.764   4
  -2  -9  -5 371.567 167.561   6
  -2   9  -5 443.361 164.109   4
   2   9   6 217.253 255.786   4
   2  -9   6 146.484 139.719   6
  -2   9  -6 142.308 103.885   4
  -2  -9  -6 538.729 237.771   6
  -2  -9  -7 2475.95 381.965   6
   2  -9   7 2837.63 429.975   6
   2   9   7 2626.18 424.289   4
  -2   9  -7 2511.95 354.338   4
  -2   9  -8 368.643 177.435   4
  -2  -9  -8 114.618 107.871   6
   2   9   8 158.506 149.202   4
   2  -9   8 164.024 140.642   6
  -2  -9  -9 996.835 235.327   6
   2  -9   9 938.611 241.719   6
   2   9   9 971.278 258.448   4
  -2   9  -9 1061.14 219.899   4
  -2  -9 -10-94.2958 96.2542   6
   2  -9  10 170.956 128.610   6
   2   9  10 78.5487 121.190   4
  -2   9 -10 156.138 103.535   4
  -2  -9 -11 99.4523 25.7623   6
  -2   9 -11 157.502 88.8056   4
   2   9  11 224.238 146.171   4
   2  -9  11 121.692 89.4478   6
   2  -9  12 53.3772 71.5812   1
   2  -9  12-53.6799 68.9286   6
   2   9  12 71.3865 83.6369   4
  -2  -9 -12-23.6849 45.1181   6
   2  -9  13 14.8295 49.3557   6
   2   9  13 191.022 126.545   4
   2  -9  13 136.721 73.3943   1
   2  -9  14 23.1593 44.0687   6
   2   9  14 264.223 153.258   4
   2  -9  14 166.860 132.701   1
  -2   9 -14 212.245 128.957   8
   2  -9  15 117.148 96.4708   6
   2  -9  15 166.492 109.361   1
  -2   9 -15 130.134 82.4718   8
   2   9  15 2.50844 58.4269   4
  -2   9 -16 43.8390 65.1484   8
   2  -9  16 106.696 63.6096   6
   2   9  16 89.2736 123.204   4
   2  -9  16 211.625 195.989   1
  -2   9 -17 114.925 113.110   8
   2  -9  17 266.276 132.775   6
   2   9  17-17.9513 38.7255   4
   2  -9  17 131.048 142.113   1
  -2   9 -18-20.2447 61.0573   8
   2  -9  18 185.034 173.596   1
   2  -9  18-6.62213 73.1471   6
   2   9  18 154.245 111.533   4
   2  -9  19-5.95058 34.3328   6
  -2   9 -19 62.5735 110.446   8
   2   9  19 107.120 90.4170   4
  -2  -9 -19 120.624 99.3048   8
  -2   9 -20 19.6987 78.8798   8
   2  -9  20-89.5934 80.8503   6
  -2  -9 -20-201.101 162.474   8
  -2  10  14-56.1952 80.6849   4
  -2 -10  14 22.2914 65.0953   6
  -2 -10  13 239.276 143.319   6
  -2  10  13 24.9656 81.5143   4
   2 -10 -12 82.6171 68.1879   6
  -2 -10  12 106.488 92.6648   6
  -2  10  12-85.7751 108.609   4
  -2  10  11 139.632 125.810   4
  -2 -10  11 332.186 176.433   6
   2 -10 -11 301.299 156.976   6
   2 -10 -10 35.0134 69.8478   6
  -2  10  10-80.3355 120.296   4
  -2 -10  10 15.4540 71.7372   6
   2  10  -9 413.822 145.377   4
  -2 -10   9 345.655 175.162   6
   2 -10  -9 452.481 185.278   6
  -2  10   9 240.670 105.801   4
  -2  10   8 284.821 140.106   4
   2 -10  -8 248.195 120.418   6
  -2 -10   8 109.745 65.6057   6
   2  10  -8 251.875 137.878   4
  -2  10   7-25.6913 53.9967   4
   2  10  -7 147.875 128.131   4
  -2 -10   7 151.673 115.111   6
   2 -10  -7-96.5793 104.655   6
   2 -10  -6 941.191 246.919   6
  -2  10   6 977.611 258.197   4
  -2 -10   6 907.627 235.399   6
   2  10  -6 923.794 214.108   4
   2  10  -5 16.5002 42.1516   4
  -2  10   5 12.6541 69.5947   4
  -2 -10   5 79.2504 60.4471   6
   2 -10  -5 12.3760 74.5172   6
  -2  10   4 112.899 118.890   4
   2  10  -4 976.474 293.707   4
  -2 -10   4 1060.12 300.242   6
   2 -10  -4 362.706 162.941   6
  -2 -10   3 3061.86 455.119   6
  -2  10   3 2532.43 403.618   4
   2  10  -3 2587.63 412.056   4
   2 -10  -3 2581.00 417.461   6
  -2 -10   2 849.278 251.716   6
  -2  10   2 950.849 313.663   4
   2  10  -2 867.409 277.987   4
   2 -10  -2 747.310 262.264   6
   2  10  -1 1056.05 268.121   4
  -2 -10   1 1084.38 270.243   6
  -2  10   1 955.447 255.976   4
   2 -10  -1 1331.83 324.336   6
  -2  10   0 968.754 256.204   4
   2  10   0 830.619 222.514   4
  -2 -10   0 820.414 211.831   6
   2 -10   0 1393.71 309.859   6
  -2  10  -1 262.694 185.586   4
   2  10   1-65.1541 114.561   4
  -2 -10  -1-50.1629 101.088   6
   2 -10   1 144.893 136.587   6
   2 -10   2 113.153 132.882   6
   2  10   2 283.095 143.870   4
  -2  10  -2 94.3879 91.2938   4
  -2 -10  -2 45.8448 78.3364   6
   2  10   3 780.485 292.939   4
  -2  10  -3 2.60337 87.7780   4
   2 -10   3 122.932 115.616   6
  -2 -10  -3 527.356 237.519   6
  -2  10  -4 3745.17 474.526   4
   2 -10   4 3587.85 506.288   6
   2  10   4 3772.07 537.863   4
  -2 -10  -4 3645.86 473.401   6
  -2  10  -5 958.149 257.823   4
   2  10   5 818.821 309.506   4
  -2 -10  -5 333.542 198.739   6
   2 -10   5 293.631 179.559   6
  -2 -10  -6 3765.99 488.420   6
   2 -10   6 4202.76 554.165   6
  -2  10  -6 4109.29 482.412   4
   2  10   6 3607.61 538.707   4
  -2  10  -7 445.849 209.141   4
   2 -10   7 288.751 183.235   6
  -2 -10  -7 74.6650 71.8386   6
   2  10   7 65.3746 124.739   4
  -2 -10  -8 204.792 66.0266   6
   2 -10   8 448.349 192.355   6
   2  10   8 372.261 144.173   4
  -2  10  -8 521.401 186.415   4
  -2 -10  -9-69.7263 95.3904   6
  -2  10  -9 44.7184 64.1053   4
   2  10   9 148.974 135.154   4
   2 -10   9 74.3055 120.269   6
  -2  10 -10 462.767 159.507   4
  -2 -10 -10 441.839 145.959   6
   2 -10  10 462.771 170.513   6
   2  10  10 534.182 207.595   4
  -2 -10 -11 94.1440 78.3140   6
   2 -10  11 163.632 114.269   6
   2  10  11 143.466 132.230   4
   2  10  12 221.340 150.408   4
   2 -10  12 178.270 115.520   6
   2  10  13 675.144 230.708   4
   2 -10  13 534.031 197.833   6
  -2  10 -14 1526.22 332.884   8
   2 -10  14 1479.16 343.987   6
   2 -10  15 562.241 220.064   6
  -2  10 -15 330.853 153.314   8
  -2  10 -16 585.171 222.136   8
  -2  10 -17 126.846 117.264   8
   2 -11 -11 5.27888 73.2517   6
   2 -11 -10 96.1192 99.7669   6
   2 -11  -9 112.589 121.584   6
   2 -11  -8 45.1828 34.1563   6
   2 -11  -7 152.676 109.900   6
   2  11  -7 189.373 117.822   4
   2 -11  -6 13.4686 49.5652   6
   2  11  -6-100.871 83.7096   4
  -2  11   5 10.0746 85.4528   4
   2  11  -5 20.6530 50.5659   4
  -2 -11   5-149.790 118.357   6
   2 -11  -5 85.0310 91.8774   6
   2  11  -4 314.570 151.880   4
  -2 -11   4 483.241 208.883   6
   2 -11  -4 580.207 211.852   6
  -2  11   4 145.444 63.4834   4
  -2 -11   3 64.1268 64.4470   6
  -2  11   3 29.9465 35.9876   4
   2 -11  -3 206.847 137.800   6
  -2 -11   2 134.157 71.9956   6
  -2  11   2 168.940 83.3293   4
   2  11  -2 69.9091 77.6710   4
   2 -11  -2 303.910 204.239   6
   2  11  -1 12.8798 61.2904   4
  -2 -11   1-139.434 121.888   6
   2 -11  -1 59.6621 80.6637   6
  -2  11   1 139.674 121.136   4
  -2  11   0-8.22077 93.6240   4
  -2 -11   0-182.824 182.890   6
   2 -11   0-11.4114 39.9025   6
   2  11   0-44.8338 132.567   4
  -2 -11  -1-218.946 148.926   6
   2  11   1-138.343 105.199   4
   2 -11   1-16.4343 88.3952   6
  -2  11  -1 43.6434 86.3734   4
  -2  11  -2 106.093 37.1418   4
   2  11   2 131.472 62.3134   4
  -2 -11  -2 222.698 123.343   6
   2 -11   2 243.052 112.272   6
   2  11   3-159.609 138.203   4
  -2 -11  -3 18.4945 73.8063   6
  -2  11  -3-15.4043 39.2246   4
   2 -11   3 29.1886 73.0235   6
  -2 -11  -4-81.6445 98.5492   6
  -2  11  -4 147.322 107.279   4
   2 -11   4 210.580 134.613   6
  -2  11  -5 705.833 224.851   4
   2  11   5 330.810 136.976   4
   2 -11   5 506.407 205.468   6
  -2 -11  -5 382.249 157.471   6
  -2 -11  -6 129.909 75.1196   6
  -2  11  -6 299.865 150.330   4
  -2  11  -7 317.660 155.720   4
  -2 -11  -7 39.1074 88.4755   6
  -2  11  -8 24.0885 56.1791   4
  -2 -11  -8 90.3434 83.8083   6
  -2 -11  -9-37.5797 74.1361   6
  -2 -11 -10-28.1392 81.0082   6
   3   0 -30 21.5513 85.5661   8
   3   0 -29-17.2757 31.0871   8
   3   0 -28 27.3561 45.6066   8
   3   0 -27 59.4013 61.5635   8
   3   0 -26-72.2195 72.3147   3
   3   0 -26-55.0871 64.1028   8
   3   0 -25 1.64175 30.7568   8
   3   0 -25 15.6630 25.6875   3
   3   0 -24-23.8473 59.3877   8
   3   0 -24 51.2943 66.4709   3
   3   0 -23 37.1112 48.0058   3
   3   0 -23 104.100 107.115   8
   3   0 -22-38.4090 43.0330   8
   3   0 -22-28.9388 41.0484   3
   3   0 -21-20.6012 36.6237   3
   3   0 -21-36.7185 55.0011   8
   3   0 -20 36.7647 38.3509   3
   3   0 -20 28.2785 67.4935   8
   3   0 -19 78.7222 76.6938   8
   3   0 -19-66.7437 45.2595   3
   3   0 -18 4.33823 27.7386   3
   3   0 -18-102.082 81.2487   8
   3   0 -17-0.60730 32.2476   3
  -3   0  17 7.46788 11.7845   4
   3   0 -16-4.32251 31.9296   3
  -3   0  16-3.23185 5.15861   4
   3   0 -16-22.8871 55.1580   8
  -3   0  15 11.7362 11.5480   4
   3   0 -15-36.8264 53.5213   8
   3   0 -15-8.13402 28.6992   3
   3   0 -14 33.8828 28.7160   8
   3   0 -14-19.8705 41.8627   3
  -3   0  14 1.42330 10.6888   4
   3   0 -13-10.6093 46.3357   8
   3   0 -13-12.8719 29.6687   3
  -3   0  13 3.24575 6.64324   4
   3   0 -12 44.4596 22.1337   3
   3   0 -12-19.9546 16.7908   8
  -3   0  12 3.70410 5.01577   4
   3   0 -11 18.4393 24.1601   6
   3   0 -11 24.6541 35.0525   8
   3   0 -11 4.04700 17.6775   3
  -3   0  11 14.9310 12.0352   4
   3   0 -10 16.5451 41.5539   8
   3   0 -10 15.7963 14.0777   4
  -3   0  10-9.80694 13.1630   4
   3   0 -10 7.80032 8.29730   6
   3   0 -10-12.5733 16.5267   3
   3   0  -9 30.0188 17.7105   3
  -3   0   9 21.8242 15.7825   4
   3   0  -9-5.08401 10.9115   6
   3   0  -9-1.21643 7.37409   4
   3   0  -9-2.65438 27.6787   8
  -3   0   8 38.0824 17.2261   4
   3   0  -8 13.4161 11.2774   6
   3   0  -8 23.5802 11.4663   4
   3   0  -8 36.3073 31.3627   3
   3   0  -8 38.2156 21.1980   8
   3   0  -7 56.3316 40.0706   3
   3   0  -7 5.69450 32.2526   8
   3   0  -7 22.6038 28.8568   6
   3   0  -7 8.17370 10.9577   4
  -3   0   7 14.1173 8.18799   4
   3   0  -6 27.4806 29.4355   3
   3   0  -6 11.4690 19.2344   6
   3   0  -6-13.0264 15.3040   8
   3   0  -5-14.2066 18.7509   4
   3   0  -5 31.8945 16.6923   2
   3   0  -5 8.90456 17.5885   3
   3   0  -5 2.43383 11.2784   8
   3   0  -4 1.83442 6.26134   4
   3   0  -4-11.7295 15.2440   8
   3   0  -4-6.69993 8.69241   2
   3   0  -4 0.30595 14.1449   3
  -3   0   3-16.9671 10.0674   2
   3   0  -3 5.60555 19.9915   3
   3   0  -3-0.90481 13.0211   8
   3   0  -3 4.24791 8.79971   2
  -3   0   2 49.6672 24.6987   7
   3   0  -2 60.3751 37.4050   3
   3   0  -2 107.109 35.0066   2
   3   0  -2 120.120 24.8263   8
  -3   0   2 65.1944 15.0413   2
   3   0  -1 17.0225 12.3841   3
  -3   0   1 60.7438 30.3660   2
  -3   0   1-8.35139 26.1824   7
   3   0   0 45.2678 29.1128   3
   3   0   0-20.6705 22.3879   5
   3   0   0-5.35139 12.4229   1
   3   0   1-6.43361 28.8739   5
   3   0   1 14.9084 14.9418   1
   3   0   2-21.2548 12.2084   5
  -3   0  -3 239.757 77.5704   8
   3   0   3 39.4977 25.5585   5
   3   0   4 56.6696 34.4981   5
  -3   0  -4 311.930 77.2286   8
  -3   0  -5 54.4927 36.8915   8
   3   0   5 13.2419 18.0415   5
  -3   0  -6-13.7424 37.9901   8
   3   0   6-12.2360 21.1577   5
  -3   0  -7 0.40449 30.9431   8
   3   0   7-80.3441 43.5216   5
  -3   0  -8-5.47450 20.1083   8
  -3   0  -9-30.6703 26.5356   8
  -3   0 -10-25.8604 48.8200   8
  -3   0 -11-45.2124 65.8978   8
  -3   0 -12-3.56313 46.2060   8
  -3   0 -13-50.2303 68.0998   8
  -3   0 -14 23.3275 29.1793   8
  -3   0 -15-59.4113 69.8148   8
  -3   0 -15-33.9148 31.5908   3
  -3   0 -16 48.3752 65.0000   8
  -3   0 -16 24.4388 25.8625   3
  -3   0 -17 61.2138 75.9340   8
  -3   0 -17-1.44482 22.3282   3
  -3   0 -18-36.3638 54.7168   8
  -3   0 -18 17.2553 22.8568   3
  -3   0 -19-35.3928 51.4275   8
  -3   0 -19-1.01192 24.2951   3
   3   0  19 68.5934 60.0936   4
  -3   0 -20-0.57490 14.0539   3
   3   0  20 77.9060 63.8204   4
  -3   0 -20-13.9576 61.7039   8
  -3   0 -21 72.8482 81.4297   8
  -3   0 -22-10.9915 35.1665   8
  -3   0 -23-8.40454 78.1292   8
  -3   0 -24-77.3429 113.396   8
  -3   0 -25-143.907 137.628   8
  -3   0 -26 67.9856 92.8607   8
  -3   0 -27-47.2596 71.7215   8
  -3   0 -28-122.256 114.014   8
  -3   0 -29 74.0850 95.6111   8
  -3   0 -30 115.601 110.242   8
   3   1 -30 164.244 123.540   8
   3  -1 -30 81.4816 71.1578   8
   3  -1 -29 260.330 139.272   8
   3   1 -29 348.067 155.794   8
   3  -1 -28 158.361 117.881   8
   3   1 -28 24.3820 56.2082   8
   3  -1 -27 553.075 183.177   8
   3   1 -27 503.174 136.155   3
   3   1 -27 628.558 200.633   8
   3   1 -26-21.4333 40.0863   3
   3   1 -26 70.9286 91.9835   8
   3  -1 -26-111.348 118.069   8
   3   1 -25 154.468 86.6201   3
   3   1 -25 268.277 139.393   8
   3  -1 -25-16.2105 37.9631   8
   3   1 -24 49.6469 54.2018   3
   3   1 -24 215.060 119.934   8
   3  -1 -24 99.7867 56.6529   8
   3   1 -23-38.9615 42.4861   8
   3   1 -23 9.46991 48.0887   3
   3  -1 -23 41.5288 40.5805   8
   3  -1 -22-40.2871 67.4135   8
   3   1 -22 34.7019 64.5513   8
   3   1 -22-7.65709 29.7139   3
   3  -1 -21 90.0034 84.8478   8
   3   1 -21 59.7619 59.1419   8
   3   1 -21 41.3741 55.8463   3
   3   1 -20 924.846 220.761   8
   3   1 -20 884.081 174.345   3
   3  -1 -20 797.669 183.656   8
   3   1 -19 577.447 181.724   8
   3  -1 -19 447.286 134.106   8
  -3   1  19 371.467 71.9916   4
   3   1 -19 376.842 127.286   3
   3  -1 -19 388.303 113.695   3
   3   1 -18 2316.35 266.585   3
  -3   1  18 2265.39 171.805   4
   3   1 -18 2821.74 341.401   8
   3  -1 -18 2424.24 313.256   8
   3  -1 -18 2247.06 257.649   3
   3   1 -17 3386.86 351.826   8
   3   1 -17 2533.54 276.535   3
  -3   1  17 3095.79 200.942   4
   3  -1 -17 3452.96 307.684   3
   3  -1 -17 3032.34 338.293   8
   3  -1 -16 1227.31 181.499   3
  -3   1  16 1177.14 122.299   4
   3   1 -16 1145.90 196.211   8
   3  -1 -16 1143.71 202.380   8
   3   1 -16 1028.12 170.769   3
   3  -1 -15 14.0983 36.5982   8
   3   1 -15-5.51473 18.6018   8
   3  -1 -15 4.65844 23.1438   3
  -3   1  15-1.69914 19.5957   4
  -3  -1  14 449.908 82.8512   6
   3  -1 -14 449.504 110.677   3
   3  -1 -14 385.544 115.659   8
  -3   1  14 387.768 72.1367   4
   3   1 -14 548.476 131.683   8
  -3  -1  13 2806.13 198.050   6
  -3   1  13 2958.09 192.833   4
   3   1 -13 2889.86 279.300   8
   3  -1 -13 2848.97 249.452   3
   3  -1 -13 2973.51 293.319   8
   3  -1 -12 5639.59 340.913   3
   3  -1 -12 6100.59 261.098   6
  -3  -1  12 6247.17 290.704   6
   3  -1 -12 6061.03 275.996   4
   3   1 -12 6323.51 388.008   8
   3  -1 -12 5880.23 390.494   8
  -3   1  12 5843.27 267.992   4
  -3  -1  11 4522.60 246.832   6
   3  -1 -11 4269.16 212.073   6
   3  -1 -11 4430.77 325.620   8
   3  -1 -11 4310.03 231.056   4
   3  -1 -11 4271.54 285.017   3
   3   1 -11 4635.87 319.936   8
  -3   1  11 4028.43 219.367   4
   3  -1 -10 12083.2 467.636   3
   3   1 -10 12455.8 494.637   8
  -3  -1  10 12101.5 393.849   6
   3  -1 -10 12938.7 399.530   4
   3  -1 -10 12202.2 517.103   8
  -3   1  10 11490.1 365.488   4
   3  -1  -9 1427.94 127.799   4
   3  -1  -9 1383.95 155.127   3
  -3   1   9 1320.92 122.353   4
   3   1  -9 1720.87 171.538   8
   3  -1  -9 1469.29 172.465   8
  -3  -1   9 1482.52 136.239   6
   3   1  -8 154.165 60.6323   8
   3  -1  -8 145.689 49.9857   8
   3  -1  -8 161.852 60.8822   3
  -3   1   8 119.109 30.9333   4
   3  -1  -8 162.801 40.3419   4
  -3  -1   8 81.3014 31.7522   6
   3   1  -7 16066.4 462.062   8
   3  -1  -7 15716.4 511.886   8
  -3  -1   7 16276.5 434.227   6
   3  -1  -7 15966.3 416.549   4
   3   1  -7 16110.8 441.358   6
  -3   1   7 14835.3 382.692   4
  -3  -1   7 16676.8 479.580   8
   3  -1  -6 776.602 89.9660   4
  -3   1   6 814.831 93.2041   4
  -3  -1   6 653.223 87.6116   6
   3  -1  -6 855.815 123.226   8
  -3  -1   6 692.340 90.8013   8
   3   1  -6 735.805 90.5177   8
  -3  -1   5 201.010 45.0279   8
   3   1  -5 195.510 41.6401   8
   3  -1  -5 170.262 41.1879   4
  -3  -1   5 177.985 45.5495   6
   3  -1  -5 99.4902 35.5449   8
   3   1  -5 97.4583 25.1119   2
  -3   1   5 148.247 39.8269   4
   3  -1  -4 7194.96 307.991   8
   3  -1  -4 7250.44 262.028   4
  -3   1   4 6453.90 287.991   7
  -3  -1   4 6712.30 219.969   8
   3   1  -4 7000.42 286.101   2
   3   1  -4 6866.43 213.506   8
  -3   1   4 6346.75 243.446   4
  -3  -1   4 6902.82 263.418   6
   3  -1  -3 538.867 78.4976   8
  -3  -1   3 495.551 70.1657   6
  -3  -1   3 565.507 47.4629   8
  -3   1   3 603.206 73.7592   4
   3   1  -3 557.791 49.7365   8
  -3   1   3 592.870 86.8950   7
  -3  -1   3 534.139 93.5474   2
  -3   1   2 2170.80 161.251   7
  -3  -1   2 2967.62 184.627   6
  -3   1   2 1951.36 128.085   4
   3  -1  -2 1999.54 153.773   8
  -3  -1   2 3450.21 200.577   2
   3  -1  -2 2009.91 147.856   5
  -3  -1   2 3353.35 178.958   7
  -3  -1   1 3943.52 186.036   6
  -3  -1   1 4259.44 183.856   7
   3   1  -1 3779.22 172.650   7
  -3   1   1 2172.48 131.686   4
   3  -1  -1 2464.88 167.723   5
  -3  -1   1 4032.41 206.203   2
  -3  -1   0 72598.8 778.221   6
  -3  -1   0 79506.9 907.746   2
   3   1   0 86250.3 817.217   7
   3  -1   1 57302.9 814.248   5
  -3  -1  -1 55072.8 471.864   8
  -3  -1  -1 51848.8 626.947   6
  -3   1  -1 54638.0 760.944   1
   3   1   1 57136.8 467.650   8
   3   1   2 121180. 861.670   8
  -3  -1  -2 114712. 848.218   8
  -3  -1  -2 111071. 886.992   6
  -3   1  -2 118879. 1124.12   1
   3  -1   2 116085. 1155.45   5
   3   1   2 111936. 891.886   6
   3   1   3 19553.6 406.715   8
   3   1   3 17833.7 344.843   6
  -3  -1  -3 18234.3 340.792   6
   3   1   3 20102.6 353.600   5
  -3  -1  -3 17705.3 397.692   8
   3  -1   3 19502.8 489.699   5
   3  -1   4 1163.60 119.701   5
   3   1   4 1069.74 80.6535   6
  -3  -1  -4 1036.86 105.904   8
  -3  -1  -4 1177.56 92.8499   5
  -3  -1  -4 1043.33 76.4441   6
   3   1   4 1137.61 105.206   8
   3   1   4 1138.80 85.8047   5
  -3  -1  -5 2477.78 180.326   8
   3   1   5 2536.53 146.405   5
   3   1   5 2476.20 117.050   6
  -3  -1  -5 2383.04 110.201   6
   3   1   5 2548.15 179.374   8
   3  -1   5 2645.17 187.551   5
  -3  -1  -5 2539.01 151.775   5
   3  -1   6 17726.9 529.137   5
  -3  -1  -6 16417.6 503.438   8
  -3  -1  -6 17799.2 434.260   5
  -3   1  -6 16867.2 533.453   8
   3   1   6 18322.2 524.390   8
   3   1   6 16679.1 285.646   6
  -3  -1  -7 10993.2 369.332   5
  -3   1  -7 10457.2 452.045   8
   3   1   7 10136.2 206.745   6
   3  -1   7 11295.5 441.568   5
  -3  -1  -7 10206.8 426.229   8
  -3  -1  -8 7193.99 318.914   5
  -3  -1  -8 7049.11 375.849   8
  -3   1  -8 6891.19 385.667   8
   3  -1   8 7330.99 374.460   5
   3   1   8 5894.44 139.020   6
  -3   1  -9 10374.8 491.148   8
  -3  -1  -9 10035.6 476.677   8
  -3  -1 -10 108.277 62.1801   8
   3  -1  10 168.555 38.3463   6
  -3   1 -10 164.966 81.8969   8
  -3   1 -11 220.578 80.4796   8
   3  -1  11 265.352 46.6971   6
  -3  -1 -11 345.630 100.368   8
   3  -1  12 205.219 40.4871   6
  -3   1 -12 114.456 49.9662   8
  -3  -1 -12 196.941 87.1573   8
   3  -1  13 2990.83 153.147   6
  -3  -1 -13 3061.28 312.657   8
  -3   1 -13 3230.12 326.169   8
   3  -1  14 7536.49 237.421   6
  -3  -1 -14 7572.69 506.650   8
  -3   1 -14 7685.79 537.797   8
  -3  -1 -15 2151.28 276.371   8
   3  -1  15 2051.18 118.034   6
  -3   1 -15 2137.85 297.926   8
  -3  -1 -16 989.557 187.955   8
   3  -1  16 943.899 75.5580   6
   3   1  16 891.350 151.967   4
  -3   1 -16 1026.82 203.373   8
   3   1  17 1080.54 163.362   4
  -3   1 -17 1087.82 213.114   8
   3  -1  17 888.357 64.4845   6
  -3  -1 -17 1135.74 210.044   8
   3   1  18 1306.55 175.047   4
  -3   1 -18 1595.28 275.567   8
  -3  -1 -18 1202.26 210.727   8
   3   1  19 29.1575 45.4443   4
  -3   1 -19-80.9347 73.7522   8
  -3  -1 -19-114.006 146.976   8
  -3   1 -20 59.5357 32.2011   8
   3   1  20 17.1776 23.4544   4
  -3  -1 -20-6.88057 90.7929   8
  -3   1 -21-62.5407 63.8376   3
   3   1  21-7.86967 37.5876   4
  -3  -1 -21-123.784 100.297   8
  -3   1 -21-30.1196 46.2997   8
  -3   1 -22 87.0479 84.7005   8
  -3  -1 -22-0.18756 94.0745   8
  -3   1 -23 2732.28 408.549   8
  -3  -1 -23 2680.06 402.554   8
  -3  -1 -24 2059.53 365.934   8
  -3   1 -24 1800.01 330.394   8
  -3   1 -25 62.5271 41.4976   8
  -3  -1 -25 91.3275 91.8220   8
  -3   1 -26 282.582 99.2579   8
  -3  -1 -26 418.886 173.721   8
  -3   1 -27 27.5216 98.6160   8
  -3  -1 -27 80.0549 78.9135   8
  -3   1 -28-95.7140 96.6745   8
  -3  -1 -28 247.854 146.339   8
  -3  -1 -29 20.5470 61.0830   8
  -3   1 -29 29.1046 39.3872   8
   3   2 -30 108.940 116.279   8
   3  -2 -30 19.0169 82.3142   8
   3   2 -29 231.692 126.432   8
   3  -2 -29 252.629 125.799   8
   3   2 -28 179.332 95.2188   3
   3  -2 -28 97.6935 93.1732   8
   3   2 -28 290.269 159.520   8
   3   2 -27 597.820 176.549   3
   3   2 -27 446.970 164.362   8
   3  -2 -27 512.183 183.123   8
   3   2 -26 796.336 216.386   8
   3  -2 -26 880.982 236.028   8
   3   2 -26 594.320 163.399   3
   3   2 -25 151.337 103.500   8
   3  -2 -25 21.8181 50.2827   8
   3   2 -25 123.273 61.0008   3
   3   2 -24 690.899 192.821   8
   3  -2 -24 677.142 180.791   8
   3   2 -24 605.862 154.879   3
   3   2 -23 33.4009 44.4638   8
   3   2 -23-43.2986 41.7218   3
   3  -2 -23-112.765 90.0357   8
   3  -2 -22 175.915 105.052   8
   3   2 -22 103.649 58.3918   3
   3   2 -22 197.365 100.681   8
   3   2 -21 7398.54 600.352   8
   3  -2 -21 7257.97 602.985   8
   3   2 -21 6490.50 514.743   3
   3   2 -20 235.864 131.357   8
   3  -2 -20 110.260 61.3447   8
  -3   2  20 162.497 55.1552   4
   3  -2 -19 71.7358 51.5785   8
  -3   2  19 120.474 54.7873   4
   3   2 -19 246.459 112.701   8
  -3  -2  19 240.813 72.3616   6
  -3  -2  18 7129.83 373.665   6
   3  -2 -18 6441.57 521.855   8
   3   2 -18 7072.22 532.055   8
  -3   2  18 6742.97 379.896   4
  -3   2  17 785.436 120.503   4
   3   2 -17 841.856 178.505   8
  -3  -2  17 963.573 136.632   6
   3  -2 -17 873.784 199.139   8
  -3   2  16 346.180 79.0520   4
   3  -2 -16 304.852 101.860   8
  -3  -2  16 355.712 84.2184   6
   3   2 -16 305.269 101.137   8
   3  -2 -15 2425.66 300.755   8
  -3   2  15 2776.06 237.058   4
   3   2 -15 2917.84 306.940   8
  -3  -2  15 2899.55 232.477   6
   3  -2 -15 2758.95 163.920   2
   3   2 -14 4900.27 377.331   8
  -3   2  14 4955.72 314.814   4
   3  -2 -14 4978.98 208.568   2
   3  -2 -14 4880.93 399.473   8
  -3  -2  14 5378.40 315.399   6
  -3  -2  13-24.5948 36.3159   6
   3  -2 -13 42.6317 21.5917   2
  -3   2  13 30.5190 21.9493   4
   3  -2 -13 16.8570 25.4065   8
   3   2 -13 81.2221 53.4874   8
  -3   2  12 71.0959 16.2169   4
   3  -2 -12 51.7101 22.1641   8
   3   2 -12 155.683 63.8304   8
  -3  -2  12 97.0713 48.3549   6
   3  -2 -12 106.931 25.9051   2
   3  -2 -11 1518.96 91.7412   2
  -3   2  11 1723.78 173.163   4
   3  -2 -11 1662.55 209.760   8
   3   2 -11 1890.42 208.623   8
  -3  -2  11 1727.13 171.864   6
  -3  -2  10 4092.64 261.957   6
   3   2 -10 4131.96 289.529   8
  -3   2  10 3809.09 258.080   4
   3  -2 -10 3544.10 125.514   2
   3  -2 -10 4292.59 329.694   8
   3   2  -9 6598.49 348.205   8
  -3  -2   9 6301.81 319.299   6
  -3   2   9 6009.39 317.649   4
   3  -2  -9 6654.09 410.624   8
  -3   2   8 6084.72 312.642   4
  -3  -2   8 6348.33 310.896   6
   3  -2  -8 6374.02 391.261   8
   3   2  -8 6275.71 178.933   4
   3   2  -8 6788.99 333.493   8
   3   2  -7 6692.21 209.754   4
  -3   2   7 5483.66 291.776   4
  -3  -2   7 6003.07 302.699   6
   3   2  -7 6565.91 300.629   8
   3  -2  -7 6357.43 371.633   8
  -3   2   6 4.43224 45.6833   4
   3   2  -6 24.9050 13.0593   4
  -3  -2   6 35.3798 32.0547   6
   3  -2  -6 54.2329 77.4351   8
   3   2  -6 27.4036 20.7036   8
  -3  -2   5 132.128 60.0378   6
   3   2  -5 102.728 34.2684   4
   3  -2  -5 64.2946 31.3172   8
  -3   2   5 94.5219 40.9876   4
  -3   2   5 68.6796 18.6702   2
  -3   2   5 85.4640 31.7856   7
   3   2  -5 73.5015 22.0810   8
   3   2  -4 34709.3 503.178   8
  -3  -2   4 34624.0 692.373   6
   3   2  -4 34441.3 564.515   4
  -3   2   4 34691.6 697.469   7
  -3   2   4 32580.9 683.988   4
   3  -2  -4 35324.4 799.042   8
  -3   2   3 931.620 108.428   7
   3   2  -3 1061.70 110.033   4
  -3  -2   3 1388.29 153.013   6
  -3  -2   3 885.636 101.106   1
   3  -2  -3 993.553 108.340   7
   3  -2  -3 996.045 114.037   5
  -3   2   3 1606.23 190.280   4
   3  -2  -3 994.975 130.307   8
  -3  -2   2 2032.30 193.508   2
  -3  -2   2 1378.08 160.878   6
  -3  -2   2 1165.53 114.706   1
   3  -2  -2 1666.46 163.569   5
  -3   2   2 1330.44 129.059   4
  -3   2   1 3915.44 226.289   5
  -3  -2   1 6062.50 316.357   2
  -3   2   1 3589.89 260.213   1
  -3  -2   1 3603.68 156.967   7
   3  -2  -1 3687.93 228.090   5
  -3  -2   1 6131.62 277.921   6
  -3   2   1 3485.35 209.012   4
   3   2  -1 3817.80 132.872   8
   3   2  -1 3850.42 176.578   1
  -3   2   0 24373.3 554.871   4
  -3  -2   0 22931.8 604.477   2
   3  -2   0 24130.2 597.173   5
  -3  -2   0 24267.8 647.665   6
  -3   2   0 25014.5 668.513   1
   3   2   0 24253.0 341.324   8
   3   2   1 1096.82 78.1492   7
  -3  -2  -1 1174.49 120.245   6
   3  -2   1 1009.39 117.071   5
  -3  -2  -1 1241.71 135.088   2
   3   2   1 1116.66 82.6690   8
  -3  -2  -1 1073.73 82.2223   8
  -3   2  -1 1068.98 137.143   1
  -3   2  -1 1026.11 112.392   4
   3   2   2 40211.4 678.067   6
   3  -2   2 38446.8 752.899   5
  -3  -2  -2 39468.1 788.314   2
  -3   2  -2 41579.3 698.774   4
   3   2   2 41977.0 578.362   8
  -3  -2  -2 36098.1 627.076   6
  -3  -2  -2 40624.2 561.320   8
  -3  -2  -3 95.9049 41.2841   2
  -3  -2  -3 39.2401 13.3853   8
   3   2   3 106.719 33.8597   8
  -3   2  -3 84.2572 36.3366   4
   3  -2   3 32.4614 14.3312   5
  -3  -2  -3 106.923 37.8873   6
   3   2   3 109.519 34.9354   6
  -3  -2  -4 1648.90 88.0927   5
   3  -2   4 1501.24 152.718   5
  -3  -2  -4 1349.67 126.071   8
  -3  -2  -4 1459.74 118.376   6
   3   2   4 1522.45 121.658   6
  -3  -2  -4 1455.87 154.626   2
   3   2   4 1627.60 140.786   8
  -3  -2  -5 237.117 38.7492   5
   3   2   5 180.142 51.7072   8
  -3  -2  -5 192.408 57.4581   2
   3  -2   5 154.826 48.9431   4
  -3  -2  -5 168.346 37.3266   6
  -3  -2  -5 175.847 48.7765   8
   3  -2   5 187.592 52.1644   5
   3   2   5 174.869 41.1396   6
  -3  -2  -6 19826.9 413.138   6
   3   2   6 20700.2 447.184   6
  -3  -2  -6 22002.6 417.162   5
  -3  -2  -6 21259.7 591.742   8
  -3  -2  -6 21612.8 611.445   2
   3  -2   6 21299.4 632.862   5
  -3  -2  -7 6217.93 244.863   5
  -3  -2  -7 6191.77 338.467   8
  -3  -2  -7 5831.77 214.830   6
   3  -2   7 6400.86 364.328   5
  -3  -2  -7 6463.11 346.869   2
  -3  -2  -8 1026.08 82.2468   6
  -3  -2  -8 1185.50 152.956   2
  -3  -2  -8 1074.77 150.371   8
   3   2   8 965.111 70.9585   3
   3  -2   8 1271.02 175.110   5
  -3  -2  -8 1094.90 111.411   5
  -3  -2  -9 142.002 55.6372   8
  -3  -2  -9 121.113 24.3628   6
   3   2   9 120.493 22.6122   3
  -3  -2  -9 136.547 41.0626   5
  -3   2  -9 115.665 69.8444   8
   3  -2  10 228.230 44.1540   6
  -3  -2 -10 281.074 38.7787   6
  -3   2 -10 270.335 71.5652   8
  -3  -2 -10 285.620 87.3061   8
  -3  -2 -11 3717.95 117.333   6
   3  -2  11 4359.14 258.783   6
  -3  -2 -11 4230.91 341.508   8
   3   2  11 4159.31 311.151   4
  -3   2 -11 4350.10 354.563   8
  -3   2 -12 8813.43 529.378   8
   3  -2  12 8472.19 356.158   6
  -3  -2 -12 7880.16 487.029   8
   3   2  12 7552.72 441.553   4
  -3   2 -13 13216.9 675.044   8
   3   2  13 13177.4 564.257   4
   3  -2  13 13537.9 452.804   6
  -3  -2 -13 13069.9 644.416   8
  -3   2 -14 1251.92 214.840   8
   3   2  14 1144.64 178.994   4
   3  -2  14 1122.62 129.430   6
  -3  -2 -14 1248.30 213.847   8
  -3  -2 -15 374.220 115.574   8
  -3   2 -15 383.955 109.678   8
   3  -2  15 400.743 77.8970   6
   3   2  15 415.840 104.974   4
   3  -2  16 7028.38 314.605   6
   3   2  16 6722.25 435.617   4
  -3   2 -16 7190.99 551.935   8
  -3  -2 -16 7316.09 538.037   8
   3  -2  17 5577.77 269.849   6
  -3  -2 -17 5648.32 490.860   8
  -3   2 -17 6063.24 527.675   8
   3   2  17 5200.81 387.683   4
  -3   2 -18 52.3692 74.4412   8
   3  -2  18 46.2732 16.3824   6
  -3  -2 -18 185.008 109.506   8
   3   2  18 103.437 29.6852   4
  -3  -2 -19 203.723 95.6611   8
  -3   2 -19 188.477 73.3845   8
   3   2  19 176.034 53.5656   4
  -3  -2 -20 286.097 128.772   8
  -3   2 -20 276.876 99.6813   8
   3   2  20 309.476 87.4255   4
  -3   2 -21 767.084 181.567   8
   3   2  21 905.801 165.162   4
  -3  -2 -21 888.147 228.034   8
  -3  -2 -22 598.582 184.484   8
  -3   2 -22 433.254 161.272   8
   3   2  22 483.567 136.818   4
  -3  -2 -23 60.9353 109.783   8
  -3   2 -23-103.051 88.4603   8
  -3  -2 -24 159.615 132.102   8
  -3   2 -24 33.7984 65.9131   8
  -3  -2 -25 969.536 246.064   8
  -3   2 -25 976.788 263.876   8
  -3   2 -26 251.558 118.012   8
  -3  -2 -26 290.207 138.321   8
  -3  -2 -27-16.8864 54.2875   8
  -3   2 -27 9.45075 105.189   8
  -3   2 -28 248.488 80.6890   8
  -3  -2 -28 203.983 105.056   8
  -3   2 -29-29.9803 73.5638   8
  -3  -2 -29-97.7816 120.811   8
   3   3 -30 477.168 220.393   8
   3  -3 -29 379.380 170.322   8
   3   3 -29 434.558 198.191   8
   3   3 -28 1435.09 318.430   8
   3  -3 -28 1619.12 343.103   8
   3   3 -28 1313.28 263.221   3
   3   3 -27 0.37085 67.1056   3
   3   3 -27 86.5907 127.819   8
   3  -3 -27 23.7718 46.3426   8
   3  -3 -26 137.305 91.0065   8
   3   3 -26 1.61691 45.1948   8
   3   3 -26-13.4227 57.9260   3
   3  -3 -25-51.7599 74.0723   8
   3   3 -25-73.2290 108.156   3
   3   3 -25-97.2240 75.5160   8
   3  -3 -24 7.26294 96.8804   8
   3   3 -24 87.8783 78.3227   8
   3   3 -23 373.081 145.087   8
   3  -3 -23 208.220 88.9381   8
   3   3 -22 361.490 133.808   8
   3  -3 -22 133.784 43.2074   8
  -3   3  21 192.548 65.5146   4
   3   3 -21 240.022 100.481   8
  -3  -3  21 237.568 78.4629   6
   3  -3 -21 119.117 43.7827   8
  -3  -3  20 277.768 89.0470   6
   3   3 -20 215.132 114.914   8
  -3   3  20 62.3858 40.8670   4
   3  -3 -20 78.2895 35.9213   8
   3   3 -19 1769.02 273.301   8
  -3   3  19 1879.32 230.958   4
   3  -3 -19 1973.02 309.493   8
  -3  -3  19 1724.80 206.002   6
   3  -3 -18 18.3959 75.4900   8
  -3   3  18 27.6544 72.7750   4
   3   3 -18 51.7912 34.7114   8
  -3  -3  18 137.939 60.2089   6
   3  -3 -17 140.450 72.8534   8
  -3   3  17 65.8825 37.5839   4
  -3  -3  17 125.940 28.8643   6
   3   3 -17 144.708 75.4661   8
   3  -3 -17 152.122 39.8082   2
   3   3 -16 221.933 70.2027   8
  -3   3  16 197.410 62.5725   4
   3  -3 -16 115.330 32.4550   2
  -3  -3  16 82.5760 29.1605   6
   3  -3 -16 189.806 93.8288   8
  -3   3  15 1484.78 201.054   4
   3  -3 -15 1209.41 106.652   2
  -3  -3  15 1285.49 169.888   6
   3   3 -15 1286.48 202.059   8
   3  -3 -15 1387.99 233.285   8
  -3   3  14 1119.86 172.176   4
  -3  -3  14 1005.26 148.553   6
   3  -3 -14 945.296 179.756   8
   3   3 -14 1056.34 175.786   8
   3  -3 -14 982.449 89.0380   2
  -3   3  13-19.0570 26.0985   4
   3  -3 -13 26.2520 17.5765   2
  -3  -3  13 48.4520 49.5174   6
   3  -3 -13-46.5903 38.3120   8
   3   3 -13 66.9911 38.7184   8
   3   3 -12 585.902 128.289   8
  -3  -3  12 579.493 114.864   6
  -3   3  12 466.210 100.963   4
   3  -3 -12 470.629 127.483   8
   3  -3 -11 1676.53 234.667   8
   3   3 -11 1398.95 87.3546   4
  -3   3  11 1429.84 192.059   4
  -3  -3  11 1552.84 183.341   6
   3   3 -11 1567.43 192.615   8
   3  -3 -10 4391.79 370.738   8
   3   3 -10 4556.09 182.713   4
  -3  -3  10 4789.37 315.767   6
  -3   3  10 4371.47 321.305   4
   3   3 -10 4923.23 328.339   8
   3   3  -9 9277.41 421.669   8
  -3   3   9 9056.28 455.768   4
   3   3  -9 10331.9 308.002   4
  -3  -3   9 9258.84 443.045   6
   3  -3  -9 9407.14 531.743   8
  -3  -3   8 729.460 128.100   6
   3   3  -8 723.984 115.651   8
   3  -3  -8 730.136 178.869   8
   3   3  -8 806.036 93.6857   4
  -3   3   8 793.675 133.386   4
   3   3  -7 9865.48 385.337   8
  -3  -3   7 9525.12 437.815   6
  -3   3   7 9163.72 451.058   4
  -3  -3   7 9860.63 456.137   1
   3   3  -7 11672.0 375.185   4
  -3   3   7 9270.41 272.770   2
   3  -3  -7 9664.84 510.802   8
  -3   3   7 9835.06 432.393   7
   3   3  -6 748.240 99.8088   8
  -3   3   6 992.443 147.357   7
  -3   3   6 647.933 166.343   4
   3   3  -6 1039.43 118.869   4
  -3   3   6 758.713 82.0431   2
  -3  -3   6 734.666 121.930   6
  -3  -3   6 787.726 127.107   1
   3  -3  -6 1366.26 214.833   8
   3  -3  -5-21.4834 24.7558   5
  -3   3   5 19.4389 26.3679   7
  -3  -3   5 72.6349 58.9420   6
  -3   3   5-0.04216 47.3891   4
  -3  -3   5 0.94262 16.6546   1
  -3   3   5-10.4089 10.4249   2
   3   3  -5 11.2711 14.4440   4
   3  -3  -5 11.6459 41.0385   8
   3  -3  -4 14916.9 605.704   8
  -3  -3   4 24145.3 697.104   6
  -3   3   4 15083.7 417.402   2
   3   3  -4 24495.8 601.402   4
  -3  -3   4 15049.8 514.015   1
  -3   3   4 16954.6 525.141   7
  -3   3   4 15319.7 556.701   4
   3  -3  -4 18301.8 580.756   5
   3  -3  -3-12.9812 21.1823   7
  -3  -3   3-16.1400 34.6352   1
   3   3  -3 43.3857 33.0527   4
   3  -3  -3 28.3053 40.1448   5
  -3  -3   3-5.36308 21.9826   6
  -3  -3   2 8123.59 374.964   1
   3   3  -2 7920.40 342.169   1
   3  -3  -2 8668.71 386.476   5
   3  -3  -2 7407.19 317.092   7
  -3   3   2 7797.92 379.321   4
  -3  -3   2 12144.3 476.629   6
   3   3  -2 13570.1 472.748   4
  -3  -3   1 4672.48 284.423   6
  -3  -3   1 2600.42 119.116   7
   3   3  -1 3807.52 275.731   4
   3  -3  -1 2634.94 191.380   7
   3  -3  -1 2889.53 212.564   5
  -3   3   1 4313.68 282.429   4
   3   3  -1 2765.98 164.001   8
   3   3  -1 2706.12 199.313   1
  -3   3   0 41102.7 836.497   4
   3   3   0 40124.1 792.338   1
   3  -3   0 38804.8 791.144   5
   3   3   0 43043.7 657.769   8
  -3  -3   0 40204.9 928.075   2
   3   3   1 189.366 49.3687   1
   3   3   1 241.081 84.5939   4
   3  -3   1 314.733 83.1472   5
   3   3   1 253.114 34.7665   5
  -3  -3  -1 321.285 87.9684   6
  -3  -3  -1 256.044 74.8147   2
   3   3   1 250.701 51.3735   8
  -3  -3  -2 15221.1 435.303   8
  -3  -3  -2 14926.9 566.179   2
  -3  -3  -2 15151.8 493.103   6
   3   3   2 15719.9 425.428   8
   3   3   2 14355.0 521.690   4
   3  -3   2 15084.0 511.493   5
  -3   3  -2 16542.8 520.758   4
   3   3   3 291.522 63.2638   8
  -3  -3  -3 279.885 64.5594   8
  -3  -3  -3 286.168 63.0124   6
   3  -3   3 200.919 57.4515   5
   3   3   3 206.103 68.6900   4
  -3  -3  -3 268.868 75.1275   2
  -3   3  -3 295.116 74.9339   4
   3   3   4 2721.74 226.762   4
  -3  -3  -4 3212.75 222.145   8
   3   3   4 3312.66 227.140   8
  -3  -3  -4 2887.03 204.398   6
  -3  -3  -4 2974.61 253.767   2
  -3   3  -4 2899.82 205.770   4
   3  -3   4 2854.24 227.680   5
  -3  -3  -5 272.357 60.9479   6
  -3  -3  -5 225.742 66.7261   2
  -3   3  -5 210.496 69.8923   4
   3  -3   5 233.626 63.2004   5
   3   3   5 182.307 59.2323   4
  -3  -3  -5 245.666 64.6921   8
  -3  -3  -6 2079.23 199.176   8
  -3  -3  -6 1862.37 156.075   6
  -3  -3  -6 1764.29 192.717   2
  -3   3  -6 1825.74 165.478   4
   3  -3   6 1829.68 196.287   5
  -3  -3  -6 1765.33 79.9122   5
   3   3   6 1720.82 193.967   4
  -3  -3  -7 9134.62 346.407   6
   3   3   7 8985.75 455.820   4
  -3  -3  -7 9564.27 456.976   2
   3  -3   7 9592.24 475.243   5
  -3  -3  -7 9327.49 240.947   5
  -3  -3  -7 9618.25 442.066   8
  -3  -3  -8 3836.84 286.591   8
  -3  -3  -8 3723.16 216.437   6
  -3  -3  -8 4129.11 182.631   5
   3  -3   8 4327.23 333.436   5
   3   3   8 3619.85 298.776   4
  -3  -3  -8 3957.85 298.998   2
  -3  -3  -9 1540.17 189.473   8
  -3  -3  -9 1472.18 132.691   6
   3  -3   9 1706.38 212.064   5
  -3  -3  -9 1687.43 126.853   5
   3   3   9 1592.60 196.577   4
  -3  -3  -9 1643.20 198.910   2
   3   3  10 21.4000 17.9402   3
   3   3  10 6.37263 20.9350   4
  -3  -3 -10-3.15314 11.9485   6
  -3  -3 -10-7.58719 18.4463   8
  -3  -3 -10-26.6550 47.0615   2
   3  -3  10 35.7532 31.7339   6
  -3  -3 -10 4.96682 15.4975   5
  -3  -3 -11 4554.31 214.018   6
  -3   3 -11 4508.93 385.049   8
   3   3  11 4173.44 340.408   4
   3  -3  11 4736.33 319.841   6
  -3  -3 -11 4691.37 343.130   2
  -3  -3 -11 4532.93 359.541   8
   3   3  11 4895.43 216.788   3
  -3  -3 -12 6104.08 232.302   6
  -3   3 -12 6421.44 481.886   8
   3   3  12 5961.74 415.301   4
  -3  -3 -12 6170.77 429.909   8
   3   3  12 6603.79 258.030   3
   3  -3  12 6868.87 380.987   6
  -3  -3 -12 6307.00 402.954   2
  -3   3 -13 4145.88 395.777   8
  -3  -3 -13 3668.59 165.763   6
   3   3  13 3448.88 321.080   4
   3  -3  13 4029.01 291.262   6
  -3  -3 -13 3664.96 316.628   2
  -3  -3 -13 3782.49 350.183   8
  -3  -3 -14-28.5561 42.2657   2
  -3   3 -14 70.3551 58.3654   8
  -3  -3 -14 16.8730 6.05168   6
  -3  -3 -14 49.0381 38.8064   8
   3   3  14 39.2045 32.4789   4
   3  -3  14-9.72387 26.0926   6
   3  -3  15 909.790 132.707   6
  -3   3 -15 953.804 197.035   8
   3   3  15 1050.55 182.158   4
  -3  -3 -15 926.767 165.088   2
  -3  -3 -15 1131.95 200.433   8
   3   3  16 508.027 116.635   4
  -3  -3 -16 516.912 150.057   8
  -3  -3 -16 481.718 120.943   2
   3  -3  16 473.942 96.9617   6
  -3   3 -16 526.619 136.579   8
  -3  -3 -17 41.9837 22.7918   2
   3  -3  17 53.5343 19.0761   6
   3   3  17-52.7726 70.2771   4
  -3  -3 -17 32.4655 53.6667   8
  -3   3 -18 1221.99 230.383   8
   3  -3  18 1325.90 163.184   6
   3   3  18 1415.17 216.555   4
  -3  -3 -18 1139.86 219.190   8
  -3  -3 -18 1133.80 198.281   2
  -3  -3 -19-15.6217 65.4292   8
  -3  -3 -19 24.3324 44.7727   2
   3  -3  19 47.1655 33.6282   6
  -3   3 -19-83.2915 99.5987   8
   3   3  19 9.17836 39.5231   4
  -3   3 -20 355.148 116.975   8
   3   3  20 466.199 116.378   4
  -3  -3 -20 483.360 156.111   8
  -3  -3 -20 302.358 101.662   2
  -3  -3 -21-38.0435 91.1900   8
   3   3  21-156.745 123.451   4
  -3  -3 -21 73.5974 64.3313   2
  -3   3 -21 1.59370 50.4492   8
  -3  -3 -22 70.5823 70.6382   2
   3   3  22-39.3165 81.9969   4
  -3   3 -22 20.3349 33.9690   8
  -3  -3 -22-74.4133 95.1740   8
  -3  -3 -23 84.2453 56.0796   8
   3   3  23 94.4736 72.0150   4
  -3  -3 -23 96.2438 88.7736   2
  -3   3 -23 64.3992 50.0526   8
  -3   3 -24 634.133 203.263   8
  -3  -3 -24 771.177 220.188   8
  -3  -3 -25 891.912 237.266   8
  -3   3 -25 914.270 261.450   8
  -3   3 -26 31.8038 83.1753   8
  -3  -3 -26-41.3607 62.2395   8
  -3   3 -27 241.158 147.541   8
  -3  -3 -27 254.239 125.174   8
  -3  -3 -28 191.507 127.292   8
  -3   3 -28 274.717 116.816   8
  -3   3 -29 139.383 118.147   8
  -3  -3 -29 57.0926 108.446   8
   3   4 -29 562.015 216.923   8
   3   4 -29 352.873 150.338   3
   3   4 -28-24.2491 31.8117   8
   3   4 -28 169.258 123.872   3
   3  -4 -28 220.572 164.412   8
   3   4 -27 0.04665 49.6070   8
   3  -4 -27-4.87424 32.0906   8
   3   4 -26 214.326 134.819   8
   3  -4 -26 74.8739 120.580   8
   3   4 -25 416.584 161.173   8
   3  -4 -25 274.578 150.550   8
   3  -4 -24 658.589 211.489   8
   3   4 -24 574.502 185.125   8
   3  -4 -23 161.814 104.142   8
   3   4 -23 20.9015 41.2734   8
  -3  -4  22 49.6797 28.5413   6
   3  -4 -22 178.487 103.911   8
   3   4 -22 104.283 41.2848   8
  -3   4  22-38.6363 89.1692   4
  -3   4  21-81.5551 62.8008   4
   3   4 -21 22.1927 65.4999   8
  -3  -4  21-24.3362 30.4933   6
   3  -4 -21 18.3386 78.1806   8
  -3   4  20 1890.87 262.842   4
   3   4 -20 1910.51 307.630   8
   3  -4 -20 2048.08 363.674   8
  -3  -4  20 2022.55 249.417   6
  -3   4  19 2270.97 281.657   4
   3  -4 -19 2351.60 361.274   8
   3   4 -19 2243.71 309.821   8
  -3  -4  19 2338.85 266.571   6
  -3  -4  18 2018.04 244.240   6
  -3   4  18 1906.49 263.799   4
   3   4 -18 1914.89 282.183   8
   3  -4 -18 2127.61 331.011   8
  -3  -4  17-16.6520 47.2928   6
   3   4 -17 38.9546 80.1371   8
  -3   4  17-26.1267 23.5040   4
   3  -4 -17 76.7191 71.2859   8
   3  -4 -16 2163.96 323.803   8
  -3  -4  16 2124.83 250.166   6
  -3   4  16 2160.76 272.370   4
   3   4 -16 2248.49 298.310   8
  -3  -4  15 3683.14 325.096   6
   3   4 -15 4087.36 384.179   8
   3  -4 -15 3751.42 419.171   8
  -3   4  15 3916.97 363.969   4
   3  -4 -14-58.1253 71.0368   8
  -3  -4  14-41.6612 30.4743   6
   3   4 -14-51.3801 63.0542   8
  -3   4  14 92.7457 85.3075   4
   3   4 -13 6938.00 220.135   4
   3  -4 -13 7250.69 552.464   8
   3   4 -13 7659.57 481.743   8
  -3   4  13 7281.92 491.927   4
  -3  -4  13 7352.90 456.915   6
   3   4 -12 131.220 41.1625   4
   3  -4 -12 182.402 93.8661   8
  -3   4  12 65.6503 61.4060   4
  -3  -4  12 51.3612 46.5591   1
  -3  -4  12 165.612 80.0477   6
   3   4 -12 141.218 69.7923   8
  -3   4  11 5875.74 428.257   4
   3   4 -11 6383.20 403.640   8
   3   4 -11 6000.90 258.291   4
   3  -4 -11 6139.10 485.099   8
  -3  -4  11 6407.08 415.918   6
  -3  -4  11 6313.83 457.255   1
  -3  -4  10 6940.24 475.845   1
  -3   4  10 6376.17 394.831   7
   3  -4 -10 6448.23 489.040   8
  -3  -4  10 6711.96 423.287   6
  -3   4  10 5992.46 436.274   4
   3   4 -10 6995.17 405.136   8
   3   4 -10 6474.32 294.440   4
   3   4  -9 6674.95 385.965   8
   3  -4  -9 6551.63 494.042   8
  -3  -4   9 6517.58 418.602   6
  -3  -4   9 7357.08 475.874   1
   3   4  -9 7144.69 331.825   4
  -3   4   9 6875.29 450.982   4
  -3   4   9 6507.40 387.262   7
   3  -4  -9 7013.30 391.270   5
  -3   4   8 2372.41 268.376   4
  -3  -4   8 2515.28 270.588   1
  -3  -4   8 2534.52 249.406   6
   3   4  -8 2670.59 207.817   4
   3   4  -8 2609.23 225.470   8
   3  -4  -8 2493.73 286.840   8
  -3   4   8 2484.33 231.830   7
  -3   4   8 2566.21 181.111   2
   3  -4  -8 2607.66 240.826   5
   3   4  -7-2.25181 29.4893   4
  -3   4   7-0.08703 36.5183   7
   3  -4  -7 129.276 97.7756   8
  -3  -4   7-33.5147 56.9936   1
  -3   4   7-63.8575 68.9854   4
  -3   4   7 14.8598 11.1489   2
  -3  -4   7-19.9568 50.3131   6
  -3  -4   6 293.256 102.994   1
  -3   4   6 271.006 85.0608   4
  -3   4   6 338.181 84.8641   2
  -3  -4   6 571.672 143.091   6
   3   4  -6 172.485 51.4482   4
   3  -4  -6 348.710 94.3106   5
   3  -4  -6 224.541 79.4481   8
  -3   4   6 267.836 75.0921   7
   3  -4  -5 15914.3 571.655   5
  -3   4   5 13776.5 608.749   4
  -3  -4   5 16216.0 644.748   6
   3   4  -5 16719.5 577.114   4
  -3  -4   5 14123.9 605.619   1
  -3  -4   4 464.764 124.623   6
   3   4  -4 305.792 64.9113   4
  -3  -4   4 275.539 89.0238   1
  -3  -4   3 1220.74 187.425   1
  -3   4   3 1351.21 186.135   4
  -3  -4   3 1395.09 200.328   6
   3   4  -3 1520.58 176.477   4
   3   4  -3 1453.35 133.930   5
   3  -4  -3 1259.70 153.186   5
   3  -4  -2 1242.09 131.558   7
   3  -4  -2 1421.83 162.225   5
   3   4  -2 1546.13 150.000   8
  -3  -4   2 2024.75 235.566   6
   3   4  -2 1768.43 219.113   4
   3   4  -2 1635.98 133.950   5
  -3   4   2 2132.86 225.105   4
  -3  -4   1 11451.9 224.245   7
   3  -4  -1 13043.2 449.787   7
  -3  -4   1 17429.5 631.910   6
  -3   4   1 15541.0 606.873   4
   3   4  -1 16114.4 631.589   4
   3   4  -1 13923.2 360.057   5
   3  -4  -1 13647.2 501.420   5
   3   4  -1 14246.1 459.123   8
   3  -4   0 6757.62 365.608   5
   3   4   0 8290.47 463.214   4
   3   4   0 7054.67 226.466   5
   3   4   0 7400.86 332.270   8
  -3  -4   0 8749.85 460.169   6
  -3   4  -1 35001.7 880.908   4
   3  -4   1 29451.0 766.073   5
  -3  -4  -1 36210.6 885.579   6
   3   4   1 29346.1 394.660   5
   3   4   1 31468.8 877.393   4
  -3  -4  -2 1141.54 254.330   2
  -3  -4  -2 1078.00 160.015   6
   3   4   2 1230.74 193.310   4
   3  -4   2 1280.40 164.055   5
   3  -4   3 3531.63 274.868   5
   3   4   3 3392.91 297.638   4
  -3  -4  -3 3599.36 262.351   8
  -3   4  -3 3949.91 294.958   4
  -3  -4  -3 3722.87 312.860   2
  -3  -4  -3 3294.18 264.106   6
  -3   4  -4 15041.4 571.605   4
  -3  -4  -4 14196.0 609.847   2
  -3  -4  -4 13396.7 517.462   8
   3  -4   4 14388.7 575.772   5
   3   4   4 13314.3 607.350   4
  -3  -4  -4 12042.2 499.772   6
   3   4   5 24.4486 65.3450   4
  -3  -4  -5 225.136 141.429   2
  -3  -4  -5-33.1824 60.4847   6
  -3  -4  -5 90.9610 67.0712   8
  -3   4  -6 8251.09 397.115   4
  -3  -4  -6 7227.59 376.203   6
  -3  -4  -6 8076.21 436.242   8
   3  -4   6 8077.73 455.918   5
   3   4   6 7522.45 472.266   4
  -3  -4  -6 7992.81 466.871   2
  -3  -4  -7 6924.51 418.915   8
  -3  -4  -7 6334.96 343.050   6
  -3   4  -7 7444.03 378.524   4
   3   4   7 6422.32 441.895   4
   3  -4   7 7960.77 463.414   5
  -3  -4  -7 6968.49 432.697   2
  -3   4  -8 1264.01 170.817   4
   3   4   8 824.086 154.310   4
  -3  -4  -8 847.804 120.142   6
  -3  -4  -8 903.872 154.271   2
  -3  -4  -8 844.487 152.918   8
  -3  -4  -9 264.185 88.9101   8
   3   4   9 158.928 48.7477   4
  -3  -4  -9 250.566 82.8756   2
  -3  -4  -9 186.401 47.2234   6
   3  -4   9 384.587 93.9445   6
  -3  -4  -9 261.507 40.5938   5
   3  -4  10 77.2688 67.9399   1
  -3  -4 -10 50.3552 33.2075   6
   3  -4  10-52.5196 55.6215   6
  -3  -4 -10 74.6932 21.1260   5
   3   4  10 88.2301 64.2296   4
  -3  -4 -10 47.4199 19.7076   2
  -3  -4 -10 25.8400 34.7154   8
   3  -4  11 1138.40 176.612   6
  -3  -4 -11 1156.21 190.147   8
  -3  -4 -11 1118.54 133.599   6
  -3  -4 -11 1048.30 166.431   2
   3  -4  11 1397.77 241.351   1
  -3  -4 -11 1212.85 113.359   5
   3   4  11 1072.20 188.092   4
  -3  -4 -12 2937.12 313.117   8
  -3   4 -12 3363.28 350.924   8
  -3  -4 -12 2828.49 216.100   6
   3   4  12 3074.73 324.265   4
   3  -4  12 2925.09 287.148   6
  -3  -4 -12 2809.98 285.568   2
  -3  -4 -12 3013.85 196.875   5
   3  -4  12 3021.97 362.496   1
  -3   4 -13 2048.69 287.799   8
  -3  -4 -13 1653.14 234.236   8
  -3  -4 -13 1546.42 211.814   2
  -3  -4 -13 1703.63 157.182   6
   3   4  13 1651.35 241.398   4
   3  -4  13 1560.11 200.444   6
   3  -4  13 1913.62 302.915   1
  -3  -4 -14 100.120 64.9637   2
  -3  -4 -14 178.180 54.5208   6
   3   4  14 95.2822 38.0236   4
   3  -4  14 187.940 100.209   1
   3  -4  14 50.5473 20.8867   6
  -3  -4 -14-7.98759 72.1387   8
  -3   4 -14 300.473 121.694   8
   3  -4  15 2943.13 360.968   1
  -3  -4 -15 3339.07 369.064   8
   3  -4  15 2918.85 283.179   6
  -3  -4 -15 3397.56 191.519   6
   3   4  15 3221.20 351.016   4
  -3  -4 -15 3030.75 308.597   2
  -3   4 -15 2970.91 363.862   8
  -3   4 -16 2108.37 318.045   8
  -3  -4 -16 1959.31 283.560   8
  -3  -4 -16 1829.99 244.773   2
   3   4  16 1882.36 273.419   4
   3  -4  16 1899.49 227.518   6
   3  -4  16 1880.90 279.619   1
   3  -4  17 909.720 214.986   1
  -3   4 -17 1019.75 228.204   8
   3  -4  17 1047.49 172.526   6
  -3  -4 -17 1032.68 212.496   8
  -3  -4 -17 931.428 176.659   2
   3   4  17 1005.37 200.508   4
  -3  -4 -18-39.7140 38.7988   8
  -3   4 -18-108.944 94.8086   8
  -3  -4 -18 31.9941 51.2106   2
   3  -4  18-37.1299 48.5110   6
   3   4  18-38.6734 49.8181   4
   3   4  19 1699.19 274.242   4
  -3  -4 -19 1436.38 266.109   8
   3  -4  19 1696.07 214.952   6
  -3   4 -19 1791.56 300.643   8
  -3  -4 -19 1628.87 242.044   2
   3   4  20 2661.53 344.574   4
  -3  -4 -20 2684.04 377.721   8
  -3   4 -20 3007.22 436.260   8
  -3  -4 -20 2631.96 309.807   2
   3   4  21 371.190 139.626   4
  -3  -4 -21 267.792 98.3101   2
  -3   4 -21 349.580 145.824   8
  -3  -4 -21 228.829 93.7981   8
  -3   4 -22 81.3881 93.6771   8
   3   4  22 62.9800 53.3565   4
  -3  -4 -22-95.7806 97.0623   8
   3   4  23 6.24151 66.8519   4
  -3   4 -23-41.0985 90.7911   8
  -3  -4 -23-43.2918 50.7605   8
  -3   4 -24-64.1738 124.297   8
  -3  -4 -24-47.6011 94.4172   8
  -3   4 -25 120.335 129.574   8
  -3  -4 -25-111.735 106.266   8
  -3   4 -26 233.976 141.562   8
  -3  -4 -26 3.79122 121.598   8
  -3  -4 -27-120.778 135.026   8
  -3   4 -27 48.0658 47.5027   8
  -3   4 -28 10.0702 61.6489   8
  -3  -4 -28-160.211 134.043   8
   3   5 -29 559.133 198.534   3
   3   5 -29 731.149 238.296   8
   3   5 -28 1763.71 362.161   8
   3   5 -27 1584.47 333.044   8
  -3  -5  27 1682.07 412.044   1
   3  -5 -27 1468.97 357.939   8
   3   5 -26 109.094 93.0857   8
   3  -5 -26-3.97928 76.6848   8
  -3  -5  25 833.778 268.172   1
   3   5 -25 654.763 186.543   8
   3  -5 -25 699.848 232.844   8
   3  -5 -24 32.2966 105.273   8
  -3  -5  24 134.050 134.711   1
   3   5 -24 140.487 112.693   8
   3   5 -23 1386.06 281.919   8
  -3  -5  23 1372.52 334.617   1
   3  -5 -23 1236.36 307.098   8
  -3   5  22-158.332 114.257   4
  -3  -5  22-131.415 91.6135   6
  -3  -5  22-30.1752 41.9783   1
   3  -5 -22 28.5665 36.0446   8
   3   5 -22-80.0151 105.922   8
  -3  -5  21 117.154 113.409   1
  -3   5  21 60.6770 58.1216   4
  -3  -5  21-16.8153 56.3728   6
   3  -5 -21 63.1053 82.1633   8
   3   5 -21 70.9801 50.8735   8
  -3  -5  20 732.086 218.346   1
  -3  -5  20 652.064 151.779   6
  -3   5  20 465.838 126.621   4
   3  -5 -20 760.386 210.791   8
   3   5 -20 749.530 187.162   8
   3  -5 -19 2324.33 378.944   8
   3   5 -19 2428.69 350.706   8
  -3   5  19 2392.42 318.066   4
  -3  -5  19 2472.27 401.626   1
  -3  -5  19 2304.37 289.499   6
  -3  -5  18 7.04714 53.2366   1
   3  -5 -18 57.8626 63.1669   8
  -3   5  18 33.0956 72.2657   4
   3   5 -18 58.1793 90.0440   8
  -3  -5  18 93.8522 66.5931   6
  -3  -5  17 52.7391 85.9892   1
  -3   5  17-22.8820 35.8691   4
  -3  -5  17 150.876 98.5726   6
   3   5 -17 76.8723 63.5666   8
   3  -5 -17 83.3712 79.8172   8
   3   5 -16 3612.38 382.241   8
   3  -5 -16 3453.04 437.561   8
  -3   5  16 3384.16 374.405   4
  -3  -5  16 3625.46 427.730   1
  -3  -5  16 3418.88 348.228   6
  -3  -5  15 758.408 198.671   1
  -3   5  15 647.861 151.739   4
   3   5 -15 623.154 142.951   8
  -3  -5  15 588.773 137.128   6
   3  -5 -15 375.554 115.352   8
   3   5 -14 467.406 72.4039   4
  -3   5  14 403.758 113.914   7
   3   5 -14 380.547 99.8885   8
  -3   5  14 460.749 118.430   4
   3  -5 -14 467.866 142.746   8
  -3  -5  14 568.456 140.182   6
  -3  -5  14 382.867 157.965   1
   3   5 -13 89.3363 45.2670   8
  -3  -5  13 407.401 143.398   1
  -3   5  13 160.569 70.7537   4
  -3  -5  13 185.363 74.7734   6
   3   5 -13 260.710 65.5556   4
  -3   5  13 184.261 74.1737   7
   3  -5 -13 228.872 103.948   8
   3  -5 -12 1470.76 188.874   5
  -3   5  12 1418.94 200.040   7
   3   5 -12 1485.05 153.363   4
  -3   5  12 1407.42 231.115   4
  -3  -5  12 1469.58 239.866   6
   3  -5 -12 1336.43 255.347   8
   3   5 -12 1753.35 243.484   8
  -3  -5  12 1794.68 281.751   1
   3   5 -11 23038.8 632.325   4
  -3  -5  11 22592.7 865.333   6
  -3   5  11 21643.8 897.918   4
   3  -5 -11 22728.2 748.294   5
  -3  -5  11 23551.3 976.520   1
   3   5 -11 23137.8 809.341   8
  -3   5  11 22172.8 782.482   7
   3  -5 -11 22514.8 1004.22   8
   3   5 -10 153.483 96.0432   8
  -3   5  10 130.456 68.5986   7
   3  -5 -10 245.038 147.963   8
   3  -5 -10 118.662 76.7448   5
  -3  -5  10 220.312 122.087   1
  -3  -5  10 124.146 82.5311   6
  -3   5  10 233.934 153.129   4
   3   5 -10-42.5020 47.9670   4
  -3  -5   9 4263.28 361.646   6
  -3   5   9 4071.59 377.795   4
   3   5  -9 4357.03 338.250   8
  -3   5   9 4289.93 332.182   7
   3  -5  -9 4890.75 361.491   5
   3   5  -9 4458.92 305.797   4
   3  -5  -9 4414.72 430.324   8
  -3  -5   9 4359.04 395.905   1
  -3   5   8 1331.16 176.942   7
   3  -5  -8 1463.42 276.160   8
  -3   5   8 1523.26 234.954   4
  -3  -5   8 1892.07 253.942   6
  -3  -5   8 2080.44 292.529   1
   3   5  -8 1557.19 194.377   4
   3  -5  -8 1929.69 237.855   5
   3   5  -7 6093.43 381.714   4
  -3   5   7 5272.44 430.403   4
  -3  -5   7 6085.15 434.926   6
  -3  -5   7 5806.56 447.195   1
   3  -5  -7 6500.55 398.151   5
  -3   5   6 645.212 228.206   4
  -3  -5   6 746.236 179.397   1
   3   5  -6 706.702 137.337   4
  -3  -5   5 8573.42 540.076   1
   3   5  -5 8353.76 457.145   4
  -3   5   5 7691.57 503.030   4
  -3  -5   5 9050.35 541.093   6
   3  -5  -5 9208.70 452.154   5
  -3  -5   4 4719.43 383.188   6
  -3  -5   4 4648.30 395.137   1
  -3   5   4 4828.82 404.408   4
   3   5  -4 5085.95 363.745   4
  -3   5   3 528.095 233.794   4
   3   5  -3 355.975 190.630   4
   3   5  -2 19363.7 735.411   4
  -3  -5   2 18669.0 733.430   6
   3   5  -2 18518.1 507.085   5
   3  -5  -2 18738.5 625.674   5
  -3   5   2 18712.2 749.391   4
  -3  -5   2 16025.0 288.885   7
   3   5  -1 95.3643 41.9343   5
  -3  -5   1 97.7748 101.207   6
   3   5  -1 189.384 110.465   4
  -3   5   0 2866.37 296.879   4
   3   5   0 3248.66 326.408   4
  -3  -5   0 3756.87 348.039   6
   3  -5   0 3125.03 263.626   5
   3   5   0 3292.10 169.652   5
   3   5   1 4642.63 183.322   5
  -3  -5  -1 3787.84 338.693   6
  -3   5  -1 6292.16 423.005   4
   3   5   1 4065.65 353.458   4
   3  -5   1 5556.75 387.725   5
   3  -5   2 2712.50 264.843   5
  -3  -5  -2 592.716 135.521   6
   3   5   2 353.478 150.305   4
  -3   5  -2 3446.25 307.778   4
  -3   5  -3 3049.93 286.903   4
  -3  -5  -3 2312.17 250.011   6
   3   5   3 2681.89 295.687   4
   3  -5   3 2582.56 257.702   5
  -3   5  -4 2213.41 242.017   4
  -3  -5  -4 348.964 133.151   2
  -3  -5  -4 249.457 79.7601   6
   3  -5   4 1686.32 217.161   5
   3   5   4 230.198 89.1505   4
  -3  -5  -5 7771.89 450.184   6
  -3   5  -5 8456.15 466.082   4
  -3  -5  -5 7682.62 499.240   2
   3  -5   5 8778.64 603.917   1
   3   5   5 7991.97 527.080   4
   3  -5   5 8430.53 481.077   5
  -3  -5  -5 8984.29 506.423   8
   3   5   6 12145.9 671.016   4
   3  -5   6 19607.3 917.318   1
  -3   5  -6 17629.5 660.045   4
  -3  -5  -6 12988.0 648.947   2
  -3  -5  -6 13330.5 621.038   8
   3  -5   6 16678.5 700.041   5
  -3  -5  -6 12141.8 565.913   6
   3  -5   7 6258.33 586.154   1
  -3  -5  -7 1224.93 191.617   8
  -3  -5  -7 1139.43 202.433   2
   3  -5   7 4986.80 436.056   6
  -3  -5  -7 1067.00 157.850   6
   3   5   7 1148.15 212.307   4
   3  -5   7 5086.39 416.628   5
  -3   5  -7 5945.71 379.669   4
  -3  -5  -8 23.4468 56.0011   8
  -3  -5  -8 47.2295 51.4277   2
  -3   5  -8 286.052 102.220   4
   3  -5   8 103.007 95.1881   1
  -3  -5  -8 18.4346 35.0413   6
   3  -5   8 169.221 24.6595   6
   3   5   8 147.895 105.907   4
   3  -5   8 231.004 92.4835   5
  -3   5  -9 7679.37 415.783   4
  -3  -5  -9 7416.07 508.335   8
  -3  -5  -9 7039.77 482.157   2
   3  -5   9 7717.13 584.782   1
   3  -5   9 7187.25 494.862   6
   3   5   9 6889.11 524.245   4
  -3  -5  -9 7285.67 413.989   6
   3  -5  10 658.626 185.045   6
  -3  -5 -10 46.4170 35.0122   8
  -3  -5 -10 105.747 88.3193   2
  -3  -5 -10 78.0630 38.4704   6
   3   5  10 48.7476 28.9808   4
  -3   5 -10 708.307 149.823   4
   3  -5  10 660.488 196.646   1
  -3  -5 -11 463.614 95.7500   6
   3  -5  11 425.212 109.463   6
  -3  -5 -11 446.719 51.6635   5
  -3  -5 -11 399.924 109.617   8
  -3  -5 -11 338.622 97.1234   2
   3   5  11 213.629 29.6866   4
   3  -5  11 536.118 183.319   1
  -3  -5 -12 787.819 125.578   6
   3   5  12 745.475 147.168   4
   3  -5  12 1113.54 233.270   1
   3  -5  12 849.746 166.122   6
  -3  -5 -12 810.969 158.594   2
  -3  -5 -12 837.217 172.306   8
  -3  -5 -13 2218.78 211.105   6
   3  -5  13 2272.70 273.265   6
   3   5  13 2323.51 308.435   4
   3  -5  13 2612.61 357.572   1
  -3  -5 -13 2082.34 258.309   2
  -3  -5 -13 2295.10 305.080   8
  -3   5 -13 2654.53 366.600   8
  -3  -5 -14 25.6077 33.7597   6
   3  -5  14 11.8190 47.5852   1
   3  -5  14-77.9991 85.1014   6
   3   5  14-13.3253 41.0471   4
  -3   5 -14 131.937 125.603   8
  -3  -5 -14 21.5813 41.5545   2
  -3  -5 -14-76.8735 68.8538   8
   3  -5  15 8478.71 680.409   1
   3  -5  15 7727.48 519.871   6
  -3  -5 -15 7637.26 524.368   2
  -3  -5 -15 8179.33 621.054   8
   3   5  15 7726.61 601.974   4
  -3   5 -15 8026.68 647.273   8
  -3  -5 -16 12.9906 39.2210   2
  -3   5 -16 90.5880 125.534   8
  -3  -5 -16 121.742 104.858   8
   3  -5  16 33.0332 43.1931   6
   3  -5  16 46.8867 104.646   1
   3   5  16 272.218 133.912   4
  -3   5 -17 1266.91 260.010   8
   3   5  17 1442.04 261.992   4
   3  -5  17 1471.74 304.499   1
  -3  -5 -17 1251.89 219.839   2
  -3  -5 -17 1310.74 273.796   8
   3  -5  17 1266.41 214.014   6
   3   5  18-84.4447 79.1225   4
   3  -5  18-148.422 103.439   6
  -3   5 -18 51.4638 77.8299   8
   3  -5  18 83.5891 128.001   1
  -3  -5 -18 86.6787 70.0521   2
  -3  -5 -18-27.2009 60.3320   8
   3   5  19 473.196 146.391   4
   3  -5  19 627.453 199.482   1
  -3   5 -19 695.150 188.976   8
   3  -5  19 453.619 121.228   6
  -3  -5 -19 532.498 165.138   8
  -3  -5 -19 464.479 144.040   2
   3  -5  20 148.662 89.8825   6
   3   5  20 165.761 112.688   4
   3  -5  20 396.689 181.355   1
  -3  -5 -20 206.687 113.567   8
  -3  -5 -20 149.749 85.0754   2
  -3   5 -20 142.321 96.4685   8
  -3  -5 -21 307.315 150.327   8
   3   5  21 128.366 63.5690   4
  -3   5 -21 11.2454 71.6522   8
   3  -5  21 209.202 118.555   1
  -3  -5 -22 1355.00 307.698   8
  -3   5 -22 1332.12 307.144   8
   3   5  22 1342.63 274.071   4
   3  -5  22 1286.55 312.405   1
  -3   5 -23 1526.36 343.462   8
   3  -5  23 1524.95 356.641   1
   3   5  23 1443.80 283.024   4
  -3  -5 -23 1396.47 323.213   8
  -3  -5 -24 180.430 142.445   8
   3  -5  24 139.926 54.4224   1
   3   5  24 242.538 112.313   4
  -3   5 -24 261.640 158.117   8
  -3   5 -25 78.4844 97.0361   8
  -3  -5 -25 331.899 158.507   8
   3  -5  25 347.637 178.787   1
  -3   5 -26 33.7991 56.8512   8
  -3  -5 -26 85.7468 65.3540   8
  -3  -5 -27-2.79138 73.1923   8
  -3   5 -27-55.6076 52.9837   8
  -3  -6  26 2405.03 497.357   1
   3   6 -26 2329.28 403.902   8
   3   6 -25 283.847 158.605   8
  -3  -6  25 257.308 201.088   1
   3  -6 -25 227.707 147.661   8
   3   6 -24 295.776 151.346   8
  -3  -6  24 480.440 228.975   1
   3  -6 -24 96.3638 45.8496   8
   3   6 -23 430.913 152.186   8
   3  -6 -23 561.891 193.437   8
  -3  -6  23 710.131 255.800   1
  -3   6  23 328.781 128.879   4
  -3  -6  22-127.133 134.486   6
   3  -6 -22 159.195 108.554   8
  -3  -6  22 214.749 154.112   1
  -3   6  22 38.2239 36.9763   4
   3   6 -22 93.8168 82.1471   8
   3   6 -21 92.7174 81.2679   8
  -3   6  21 147.750 91.1966   7
  -3  -6  21 80.4628 29.1996   6
  -3   6  21-32.2632 68.4920   4
   3  -6 -21 216.422 132.134   8
  -3  -6  21 240.283 149.632   1
   3   6 -20 1200.80 262.955   8
  -3   6  20 1236.54 246.043   7
  -3  -6  20 1465.22 250.196   6
   3  -6 -20 1437.25 320.940   8
  -3  -6  20 1155.39 285.595   1
  -3   6  20 1158.84 242.816   4
   3   6 -19-60.6332 90.4784   8
  -3   6  19 70.0711 68.4502   4
  -3  -6  19 124.006 77.2417   6
   3  -6 -19 51.2808 55.4463   8
  -3  -6  19 204.769 142.223   1
  -3   6  19 84.7741 73.9702   7
   3   6 -18 13.7940 93.0002   8
  -3   6  18 221.824 96.7003   7
  -3  -6  18 73.9059 38.1099   1
  -3  -6  18 210.531 101.749   6
  -3   6  18 74.0530 82.0117   4
   3  -6 -18 50.7889 53.6259   8
   3  -6 -17-18.4765 34.1944   8
  -3  -6  17 19.5375 53.8211   6
  -3   6  17-28.4078 79.0369   4
  -3  -6  17 61.7746 41.2416   1
  -3   6  17 20.5797 24.0762   7
   3  -6 -16 511.437 164.211   8
   3   6 -16 463.944 132.159   8
  -3   6  16 483.719 137.855   7
  -3  -6  16 628.764 169.026   6
  -3   6  16 465.246 129.834   4
  -3  -6  16 665.484 201.722   1
   3  -6 -15 86.0437 66.2534   5
   3   6 -15 104.086 66.1504   8
   3  -6 -15 41.7695 40.6000   8
  -3  -6  15 154.276 147.017   1
  -3   6  15 189.368 97.6825   7
  -3   6  15 64.7985 53.2255   4
  -3  -6  15 104.145 87.5594   6
  -3   6  14 2992.21 325.174   7
   3   6 -14 3002.82 343.536   8
  -3  -6  14 3178.08 363.977   6
  -3   6  14 3075.05 370.561   4
   3  -6 -14 3475.47 327.350   5
   3  -6 -14 2794.52 398.200   8
  -3  -6  14 3466.76 441.029   1
   3   6 -13 1207.81 220.039   8
  -3  -6  13 1136.18 211.613   6
  -3   6  13 1322.33 208.132   7
   3   6 -13 1257.41 158.443   4
   3  -6 -13 1700.10 237.277   5
   3  -6 -13 1313.02 255.496   8
  -3  -6  13 1332.04 265.488   1
  -3   6  13 1177.70 233.166   4
   3  -6 -12-86.3808 107.155   8
   3   6 -12 71.5970 80.0003   8
  -3  -6  12 50.7452 74.2264   1
  -3   6  12 27.3938 51.9120   4
   3   6 -12-26.5977 21.3114   4
  -3   6  12 17.8453 43.1077   7
  -3  -6  12-59.2630 53.6933   6
   3  -6 -12 11.6448 53.5135   5
   3  -6 -11 2464.71 348.269   8
   3  -6 -11 2525.34 270.999   5
  -3   6  11 2265.42 263.064   7
  -3   6  11 2148.61 307.370   4
   3   6 -11 2369.38 273.253   8
  -3  -6  11 2237.64 302.954   6
   3   6 -11 2280.08 223.899   4
  -3  -6  11 2452.70 356.740   1
   3  -6 -10 355.034 132.668   8
   3   6 -10 381.599 155.656   8
  -3  -6  10 946.287 207.725   6
  -3  -6  10 841.830 222.442   1
   3   6 -10 117.725 23.5746   4
   3  -6 -10 309.694 92.8335   5
  -3   6  10 134.854 39.5447   4
  -3   6  10 344.751 107.403   7
   3  -6  -9 5371.47 371.399   5
  -3  -6   9 4420.40 412.956   6
  -3   6   9 4119.14 417.516   4
  -3  -6   9 4759.06 455.188   1
   3   6  -9 4151.25 326.228   4
   3  -6  -8 537.463 149.650   5
  -3   6   8 181.593 113.847   4
   3   6  -8 498.962 147.096   4
  -3  -6   8 1065.46 207.006   6
  -3  -6   8 849.410 246.153   1
  -3   6   7 2563.79 321.552   4
  -3  -6   7 2665.38 327.686   6
  -3  -6   7 2984.00 387.750   1
   3   6  -7 2667.89 290.342   4
   3  -6  -7 2892.50 258.500   5
  -3   6   6 652.883 226.739   4
  -3  -6   6 1030.39 235.085   1
  -3  -6   6 790.497 187.024   6
   3   6  -6 565.590 147.806   4
  -3  -6   5 609.082 147.265   6
   3   6  -5 676.042 146.783   4
   3  -6  -5 1108.03 168.766   5
  -3   6   5 644.624 188.251   4
   3   6  -4 192.487 124.217   4
  -3   6   4 7.39911 35.6137   4
  -3  -6   4 505.888 152.937   6
   3  -6  -4 444.512 116.386   5
  -3  -6   3 1307.86 88.7278   7
   3   6  -3 1545.72 218.247   4
  -3  -6   3 1443.17 221.928   6
   3  -6  -3 1692.02 192.824   5
  -3   6   3 1292.99 233.511   4
  -3   6   2 564.857 196.990   4
  -3  -6   2 1564.60 259.430   6
   3   6  -2 775.014 223.858   4
   3  -6  -2 1548.39 203.064   5
  -3   6   1 2873.25 320.516   4
   3   6  -1 3090.53 323.923   4
  -3  -6   1 2698.64 314.133   6
   3   6  -1 2850.58 194.045   5
   3  -6  -1 3178.51 265.896   5
  -3  -6   0 511.455 153.430   6
   3   6   0 357.202 65.5216   5
   3   6   0 316.815 136.326   4
  -3   6  -1 863.797 179.847   4
   3   6   1 826.298 85.8231   5
  -3  -6  -1 813.816 192.614   6
   3  -6   1 1009.54 169.382   5
   3   6   1 1116.88 237.113   4
  -3   6  -2 3073.69 323.966   4
  -3  -6  -2 2571.45 288.352   6
   3   6   2 2562.70 312.140   4
   3  -6   2 3166.76 301.399   5
  -3   6  -3 2284.26 274.527   4
   3  -6   3 1837.26 241.719   5
  -3   6  -4 190.351 84.0997   4
  -3  -6  -4 421.267 199.731   6
   3  -6   4 134.719 50.0871   5
   3   6   4 204.910 130.120   4
  -3  -6  -5 5039.40 405.736   6
  -3   6  -5 5046.53 407.901   4
   3  -6   5 4791.14 427.685   6
   3   6   5 4888.58 464.186   4
   3  -6   5 4768.01 395.929   5
   3  -6   5 4352.72 469.257   1
   3  -6   6 6545.34 596.153   1
  -3   6  -6 6156.57 445.203   4
   3   6   6 2701.04 344.601   4
   3  -6   6 5248.04 481.253   6
   3  -6   6 5267.13 415.190   5
  -3  -6  -6 2595.81 293.268   6
   3  -6   7 4386.97 419.223   6
  -3  -6  -7 3618.16 385.014   8
   3   6   7 3569.46 394.558   4
  -3  -6  -7 3118.64 314.516   6
  -3   6  -7 5035.39 393.220   4
   3  -6   7 4462.89 516.427   1
  -3  -6  -8 15679.1 776.879   8
   3  -6   8 14756.6 912.929   1
   3  -6   8 16257.3 812.477   6
  -3  -6  -8 14904.2 681.014   6
   3   6   8 15045.0 817.243   4
  -3  -6  -8 14535.3 738.488   2
  -3   6  -8 17057.6 687.471   4
  -3  -6  -9-43.3336 77.4403   2
  -3   6  -9 3719.03 349.848   4
   3  -6   9 437.502 311.990   1
  -3  -6  -9 33.4987 69.3505   8
   3   6   9 276.572 202.435   4
   3  -6   9 3063.59 392.742   6
  -3  -6  -9 152.071 122.723   6
  -3   6 -10 17631.1 687.824   4
  -3  -6 -10 16742.2 713.881   6
   3  -6  10 16568.0 826.813   6
   3   6  10 17591.5 908.445   4
  -3  -6 -10 17457.2 848.311   8
   3  -6  10 16318.5 954.890   1
  -3  -6 -10 16655.3 803.327   2
  -3   6 -11 1515.54 250.292   4
   3  -6  11 870.569 315.808   1
   3  -6  11 1288.40 254.370   6
  -3  -6 -11 26.0812 49.0719   6
  -3  -6 -11 260.887 130.790   2
   3   6  11 511.292 214.423   4
  -3  -6 -11 59.0320 88.6967   8
   3  -6  12 4813.74 535.123   1
  -3  -6 -12 4456.75 416.799   2
  -3  -6 -12 4516.34 362.889   6
   3  -6  12 4245.90 426.529   6
   3   6  12 4850.47 487.853   4
  -3  -6 -12 4809.52 465.265   8
   3  -6  13 362.035 152.489   1
  -3  -6 -13 296.967 120.962   8
  -3  -6 -13 368.455 85.8240   6
  -3  -6 -13 279.338 112.808   2
   3   6  13 355.791 136.353   4
   3  -6  13 480.901 144.836   6
  -3  -6 -14 725.237 128.608   6
   3  -6  14 641.380 157.181   6
  -3  -6 -14 758.875 167.188   2
   3   6  14 965.167 225.361   4
   3  -6  14 825.253 230.647   1
  -3  -6 -14 700.049 177.823   8
  -3   6 -14 708.286 192.871   8
   3   6  15 601.494 188.152   4
   3  -6  15 514.897 127.795   6
   3  -6  15 535.195 185.953   1
  -3   6 -15 783.942 204.513   8
  -3  -6 -15 500.591 146.183   2
  -3  -6 -15 571.332 172.076   8
  -3  -6 -16 291.250 122.942   8
   3  -6  16 226.831 80.0159   6
  -3   6 -16 178.454 70.8339   8
   3   6  16 250.826 122.547   4
   3  -6  16 125.864 81.7063   1
  -3  -6 -16 292.641 110.073   2
  -3  -6 -17 144.459 93.9823   2
  -3   6 -17 170.059 97.1954   8
   3  -6  17-8.75287 65.3193   6
   3   6  17 258.379 118.149   4
   3  -6  17 201.302 101.157   1
  -3  -6 -17 49.2953 72.7351   8
  -3   6 -18-33.3256 83.2366   8
   3  -6  18 108.680 136.515   1
   3   6  18 59.3727 100.045   4
   3  -6  18-21.9922 45.7955   6
  -3  -6 -18 23.7051 43.7848   2
  -3  -6 -18 120.349 77.9632   8
  -3   6 -19 79.2121 81.3461   8
   3   6  19 47.9801 78.2735   4
   3  -6  19-22.7877 58.6375   1
  -3  -6 -19-41.4645 43.8011   8
   3  -6  19-1.58516 29.4076   6
  -3   6 -20 90.0743 98.2140   8
   3  -6  20 28.2115 39.6621   6
   3  -6  20 5.87466 57.0868   1
   3   6  20 21.9267 58.5711   4
  -3  -6 -20 102.101 86.2443   8
  -3  -6 -21 174.064 147.436   8
   3  -6  21 123.884 96.8970   1
   3   6  21 207.949 112.474   4
  -3   6 -21 118.531 115.022   8
  -3   6 -22 959.327 270.793   8
   3   6  22 1251.95 269.542   4
   3  -6  22 1348.97 348.322   1
  -3  -6 -22 1131.30 283.962   8
  -3  -6 -23 148.784 99.4797   8
   3  -6  23-4.61518 82.3042   1
   3   6  23 182.771 113.120   4
  -3   6 -23-125.072 144.012   8
   3   6  24-78.8641 61.8692   4
   3  -6  24 76.4013 85.6471   1
  -3  -6 -24 171.292 115.723   8
  -3   6 -24 49.9056 78.8817   8
  -3  -6 -25 107.584 140.247   8
   3  -6  25-113.458 106.779   1
  -3   6 -25-88.9846 110.460   8
  -3  -6 -26 73.0969 121.169   8
  -3   6 -26-217.284 146.716   8
  -3  -7  25 271.967 212.768   1
  -3  -7  24 3844.63 603.978   1
   3  -7 -23-60.7441 91.4287   8
  -3   7  23 137.975 107.575   4
  -3   7  22 545.313 178.773   4
  -3  -7  22 554.136 224.311   1
  -3  -7  22 399.596 132.317   6
   3  -7 -22 682.430 252.724   8
   3   7 -21-119.822 112.287   8
  -3  -7  21-92.6134 61.6422   6
  -3   7  21-88.1149 104.009   4
  -3  -7  21 75.8633 128.037   1
   3  -7 -21 23.6236 43.1994   8
  -3  -7  20 547.414 178.978   6
   3   7 -20 145.661 66.8506   8
  -3  -7  20 354.222 190.814   1
   3  -7 -20 251.103 127.804   8
  -3   7  20 200.504 91.5682   4
   3  -7 -19 169.028 101.513   8
   3   7 -19 173.690 105.194   8
  -3   7  19 122.387 41.4891   4
  -3  -7  19 307.165 141.012   6
  -3  -7  19 282.988 170.265   1
   3  -7 -18 662.510 233.687   8
  -3  -7  18 631.491 206.500   1
  -3  -7  18 601.612 180.650   6
  -3   7  18 527.754 161.397   4
   3   7 -18 570.651 163.670   8
  -3   7  17 351.959 128.916   4
  -3  -7  17 355.965 140.061   6
   3   7 -17 248.475 85.4349   8
   3  -7 -17 276.960 126.904   8
  -3  -7  17 240.422 118.761   1
   3   7 -16 199.024 67.7138   8
  -3  -7  16 256.699 83.5450   6
  -3   7  16 218.442 95.5058   4
   3  -7 -16 216.179 74.1949   6
   3  -7 -16 182.574 99.0772   8
  -3  -7  16 204.879 67.7461   1
  -3  -7  15 204.222 106.234   1
   3   7 -15 171.064 82.3483   8
   3  -7 -15 107.949 48.3897   6
  -3  -7  15 182.550 74.4793   6
  -3   7  15 27.3237 86.2531   4
   3  -7 -15 33.3707 48.9460   8
  -3   7  14 945.905 238.124   4
  -3  -7  14 1099.06 255.444   1
  -3  -7  14 937.253 226.558   6
   3  -7 -14 793.527 177.901   6
   3   7 -14 982.259 200.593   8
   3  -7 -14 973.891 251.458   8
   3  -7 -13 813.258 220.526   8
  -3  -7  13 865.158 214.046   6
   3   7 -13 963.282 202.632   8
  -3   7  13 657.238 188.247   4
  -3  -7  13 1135.31 285.722   1
  -3   7  12 984.544 236.362   4
   3   7 -12 1044.46 164.370   4
  -3  -7  12 1192.16 240.856   6
  -3  -7  12 1022.59 253.059   1
   3   7 -12 1354.17 228.964   8
  -3   7  11 234.182 85.2610   4
   3   7 -11 343.741 101.726   4
   3   7 -11 335.074 122.070   8
  -3  -7  11 448.760 147.139   6
  -3  -7  11 327.846 142.226   1
  -3   7  10 83.2642 74.9445   4
  -3  -7  10 189.212 127.451   1
  -3  -7  10 279.645 109.970   6
   3   7 -10 188.728 67.0947   4
  -3  -7   9 365.856 174.058   1
   3   7  -9 152.016 63.8105   4
  -3   7   9 171.291 80.5214   4
  -3  -7   9 469.190 154.416   6
   3  -7  -9 210.560 73.0649   5
  -3   7   8 1105.03 215.436   4
  -3  -7   8 1878.31 290.204   6
   3   7  -8 1318.02 209.644   4
  -3  -7   8 1525.98 335.769   1
   3  -7  -8 1256.65 172.009   5
  -3   7   7 1664.29 278.496   4
  -3  -7   7 2217.11 317.866   6
   3   7  -7 1729.48 267.397   4
   3  -7  -7 1846.37 215.380   5
   3   7  -6 1285.67 221.503   4
  -3   7   6 1083.17 212.874   4
  -3  -7   6 1153.86 229.817   6
   3  -7  -6 1567.32 193.942   5
  -3  -7   5 1788.80 294.265   6
   3   7  -5 1396.05 262.261   4
  -3   7   5-2.82879 66.1885   4
   3  -7  -5 414.579 104.413   5
   3   7  -4 3644.34 379.948   4
  -3   7   4 2806.82 339.382   4
  -3  -7   4 3436.74 374.875   6
   3  -7  -4 2702.01 253.565   5
  -3   7   3 2882.83 388.564   4
   3   7  -3 1656.06 257.599   4
  -3  -7   3 1376.88 226.562   6
   3  -7  -3 2971.54 276.020   5
  -3  -7   2 480.274 133.467   6
  -3   7   2 958.839 244.689   4
   3   7  -2 421.275 163.647   4
   3  -7  -2 1245.38 174.041   5
   3   7  -1 594.542 153.075   4
  -3  -7   1 441.077 108.121   6
   3  -7  -1 741.606 141.574   5
  -3   7   1 804.871 191.931   4
   3  -7   0 457.586 108.219   5
   3   7   0 974.373 233.197   4
  -3  -7   0 981.590 212.072   6
   3  -7   0 284.940 67.6571   6
  -3   7   0 530.894 148.247   4
  -3   7  -1 1714.79 258.858   4
   3   7   1 1852.80 277.710   4
   3  -7   1 1796.03 227.852   5
  -3  -7  -1 1993.76 287.158   6
   3  -7   1 1565.47 267.548   6
  -3  -7  -2 1914.22 328.341   6
   3  -7   2 1405.85 282.997   6
  -3   7  -2 1784.51 269.277   4
   3  -7   2 1425.99 207.486   5
   3   7   3 2806.70 361.466   4
  -3  -7  -3 3064.37 356.029   6
   3  -7   3 2926.11 371.063   6
   3  -7   3 2959.03 313.564   5
  -3   7  -3 2885.32 341.031   4
   3   7   4 165.695 77.5003   4
  -3  -7  -4 174.590 95.2227   6
   3  -7   4 2054.25 311.440   6
   3  -7   4 2044.07 258.523   5
  -3   7  -4 2144.03 315.765   4
   3  -7   5 165.185 70.1003   5
  -3   7  -5 83.1841 66.8733   4
   3   7   5 58.5120 40.4675   4
  -3  -7  -5 45.3537 47.5163   6
   3  -7   5 123.607 90.0386   6
  -3   7  -6 228.010 109.926   4
  -3  -7  -6 127.013 55.1839   6
   3  -7   6 40.6197 42.4677   6
   3   7   6-42.0776 84.3349   4
   3  -7   7-269.065 201.495   1
   3  -7   7-59.1579 71.5579   6
  -3  -7  -7 57.7809 31.8084   6
   3   7   7-66.9155 103.708   4
  -3   7  -7 220.730 110.339   4
  -3   7  -8 1624.58 248.322   4
   3  -7   8 1841.08 321.335   1
   3   7   8 1696.00 316.645   4
   3  -7   8 1800.99 287.196   6
  -3  -7  -8 1631.43 250.763   6
   3  -7   9 1033.83 238.317   6
   3   7   9 767.735 210.359   4
  -3  -7  -9 756.862 183.268   8
  -3   7  -9 1108.86 204.411   4
  -3  -7  -9 782.669 175.952   6
   3  -7   9 758.633 277.987   1
  -3   7 -10 1482.55 226.051   4
   3   7  10 1103.52 250.928   4
  -3  -7 -10 1026.07 229.064   8
   3  -7  10 972.996 272.026   1
  -3  -7 -10 853.181 171.739   6
   3  -7  10 1167.26 239.729   6
   3  -7  11 115.247 127.546   1
  -3  -7 -11 168.184 68.1790   8
  -3   7 -11 432.920 126.497   4
  -3  -7 -11 241.027 86.9193   6
   3  -7  11 379.613 142.470   6
   3   7  11 263.548 135.023   4
  -3   7 -12 149.250 75.1683   4
   3  -7  12-1.23786 80.8054   6
   3   7  12 56.8047 36.0025   4
   3  -7  12-28.6376 59.0991   1
  -3  -7 -12-41.7419 54.0625   6
  -3  -7 -12-51.6945 105.350   8
   3  -7  13 26.4177 51.1275   6
   3   7  13 84.3477 60.5252   4
   3  -7  13 10.2700 60.0664   1
  -3  -7 -13 62.5996 39.2958   8
  -3  -7 -13-45.2099 72.7856   6
   3  -7  14 615.035 189.031   1
  -3  -7 -14 687.606 183.564   8
   3  -7  14 632.975 185.401   6
   3   7  14 661.416 206.071   4
  -3   7 -14 665.987 195.832   8
  -3  -7 -15 917.862 211.688   2
   3  -7  15 867.004 246.823   1
   3   7  15 759.850 203.312   4
  -3  -7 -15 855.420 227.627   8
  -3   7 -15 828.522 248.690   8
   3  -7  15 847.114 205.556   6
  -3   7 -16 101.888 110.625   8
  -3  -7 -16 42.7193 56.1587   2
   3  -7  16 105.637 91.3980   6
   3   7  16-36.4980 31.8686   4
  -3  -7 -16-20.1534 81.1382   8
   3  -7  16-27.4109 49.1598   1
   3  -7  17 174.852 149.479   1
  -3   7 -17 107.713 126.769   8
   3   7  17 193.996 99.6281   4
   3  -7  17 214.255 113.404   6
  -3  -7 -17 77.1069 52.3951   8
   3  -7  18 397.043 178.385   1
  -3  -7 -18 255.854 105.069   8
   3  -7  18 251.782 126.129   6
  -3   7 -18 308.771 149.530   8
   3   7  18 314.899 123.331   4
  -3   7 -19 204.824 103.725   8
  -3  -7 -19 208.871 99.0021   8
   3  -7  19 247.216 173.321   1
   3  -7  19 98.5948 87.3479   6
   3   7  19 97.8465 84.2729   4
   3  -7  20 216.240 154.162   1
  -3   7 -20 372.567 159.557   8
   3  -7  20 442.020 155.343   6
   3   7  20 433.142 159.408   4
  -3  -7 -20 513.840 192.770   8
  -3   7 -21 12.2988 63.4431   8
   3   7  21 22.0065 43.5638   4
  -3  -7 -21-35.3426 92.0146   8
  -3   7 -22-140.767 110.160   8
   3  -7  22 55.1842 67.9311   1
   3   7  22 25.7556 42.7594   4
  -3  -7 -22-79.3191 88.8588   8
  -3   7 -23-50.2947 92.8834   8
  -3  -7 -23-83.2704 102.884   8
   3   7  23-155.752 106.518   4
   3  -7  23-83.0963 85.3636   1
  -3  -7 -24-15.9531 86.8700   8
  -3   7 -24 29.9072 47.4151   8
   3   7  24 121.044 70.2820   4
  -3   8  23 1385.95 306.104   4
  -3  -8  22 143.145 110.828   1
  -3  -8  22 75.3839 92.3797   6
  -3   8  22 173.548 167.704   4
  -3  -8  21 211.567 55.6394   1
  -3   8  21 277.668 136.903   4
  -3  -8  21 318.765 138.562   6
   3  -8 -21 70.4702 47.2128   8
  -3  -8  20 50.9240 85.3231   1
  -3  -8  20-7.35639 57.2638   6
  -3   8  20-88.3022 100.494   4
   3  -8 -20-262.398 163.549   8
   3  -8 -19-23.2535 81.3143   8
  -3  -8  19 52.9754 72.9025   6
  -3   8  19-31.4699 90.2603   4
  -3  -8  19-104.964 137.940   1
  -3   8  18 303.318 117.292   4
  -3  -8  18 475.418 176.157   6
   3  -8 -18 372.076 191.159   8
  -3  -8  18 466.307 200.130   1
  -3   8  17 283.715 125.144   4
  -3  -8  17 323.773 140.658   6
  -3  -8  17 594.842 225.573   1
  -3   8  16 412.699 139.143   4
  -3  -8  16 444.536 144.376   6
  -3  -8  16 689.334 228.897   1
   3  -8 -15-111.202 73.9817   6
  -3   8  15-157.683 148.555   4
  -3  -8  15 45.2977 69.3713   1
  -3  -8  15-57.1593 49.6077   6
   3   8 -14 192.322 124.947   8
  -3  -8  14 160.290 131.173   1
   3  -8 -14-64.1089 90.6203   6
  -3   8  14-26.7631 86.3244   4
  -3  -8  14 148.702 129.859   6
   3   8 -13 1790.98 283.987   8
   3  -8 -13 1561.73 272.309   6
  -3  -8  13 1694.26 303.104   6
  -3   8  13 1641.52 310.630   4
  -3  -8  13 1784.82 382.024   1
  -3   8  12 63.9135 60.8185   4
   3   8 -12 360.452 165.746   8
  -3  -8  12 518.849 216.991   6
   3  -8 -12 84.4181 29.7651   6
  -3  -8  12 173.097 193.826   1
  -3  -8  11 3070.07 410.918   6
  -3  -8  11 2839.26 449.288   1
  -3   8  11 2246.19 366.906   4
   3   8 -11 2370.14 320.515   8
   3   8 -11 2460.61 295.207   4
   3  -8 -11 2600.82 363.821   6
  -3  -8  10 1170.09 299.675   1
   3   8 -10 968.698 193.427   4
  -3   8  10 899.361 233.134   4
  -3  -8  10 1445.07 270.230   6
   3  -8 -10 900.094 221.727   6
  -3  -8   9 1082.13 233.819   6
  -3   8   9 1222.61 254.091   4
   3  -8  -9 1102.65 237.409   6
   3   8  -9 1166.14 212.370   4
   3   8  -8-88.4370 102.764   4
  -3  -8   8-6.36331 80.3237   6
   3  -8  -8-14.2775 62.9244   6
  -3   8   8-135.090 108.978   4
   3   8  -7 914.739 185.468   4
   3  -8  -7-32.4149 67.3221   6
  -3   8   7-7.69364 61.7148   4
  -3  -8   7 1239.51 272.271   6
   3  -8  -6 1329.23 269.407   6
  -3   8   6 1523.79 274.934   4
  -3  -8   6 1584.67 282.860   6
   3   8  -6 1773.97 272.735   4
   3  -8  -5 416.874 178.711   6
  -3  -8   5 828.540 202.832   6
   3   8  -5 1037.25 231.354   4
  -3   8   4 1308.62 254.612   4
  -3  -8   4 1250.92 253.561   6
   3  -8  -4 1181.11 245.024   6
   3   8  -4 1495.13 261.678   4
  -3   8   3 145.051 108.054   4
  -3  -8   3 95.7692 57.6219   6
   3   8  -3 213.493 128.144   4
   3  -8  -3 411.591 169.468   6
  -3   8   2 11.6972 51.6264   4
   3  -8  -2 4.09288 30.4277   6
  -3  -8   2 1858.56 298.541   6
   3   8  -2 2190.84 318.297   4
   3  -8  -2 61.7908 70.2230   5
   3   8  -1 2809.63 377.602   4
   3  -8  -1 2208.16 252.573   5
  -3  -8   1 2253.64 340.065   6
   3  -8  -1 2240.17 343.115   6
  -3   8   1 1659.73 318.096   4
   3   8   0 641.975 192.750   4
  -3  -8   0 640.965 171.842   6
   3  -8   0 1314.09 206.890   5
   3  -8   0 1471.91 331.103   6
  -3   8   0 1010.27 285.303   4
   3  -8   1 390.247 123.894   5
  -3  -8  -1-18.4634 83.9182   6
   3  -8   1 339.872 161.165   6
  -3   8  -1 468.489 183.446   4
   3   8   1 202.547 116.358   4
   3  -8   2 46.8683 44.4957   5
  -3  -8  -2 162.513 141.250   6
   3  -8   2 0.87422 34.7331   6
  -3   8  -2 15.9233 39.1837   4
   3  -8   3 1483.61 273.250   6
   3   8   3 1323.54 282.416   4
  -3  -8  -3 1632.82 310.291   6
  -3   8  -3 1645.09 265.144   4
  -3   8  -4 1830.23 309.463   4
   3   8   4 1043.73 255.405   4
   3  -8   4 1638.41 307.890   6
  -3  -8  -4 1067.97 214.103   6
  -3   8  -5 662.142 177.599   4
   3   8   5 286.462 136.040   4
  -3  -8  -5 358.368 146.192   6
   3  -8   5 565.462 177.553   6
   3   8   6 634.487 363.258   4
  -3  -8  -6 973.598 246.168   6
   3  -8   6 329.159 143.399   6
  -3   8  -6 537.542 175.881   4
  -3   8  -7 11617.5 700.516   4
  -3  -8  -7 11035.5 721.328   6
   3   8   7 11432.7 808.206   4
   3  -8   7 11434.6 795.123   6
   3   8   8 2748.16 401.412   4
  -3  -8  -8 2975.79 365.610   6
   3  -8   8 4479.51 526.889   6
  -3   8  -8 5301.53 486.955   4
   3  -8   9 739.400 224.800   6
  -3   8  -9 984.500 212.155   4
  -3  -8  -9 614.992 167.182   6
   3  -8   9 1091.33 398.349   1
   3   8   9 413.343 152.535   4
  -3   8 -10 712.484 170.329   4
   3  -8  10 724.720 197.106   6
   3   8  10 743.931 217.855   4
   3  -8  10 780.971 255.726   1
  -3  -8 -10 721.298 188.813   6
  -3   8 -11 3891.59 376.911   4
  -3  -8 -11 3700.63 403.322   6
   3   8  11 3433.37 450.614   4
   3  -8  11 3564.13 449.638   6
   3  -8  11 3587.70 539.795   1
   3  -8  12 1296.23 278.878   6
   3  -8  12 1372.45 355.935   1
  -3   8 -12 1429.03 237.197   4
  -3  -8 -12 1240.36 228.678   6
   3   8  12 1342.58 290.925   4
  -3  -8 -13 166.248 73.7205   6
  -3  -8 -13 73.9466 76.8484   8
   3  -8  13 164.027 138.145   1
   3  -8  13 347.281 137.937   6
   3   8  13 261.910 137.230   4
   3  -8  14 12.0996 67.8252   6
   3   8  14-47.0606 80.3141   4
   3  -8  14-91.5755 99.6949   1
  -3  -8 -14-36.6598 80.3780   8
  -3  -8 -15 403.677 156.230   8
  -3   8 -15 413.951 190.041   8
   3  -8  15 482.376 176.345   6
   3   8  15 499.054 203.935   4
   3  -8  15 293.201 163.091   1
   3  -8  16 406.477 165.830   6
  -3  -8 -16 244.422 113.853   8
   3  -8  16 275.271 154.599   1
  -3   8 -16 338.304 156.718   8
   3   8  16 293.666 143.392   4
  -3  -8 -17 221.635 124.876   8
   3   8  17 227.859 103.010   4
   3  -8  17 234.590 113.463   6
  -3   8 -17 268.931 168.317   8
   3  -8  17 216.383 110.232   1
  -3  -8 -18 76.6788 70.9002   8
   3  -8  18-1.38816 46.5132   6
  -3   8 -18 52.6813 94.4860   8
   3  -8  18 155.616 157.413   1
   3   8  18 64.3261 85.3860   4
   3  -8  19 245.793 117.469   6
  -3  -8 -19 147.844 115.220   8
   3  -8  19 268.936 184.462   1
   3   8  19 217.710 134.374   4
  -3   8 -19 252.018 143.307   8
   3  -8  20 477.992 242.849   1
  -3   8 -20 240.492 168.960   8
   3   8  20 178.896 116.850   4
   3  -8  20 168.235 98.9855   6
  -3  -8 -20 220.050 151.880   8
   3   8  21 333.442 173.350   4
   3  -8  21 218.475 119.316   1
  -3  -8 -21 75.6312 66.6838   8
  -3   8 -21 193.664 130.410   8
  -3  -8 -22-112.574 126.620   8
   3   8  22 181.188 103.052   4
  -3   8 -22-120.525 92.0869   8
  -3  -9  20-105.936 189.719   1
  -3  -9  20-32.5892 68.1501   6
  -3  -9  19 23.6857 38.7708   6
  -3  -9  19-105.428 166.831   1
  -3   9  19 90.5762 102.028   4
  -3  -9  18 100.234 87.5600   6
  -3   9  18-95.1583 83.1518   4
  -3  -9  18 17.5560 119.917   1
  -3   9  17 271.525 116.528   4
  -3  -9  17 216.076 125.387   6
  -3  -9  17 155.076 112.431   1
  -3  -9  16 443.524 181.545   6
  -3   9  16 215.562 108.059   4
  -3  -9  16 412.581 200.111   1
  -3   9  15-89.9728 110.989   4
  -3  -9  15 63.4441 83.7570   6
  -3  -9  15-92.3087 111.422   1
   3  -9 -14 379.204 139.315   6
  -3  -9  14 418.473 164.050   1
  -3   9  14 580.187 200.227   4
  -3  -9  14 677.109 211.524   6
  -3  -9  13 72.8109 93.8634   1
  -3   9  13 190.473 120.478   4
   3  -9 -13 181.296 100.854   6
  -3  -9  13 112.613 95.1474   6
  -3   9  12 575.211 186.846   4
  -3  -9  12 786.157 220.065   6
   3  -9 -12 856.511 223.905   6
  -3   9  11-111.489 131.212   4
   3  -9 -11-23.3689 61.0479   6
  -3  -9  11 36.7853 90.2491   6
   3   9 -10 112.396 50.5647   4
  -3  -9  10-26.2050 50.0063   6
  -3   9  10-126.138 138.391   4
   3  -9 -10 98.7567 104.589   6
   3   9  -9-16.9193 47.7007   4
  -3  -9   9-263.015 151.158   6
  -3   9   9-117.763 124.232   4
   3  -9  -9-51.7580 99.0798   6
   3   9  -8 267.389 112.906   4
   3  -9  -8 24.4528 101.911   6
  -3  -9   8 137.034 32.7154   6
  -3   9   8 153.215 85.0277   4
  -3  -9   7-127.281 110.406   6
   3  -9  -7-137.243 148.184   6
  -3   9   7-184.434 149.418   4
   3   9  -7-138.331 117.961   4
  -3   9   6-101.669 106.262   4
  -3  -9   6 12.6919 48.4601   6
   3  -9  -6-120.463 163.375   6
   3   9  -6-89.0571 115.878   4
  -3   9   5-79.2913 99.6525   4
  -3  -9   5 232.467 132.051   6
   3  -9  -5-45.0853 99.5495   6
   3   9  -5-22.1590 132.432   4
  -3  -9   4 170.526 82.1012   6
  -3   9   4 137.262 99.2695   4
   3   9  -4 135.026 68.1515   4
   3  -9  -4 204.866 130.396   6
  -3   9   3 32.9962 96.0111   4
   3   9  -3 177.578 129.060   4
  -3  -9   3-21.5133 84.4330   6
   3  -9  -3 50.6884 59.9111   6
  -3   9   2 12.6430 75.7068   4
   3   9  -2 228.525 120.602   4
  -3  -9   2-24.0254 70.9621   6
   3  -9  -2 66.9341 71.7424   6
   3   9  -1 1589.36 306.893   4
  -3   9   1 111.188 127.880   4
  -3  -9   1 1354.39 278.349   6
   3  -9  -1 176.287 108.230   6
   3  -9   0 1464.75 301.547   6
  -3  -9   0 3241.96 440.874   6
   3   9   0 4043.45 493.305   4
  -3   9   0 1247.21 283.379   4
  -3   9  -1 2949.61 415.890   4
  -3  -9  -1 2630.84 398.697   6
   3  -9   1 2800.87 422.416   6
   3   9   1 3203.85 429.548   4
  -3   9  -2 962.864 290.999   4
  -3  -9  -2 369.868 173.476   6
   3   9   2 317.626 150.348   4
   3  -9   2 623.551 206.942   6
  -3   9  -3 399.548 162.928   4
   3   9   3 296.719 126.124   4
  -3  -9  -3 173.958 71.8616   6
   3  -9   3 267.104 145.595   6
  -3   9  -4 10.3607 72.0163   4
   3   9   4-56.8304 33.9358   4
  -3  -9  -4-20.7681 51.9321   6
   3  -9   4 2.93559 53.9943   6
  -3  -9  -5 89.4595 98.0711   6
   3  -9   5 141.366 68.4880   6
  -3   9  -5 14.1611 38.9356   4
   3   9   5 26.5584 110.696   4
  -3   9  -6 185.027 114.856   4
  -3  -9  -6 138.589 105.393   6
   3   9   6 269.279 169.402   4
   3  -9   6 213.042 140.769   6
  -3  -9  -7 90.5584 99.8946   6
   3   9   7 86.9181 110.647   4
   3  -9   7 151.584 109.054   6
  -3   9  -7 195.208 128.124   4
  -3   9  -8 171.855 114.698   4
  -3  -9  -8 7.46654 63.9071   6
   3  -9   8 252.126 152.977   6
   3   9   8 112.534 93.1739   4
   3  -9   9 392.343 197.679   6
  -3  -9  -9 287.708 137.662   6
  -3   9  -9 347.824 130.921   4
   3   9   9 325.617 156.233   4
  -3   9 -10 1493.32 267.417   4
  -3  -9 -10 1306.98 258.408   6
   3  -9  10 1377.83 306.720   6
   3   9  10 1446.35 319.583   4
   3   9  11 206.071 145.044   4
  -3  -9 -11 36.2282 80.4116   6
  -3   9 -11 284.368 137.626   4
   3  -9  11 242.095 170.929   6
  -3  -9 -12 675.095 164.700   6
   3  -9  12 715.234 219.398   6
   3  -9  12 1244.77 347.197   1
   3   9  12 839.391 256.467   4
  -3   9 -12 906.491 215.420   4
   3   9  13 63.9955 115.327   4
   3  -9  13-34.1883 93.9855   6
   3  -9  13 29.5591 129.013   1
   3  -9  14 268.438 129.082   6
   3   9  14 201.529 107.191   4
   3  -9  14 292.895 176.704   1
  -3   9 -15 173.849 183.268   8
   3  -9  15 10.0008 95.6501   1
   3   9  15 116.589 108.312   4
   3  -9  15 247.314 146.248   6
   3  -9  16 180.618 79.9958   1
   3  -9  16 204.471 125.242   6
  -3   9 -16 167.037 130.764   8
   3  -9  17 621.602 207.942   6
  -3   9 -17 567.497 239.242   8
   3  -9  17 445.420 209.684   1
   3   9  17 580.192 226.637   4
   3   9  18 647.514 227.000   4
  -3   9 -18 645.378 212.953   8
   3  -9  18 1106.74 353.922   1
   3  -9  18 579.133 197.784   6
  -3  -9 -18 718.780 233.762   8
  -3  -9 -19 50.8200 85.5482   8
   3  -9  19 11.1681 84.1879   6
  -3   9 -19 77.0714 93.5589   8
  -3  -9 -20-70.0501 111.579   8
   3  -9  20-10.8255 45.4842   6
  -3   9 -20 36.4504 39.3859   8
  -3 -10  14 351.317 174.443   6
  -3 -10  13 18.7044 69.8599   6
  -3  10  13 6.25589 53.3857   4
   3 -10 -13 135.781 115.047   6
  -3  10  12 156.563 78.3758   4
   3 -10 -12 46.0931 67.2880   6
  -3 -10  12 274.769 156.690   6
   3 -10 -11-65.9242 79.3092   6
  -3 -10  11 161.994 139.084   6
  -3  10  10 312.567 174.655   4
  -3 -10  10 231.019 124.174   6
   3 -10 -10 256.901 111.155   6
  -3  10   9 152.180 126.590   4
  -3 -10   9 407.543 179.377   6
   3 -10  -9 235.381 144.599   6
  -3 -10   8 1464.19 331.655   6
  -3  10   8 1542.86 320.141   4
   3  10  -8 1317.82 276.907   4
   3 -10  -8 1395.52 297.988   6
   3  10  -7-2.93574 51.2132   4
  -3  10   7-13.3045 54.7070   4
   3 -10  -7-87.3088 75.0323   6
  -3  10   6 76.5110 77.0995   4
  -3 -10   6-140.160 109.487   6
   3  10  -6-119.554 104.796   4
   3 -10  -6-31.3481 32.4208   6
  -3 -10   5 40.8245 95.8984   6
  -3  10   5-0.18587 73.2558   4
   3  10  -5 204.044 119.352   4
   3 -10  -5-140.710 125.876   6
   3  10  -4 262.302 47.1142   4
  -3 -10   4 665.555 215.829   6
   3 -10  -4 438.547 166.912   6
  -3  10   4 256.014 129.566   4
   3  10  -3 217.464 79.3380   4
  -3  10   3 161.091 120.903   4
  -3 -10   3 165.967 116.159   6
   3 -10  -3 256.315 139.613   6
  -3  10   2-93.4560 90.9021   4
  -3 -10   2 70.0330 90.1358   6
   3 -10  -2 99.5814 115.171   6
   3  10  -2-91.3757 129.230   4
  -3  10   1 25.9389 65.2569   4
  -3 -10   1-30.7450 66.1017   6
   3  10  -1 26.9088 52.7658   4
  -3  10   0 55.3828 99.9836   4
  -3 -10   0 187.743 117.127   6
   3 -10   0 46.2027 97.2797   6
   3  10   0 193.172 144.721   4
  -3  10  -1 226.805 137.874   4
   3  10   1 352.009 189.354   4
  -3 -10  -1 156.512 59.3218   6
   3 -10   1 540.285 221.937   6
  -3  10  -2 72.8652 93.1054   4
   3  10   2 156.636 185.705   4
  -3 -10  -2 201.033 156.293   6
   3 -10   2 159.864 133.179   6
  -3  10  -3 1373.57 292.219   4
   3  10   3 2013.90 520.094   4
  -3 -10  -3 1619.10 358.778   6
   3 -10   3 1539.14 333.949   6
  -3  10  -4 3813.33 488.095   4
   3 -10   4 3903.97 528.976   6
   3  10   4 4127.66 544.316   4
  -3 -10  -4 3530.50 477.948   6
  -3 -10  -5 406.073 169.517   6
   3  10   5 375.256 208.056   4
   3 -10   5 193.030 177.655   6
  -3  10  -5 758.655 245.977   4
   3 -10   6 1151.03 307.681   6
  -3  10  -6 896.695 246.862   4
   3  10   6 1007.01 292.410   4
  -3 -10  -6 668.633 204.158   6
  -3 -10  -7 588.734 202.481   6
   3  10   7 666.966 240.439   4
   3 -10   7 406.885 157.863   6
  -3  10  -7 551.375 185.578   4
  -3 -10  -8-58.4717 75.6526   6
   3  10   8 116.953 150.650   4
   3 -10   8 72.1041 113.354   6
  -3  10  -8 59.9116 60.6811   4
  -3  10  -9 254.788 125.243   4
  -3 -10  -9 89.7095 73.8768   6
   3  10   9 127.578 127.984   4
   3 -10   9 50.8240 70.6194   6
  -3  10 -10 137.953 92.8108   4
  -3 -10 -10-200.376 118.709   6
   3  10  10-43.9915 56.0600   4
   3 -10  10-17.3330 91.3187   6
  -3 -10 -11 279.978 114.459   6
   3  10  11 199.110 118.365   4
   3 -10  11 430.278 182.907   6
   3 -10  12 87.5922 100.993   6
   3  10  12-47.5934 84.9266   4
   3 -10  13 332.707 166.180   6
   3  10  13 396.581 200.392   4
  -3  10 -14 857.678 260.090   8
   3 -10  14 618.952 213.723   6
  -3  10 -15 663.827 242.951   8
  -3  10 -16 68.0963 120.000   8
   3 -11 -11 153.521 129.903   6
   3 -11 -10 96.1524 33.9828   6
   3 -11  -9 389.043 170.723   6
   3 -11  -8 48.9750 85.8656   6
   3  11  -7 661.313 209.909   4
   3 -11  -7 880.119 255.145   6
   3  11  -6-94.1981 99.8915   4
   3 -11  -6 92.2158 128.148   6
   3 -11  -5-105.026 108.564   6
   3  11  -5-117.751 83.3521   4
  -3 -11   4 772.138 234.023   6
   3 -11  -4 541.967 211.282   6
   3  11  -4 570.097 186.714   4
  -3  11   4 568.267 194.738   4
   3  11  -3 434.932 194.186   4
  -3  11   3 427.977 197.783   4
  -3 -11   3 922.552 256.348   6
   3 -11  -3 815.912 268.691   6
  -3  11   2 67.4539 128.737   4
   3  11  -2 221.087 184.689   4
  -3 -11   2 38.7621 69.1725   6
  -3  11   1 740.989 235.865   4
   3  11  -1 770.711 255.662   4
  -3 -11   1 895.114 240.383   6
   3 -11  -1 1218.12 336.183   6
  -3 -11   0 18.5866 82.2034   6
  -3  11   0 250.073 150.638   4
   3 -11   0 45.9209 71.4162   6
   3  11   0 29.4500 41.5198   4
   3  11   1-29.1639 113.797   4
  -3  11  -1 168.125 144.778   4
  -3 -11  -1-90.4389 135.037   6
   3  11   2-17.0625 105.676   4
  -3  11  -2-8.66555 63.4555   4
  -3 -11  -2 68.3564 75.0338   6
   3 -11   2-75.2827 42.5232   6
  -3  11  -3 192.254 144.046   4
   3  11   3 217.141 157.933   4
  -3 -11  -3 47.0418 44.8375   6
   3 -11   3 7.83359 75.8514   6
  -3  11  -4 301.340 172.316   4
  -3 -11  -4 228.088 129.746   6
   3 -11   4 198.387 134.102   6
   3  11   4 416.486 197.860   4
  -3  11  -5 1221.61 282.945   4
   3  11   5 1029.91 314.693   4
  -3 -11  -5 1188.36 285.335   6
  -3 -11  -6 514.623 180.647   6
  -3  11  -6 530.197 192.635   4
  -3  11  -7 196.081 104.739   4
  -3 -11  -7 74.1994 110.743   6
  -3  11  -8 589.489 205.949   4
  -3 -11  -8 421.702 171.718   6
  -3  11  -9 534.254 179.838   4
  -3 -11  -9 523.495 209.502   6
   4   0 -30-126.939 105.972   8
   4   0 -29-121.481 115.452   8
   4   0 -28 989.310 244.613   8
   4   0 -27 541.162 160.261   3
   4   0 -27 393.848 146.423   8
   4   0 -26 338.387 129.071   3
   4   0 -26 271.709 134.962   8
   4   0 -25 40.7823 77.4103   8
   4   0 -25 38.4341 49.1865   3
   4   0 -24 2381.15 312.785   3
   4   0 -24 2478.23 365.105   8
   4   0 -23 54.3574 54.8107   3
   4   0 -23 49.4954 54.5369   8
   4   0 -22 1099.26 198.073   3
   4   0 -22 1120.82 228.593   8
   4   0 -21 252.276 100.742   3
   4   0 -21 393.788 134.154   8
   4   0 -20 310.467 121.337   8
   4   0 -20 205.167 83.3092   3
   4   0 -19 2763.45 297.703   3
   4   0 -19 2710.64 332.079   8
   4   0 -18 5560.31 413.327   3
   4   0 -18 6276.61 493.979   8
   4   0 -17 288.995 69.1813   8
   4   0 -17 348.896 102.520   3
   4   0 -16 1738.57 236.045   8
   4   0 -16 1699.38 219.268   3
   4   0 -15 946.808 160.569   3
   4   0 -15 889.314 166.232   8
   4   0 -14 10806.3 564.670   8
   4   0 -14 10607.8 513.532   3
   4   0 -13 94.7004 63.9918   8
   4   0 -13 105.437 48.8571   3
   4   0 -12 671.911 116.805   3
   4   0 -12 858.778 149.535   8
   4   0 -12 672.626 69.8304   4
   4   0 -11 13583.7 530.818   3
   4   0 -11 15180.3 586.304   8
   4   0 -11 14758.1 331.621   4
   4   0 -10 693.881 130.699   3
   4   0 -10 731.402 120.688   8
   4   0 -10 758.503 76.1150   4
   4   0  -9 11478.7 453.683   8
   4   0  -9 11731.4 300.103   4
   4   0  -9 9605.17 424.962   3
   4   0  -8 357.804 64.0936   2
   4   0  -8 393.358 61.5583   4
   4   0  -8 367.086 77.0483   8
   4   0  -8 325.316 94.2945   3
  -4   0   7 38808.3 787.962   8
   4   0  -7 34857.8 533.524   2
   4   0  -7 37018.7 507.889   4
   4   0  -7 37841.1 724.796   8
   4   0  -6 6122.60 205.401   4
   4   0  -6 6240.33 280.205   8
   4   0  -6 5905.20 208.657   2
  -4   0   6 6562.35 295.043   8
   4   0  -6 5620.20 285.607   3
   4   0  -5 727.542 69.2007   4
  -4   0   5 804.795 96.6472   8
   4   0  -5 678.193 70.2191   2
   4   0  -5 740.770 92.7931   8
   4   0  -5 648.948 93.8367   3
  -4   0   4 1973.33 170.685   7
  -4   0   4 2305.49 132.559   2
   4   0  -4 1983.52 159.720   3
   4   0  -4 2279.79 127.168   2
   4   0  -4 2275.22 148.563   8
  -4   0   4 2348.43 147.479   8
   4   0  -4 3189.11 149.658   4
  -4   0   3 55997.8 654.869   2
  -4   0   3 57195.1 879.212   7
   4   0  -3 58018.0 641.266   2
   4   0  -3 55312.3 786.974   3
  -4   0   3 60159.9 700.222   8
   4   0  -3 62625.7 721.077   8
  -4   0   2 34401.8 678.015   7
  -4   0   2 33106.6 512.332   2
  -4   0   2 35234.7 524.323   8
   4   0  -1 26192.9 546.316   5
   4   0  -1 35300.7 579.009   3
  -4   0   0 3345.53 130.021   1
   4   0   0 3987.32 217.254   5
   4   0   1 15986.0 299.061   1
   4   0   1 18529.0 478.357   5
  -4   0  -2 83892.5 720.522   3
   4   0   2 75704.9 946.859   5
   4   0   3 999999. 3416.86   5
   4   0   4 379405. 2177.46   5
  -4   0  -4 354569. 2114.79   8
  -4   0  -5 725.915 149.021   8
   4   0   5 686.504 108.583   5
   4   0   6 2008.88 171.832   5
  -4   0  -6 1981.07 179.661   8
  -4   0  -7 6075.93 334.541   8
   4   0   7 6112.55 311.897   5
  -4   0  -8 579.182 113.726   8
   4   0   8 525.724 96.1256   5
  -4   0  -9 11471.4 523.054   8
   4   0   9 11268.1 461.711   5
  -4   0 -10 10496.0 524.564   8
   4   0  11 4171.92 125.762   6
  -4   0 -11 5105.71 388.537   8
  -4   0 -12 3689.06 338.778   8
  -4   0 -13 94.6885 53.0113   8
  -4   0 -14 3349.71 349.513   8
  -4   0 -15 43.1675 48.9110   8
  -4   0 -15 21.5323 13.0772   3
  -4   0 -16 1486.77 137.827   3
  -4   0 -16 1528.54 254.218   8
  -4   0 -17 10100.7 668.875   8
  -4   0 -17 10401.0 376.801   3
  -4   0 -18 7809.35 602.647   8
  -4   0 -18 7603.34 329.893   3
  -4   0 -19 10236.8 401.431   3
  -4   0 -19 11252.4 748.452   8
  -4   0 -20 14809.7 894.225   8
   4   0  21 1579.06 213.110   4
  -4   0 -21 1620.59 297.649   8
  -4   0 -22 837.382 203.132   8
  -4   0 -23 3390.82 449.742   8
  -4   0 -24 371.268 140.102   8
  -4   0 -25-0.09186 63.0156   8
  -4   0 -26 1763.83 353.328   8
  -4   0 -27-74.2392 99.3250   8
  -4   0 -28 387.941 198.867   8
  -4   0 -29 622.525 221.097   8
   4  -1 -30 40.8403 64.5147   8
   4   1 -30 9.19874 34.3559   8
   4   1 -29 254.928 115.033   8
   4  -1 -29 232.343 145.959   8
   4   1 -28 202.537 92.8973   3
   4   1 -28 326.628 151.889   8
   4  -1 -28 297.804 137.480   8
   4   1 -27-7.49662 39.4012   3
   4  -1 -27 7.99551 45.0254   8
   4   1 -27 126.461 84.2569   8
   4   1 -26 392.833 162.784   8
   4   1 -26 333.930 140.566   3
   4  -1 -26 434.489 169.325   8
   4   1 -25 445.988 147.963   3
   4   1 -25 439.532 159.783   8
   4  -1 -25 308.147 98.3354   8
   4  -1 -24-52.5901 95.2345   8
   4   1 -24 35.9680 30.0892   8
   4   1 -24 33.9330 26.0426   3
   4  -1 -23 364.463 130.916   8
   4   1 -23 296.666 122.026   8
   4   1 -23 338.720 111.558   3
   4   1 -22-75.8087 88.1067   3
   4   1 -22-45.8931 64.2222   8
   4  -1 -22-60.6419 64.4331   8
   4   1 -21 1485.76 235.125   3
   4  -1 -21 1614.66 270.637   8
   4   1 -21 1579.17 267.958   8
   4   1 -20 52.9928 70.6743   8
   4  -1 -20-23.4220 63.2202   8
   4   1 -20-19.2259 21.5259   3
   4  -1 -19-64.3090 73.4392   8
   4  -1 -19-64.0581 70.6110   3
   4   1 -19 39.8441 47.3118   3
   4   1 -19 91.2321 82.6033   8
   4   1 -18 35.1894 73.4468   8
  -4   1  18 82.0802 41.3860   4
   4  -1 -18 31.2353 65.1822   8
   4  -1 -18 91.4842 63.1119   3
   4   1 -18 126.212 78.4173   3
   4  -1 -17 4682.82 380.449   3
   4   1 -17 3807.47 348.156   3
   4  -1 -17 4450.96 409.241   8
   4   1 -17 4153.72 364.214   8
  -4   1  17 4820.87 248.925   4
   4  -1 -16 1047.40 175.292   3
  -4   1  16 950.855 110.565   4
   4   1 -16 540.772 101.092   3
   4  -1 -16 846.231 172.520   8
   4   1 -16 449.241 79.1356   8
   4   1 -15-51.6877 70.9247   8
   4   1 -15-26.8698 48.8110   3
   4  -1 -15 6.10338 35.0440   8
  -4   1  15 37.1645 26.3340   4
   4  -1 -15 27.0563 34.3939   3
   4   1 -14 82.0570 44.1700   8
   4   1 -14-3.03188 40.9944   3
  -4   1  14 134.198 42.1082   4
   4  -1 -14 76.0322 32.0812   4
   4  -1 -14 214.291 79.1327   3
   4  -1 -14 76.3179 43.5321   8
  -4  -1  13 1858.25 172.561   6
   4   1 -13 1964.85 223.730   8
   4  -1 -13 1630.96 199.013   3
   4  -1 -13 1753.90 219.605   8
   4  -1 -13 1655.64 148.389   4
  -4   1  13 1718.04 147.247   4
  -4   1  12 2209.76 166.276   4
  -4  -1  12 2264.72 186.526   6
   4   1 -12 2213.23 225.685   8
   4  -1 -12 2339.06 178.080   4
   4  -1 -12 2358.79 235.272   3
   4  -1 -12 2220.15 241.307   8
   4  -1 -11 12708.4 527.076   3
  -4  -1  11 12889.3 439.190   6
  -4   1  11 13251.8 398.033   4
   4  -1 -11 13921.4 435.955   4
   4   1 -11 12824.7 518.199   8
   4  -1 -11 13511.7 577.271   8
   4  -1 -10 703.961 122.801   8
   4  -1 -10 812.243 131.719   3
   4  -1 -10 804.587 105.368   4
   4   1 -10 743.208 119.106   8
  -4   1  10 802.868 103.743   4
  -4  -1  10 794.029 111.227   6
  -4   1   9 4557.05 225.183   4
   4   1  -9 4443.35 268.848   8
  -4  -1   9 4376.27 250.685   6
   4  -1  -9 4634.18 244.731   4
   4  -1  -9 4577.62 308.615   8
   4  -1  -9 4458.41 294.032   3
   4   1  -9 3108.10 103.945   4
  -4  -1   8 12344.2 452.960   8
   4  -1  -8 11750.5 381.984   4
   4   1  -8 11119.8 401.923   8
   4  -1  -8 11026.6 463.326   8
   4  -1  -8 10587.8 437.506   3
   4   1  -8 10805.3 218.833   4
  -4  -1   8 11334.4 392.772   6
  -4   1   8 10747.8 358.754   4
   4  -1  -7 19069.9 480.931   4
   4  -1  -7 19274.5 601.408   8
   4   1  -7 17906.2 505.517   2
  -4  -1   7 18810.2 525.236   8
  -4   1   7 18201.5 444.664   4
   4   1  -7 17967.6 476.395   8
  -4  -1   7 17421.7 478.463   6
   4  -1  -6 19623.8 473.868   4
  -4  -1   6 19243.9 475.741   8
   4   1  -6 18175.5 490.437   2
  -4  -1   6 16925.4 460.656   6
   4  -1  -6 19035.7 574.400   8
  -4   1   6 18823.3 447.851   4
   4   1  -6 18701.9 442.366   8
  -4  -1   5 658.625 76.3066   8
   4  -1  -5 716.753 82.3295   4
  -4   1   5 604.004 101.144   7
  -4  -1   5 607.420 94.9447   6
  -4   1   5 596.513 80.7101   4
   4   1  -5 604.789 90.7229   2
   4  -1  -5 698.377 105.725   8
   4   1  -5 694.896 76.5373   8
  -4  -1   4 34765.4 642.439   6
  -4   1   4 38372.0 625.054   4
   4  -1  -4 34421.0 609.499   4
  -4   1   4 35851.8 758.915   7
  -4  -1   4 38027.1 711.533   2
   4  -1  -4 37320.0 730.746   8
   4   1  -4 36560.2 669.670   2
   4   1  -4 37626.3 475.634   8
  -4  -1   4 36414.2 504.111   8
  -4   1   4 34058.4 361.535   2
  -4  -1   3 5080.53 260.949   7
   4   1  -3 3922.63 126.387   8
  -4   1   3 4008.12 246.613   7
  -4  -1   3 3841.39 131.612   8
  -4  -1   3 3751.91 222.761   2
  -4   1   3 3754.72 190.353   4
   4  -1  -3 3827.96 233.053   8
   4   1  -3 3608.98 212.238   2
  -4   1   2 1632.38 126.588   4
  -4  -1   2 2287.52 175.244   7
   4  -1  -2 1445.10 138.685   5
  -4  -1   2 2268.25 174.649   6
  -4  -1   2 1617.10 175.210   2
  -4   1   2 1479.59 147.784   7
  -4  -1   1 76098.9 881.322   6
   4   1  -1 62445.2 838.330   7
  -4  -1   1 78344.6 965.927   7
  -4  -1   1 69648.8 1013.45   2
   4   1   0 6498.26 262.475   7
   4   1   0 6569.21 244.708   5
  -4  -1   0 6269.62 243.088   6
  -4  -1   0 6314.58 284.621   2
  -4   1   0 3189.05 199.113   1
   4  -1   0 3430.99 230.881   5
   4  -1   1 8178.10 343.345   5
  -4  -1  -1 7163.61 257.039   6
  -4   1  -1 8101.96 309.665   1
   4  -1   1 8098.12 309.480   1
  -4  -1  -1 7783.21 197.768   8
  -4  -1  -2 68380.0 703.010   8
   4  -1   2 62375.1 874.264   1
   4   1   2 65449.0 770.300   6
  -4   1  -2 67919.5 902.738   1
  -4  -1  -2 63980.4 742.929   6
  -4  -1  -2 99592.3 1178.99   2
   4  -1   2 68911.0 980.582   5
  -4  -1  -3 24957.6 498.805   8
   4   1   3 25871.1 329.253   3
   4   1   3 24427.0 456.995   6
  -4  -1  -3 22717.0 430.344   6
   4  -1   3 25900.3 628.689   5
   4  -1   3 24641.3 568.632   1
   4   1   3 25045.2 478.266   8
  -4  -1  -4 4879.39 192.205   6
   4   1   4 5567.72 225.711   5
  -4  -1  -4 5322.94 256.126   8
   4   1   4 5314.50 202.215   6
   4  -1   4 5182.82 269.363   1
   4  -1   4 5357.64 293.837   5
   4   1   4 5571.24 249.160   8
  -4  -1  -4 6931.52 284.680   5
   4   1   5 12745.7 303.508   6
   4   1   5 13853.5 429.280   8
   4   1   5 13228.7 369.198   5
   4  -1   5 13413.6 470.914   5
  -4  -1  -5 12385.8 421.652   8
  -4  -1  -5 14030.1 391.377   5
  -4  -1  -6 412.846 67.0020   5
   4   1   6 429.310 54.3009   6
   4   1   6 344.629 56.0433   5
   4  -1   6 458.272 89.5928   5
  -4  -1  -6 464.897 95.1616   8
  -4  -1  -7 756.692 120.666   8
  -4   1  -7 703.268 128.568   8
   4   1   7 737.309 66.6404   6
  -4  -1  -7 854.270 105.314   5
   4   1   7 640.544 91.1251   5
   4  -1   7 701.085 99.5820   5
  -4  -1  -8 662.117 120.683   8
   4   1   8 537.363 54.3590   6
  -4   1  -8 576.489 123.307   8
   4  -1   8 576.233 105.484   5
   4   1   9 492.266 47.0350   6
   4  -1   9 517.645 105.999   5
  -4   1  -9 481.033 109.996   8
  -4  -1  -9 543.709 111.967   8
  -4  -1 -10 8985.02 476.203   8
   4  -1  10 9611.63 469.692   5
  -4   1 -10 9459.63 503.701   8
  -4   1 -11 2341.83 259.801   8
  -4  -1 -11 2151.55 247.502   8
  -4  -1 -12 1546.47 222.007   8
   4  -1  12 1523.36 122.459   6
  -4   1 -12 1490.02 212.922   8
  -4  -1 -13 2336.87 279.145   8
   4  -1  13 2504.28 149.987   6
  -4   1 -13 2538.26 295.649   8
  -4  -1 -14 1030.81 196.382   8
   4  -1  14 1138.12 97.0270   6
  -4   1 -14 1191.95 209.476   8
   4  -1  15 1225.79 96.0279   6
  -4  -1 -15 1304.63 209.155   8
  -4   1 -15 1422.22 238.834   8
   4  -1  16 371.109 49.7553   6
  -4  -1 -16 403.382 126.025   8
  -4   1 -16 474.018 134.237   8
  -4  -1 -17 653.173 149.461   8
   4  -1  17 480.986 46.5611   6
  -4   1 -17 597.262 191.388   8
  -4   1 -18 91.8849 114.397   8
   4   1  18 136.301 91.7088   4
  -4   1 -19 846.637 212.662   8
  -4  -1 -19 515.067 132.640   8
   4   1  19 815.143 169.135   4
  -4   1 -20 440.948 155.359   8
   4   1  20 354.904 107.072   4
  -4  -1 -20 269.310 81.4256   8
  -4   1 -21 112.885 68.3721   8
  -4  -1 -21-48.7766 105.525   8
   4   1  21 135.467 82.3136   4
  -4  -1 -22-30.5580 71.4681   8
  -4   1 -22-84.4879 71.1397   8
   4   1  22 151.190 66.3421   4
  -4   1 -23 86.5366 52.2775   8
  -4  -1 -23 93.4527 108.307   8
  -4  -1 -24 250.250 134.687   8
  -4   1 -24 90.0807 60.2365   8
  -4   1 -25 128.495 91.7949   8
  -4  -1 -25 44.9710 85.4436   8
  -4  -1 -26 2.36770 52.7494   8
  -4   1 -26-27.4817 61.0800   8
  -4   1 -27 80.9942 67.9641   8
  -4  -1 -27 130.921 125.946   8
  -4   1 -28 374.515 171.140   8
  -4  -1 -28 221.524 97.8651   8
  -4  -1 -29 214.365 119.649   8
  -4   1 -29 498.946 203.737   8
   4   2 -30 411.994 178.764   8
   4  -2 -29 104.747 56.7916   8
   4   2 -29 162.338 108.266   8
   4   2 -28 55.6236 96.3498   8
   4   2 -28-68.5238 38.1157   3
   4  -2 -28 122.454 126.048   8
   4   2 -27 839.451 203.754   3
   4   2 -27 935.008 255.101   8
   4  -2 -27 959.885 259.871   8
   4  -2 -26 119.777 89.3925   8
   4   2 -26-46.4530 61.7939   3
   4   2 -26 106.541 73.9492   8
   4  -2 -25-0.25560 42.6209   8
   4   2 -25-27.8195 46.2170   3
   4   2 -24-22.8099 27.9076   8
   4  -2 -24-16.2340 83.0163   8
   4   2 -24 54.2200 32.4917   3
   4  -2 -23 302.536 118.183   8
   4   2 -23 318.892 131.296   8
   4   2 -23 207.841 88.0712   3
   4  -2 -22-9.22385 41.9374   8
   4   2 -22 57.3487 78.6825   8
   4   2 -22-122.146 111.854   3
   4   2 -21 375.052 151.878   8
   4   2 -21 364.700 122.127   3
   4  -2 -21 440.594 151.667   8
   4   2 -20 186.032 71.6097   8
  -4   2  20 178.953 57.0978   4
   4  -2 -20 139.204 78.8945   8
   4   2 -20 212.860 100.613   3
   4   2 -19 1091.23 215.262   8
  -4   2  19 1069.80 149.420   4
   4  -2 -19 884.384 181.374   8
   4   2 -18 1158.04 229.306   8
   4  -2 -18 1056.95 194.836   8
  -4  -2  18 1251.39 168.144   6
  -4   2  18 1179.67 154.253   4
  -4   2  17 3670.92 266.094   4
   4  -2 -17 3705.57 382.613   8
   4  -2 -17 3066.21 158.676   2
   4   2 -17 3481.19 356.214   8
  -4  -2  17 3541.49 274.680   6
   4  -2 -16-14.1024 46.5027   8
   4   2 -16 1.45780 35.9422   8
  -4   2  16 1.36900 45.1069   4
   4  -2 -16-2.02198 6.31558   2
  -4  -2  16 12.3951 34.7096   6
   4   2 -15 495.756 122.733   8
  -4  -2  15 497.107 101.460   6
   4  -2 -15 433.551 129.197   8
  -4   2  15 357.701 80.6123   4
   4  -2 -15 395.182 49.3065   2
   4   2 -14 25.6074 19.9866   8
  -4   2  14 45.9860 13.9161   4
   4  -2 -14 72.6909 19.0818   2
   4  -2 -14-4.26592 57.7532   8
  -4  -2  14 73.9429 46.0027   6
   4  -2 -13 1637.51 225.628   8
  -4  -2  13 1546.01 171.787   6
  -4   2  13 1442.51 160.511   4
   4   2 -13 1583.40 199.665   8
   4  -2 -12 1480.50 212.240   8
  -4   2  12 1588.74 167.386   4
   4   2 -12 1611.79 197.738   8
  -4  -2  12 1633.42 176.681   6
   4   2 -11 748.188 125.779   8
   4  -2 -11 528.332 124.581   8
  -4  -2  11 686.493 109.785   6
  -4   2  11 614.991 103.225   4
  -4   2  10 2185.85 195.908   4
  -4  -2  10 2698.18 222.129   6
   4  -2 -10 2500.72 266.796   8
   4   2 -10 2547.62 221.625   8
   4   2  -9 1268.45 147.394   8
  -4   2   9 973.090 130.861   4
   4   2  -9 1218.76 83.4725   4
   4  -2  -9 1216.16 178.838   8
  -4  -2   9 1230.01 146.697   6
  -4   2   8 747.488 110.371   4
  -4  -2   8 653.283 108.625   6
   4   2  -8 661.228 66.0070   4
   4  -2  -8 715.391 128.061   8
   4   2  -8 685.797 100.634   8
   4  -2  -7 6967.25 405.710   8
  -4  -2   7 6157.24 321.193   6
   4   2  -7 6402.77 223.571   4
   4   2  -7 5745.42 272.649   8
  -4   2   7 6198.72 313.189   4
   4  -2  -6 662.652 150.664   8
  -4   2   6 611.275 115.485   4
  -4  -2   6 372.145 66.9012   6
  -4   2   6 602.604 122.101   7
   4   2  -6 358.795 60.7140   8
   4   2  -5 531.401 70.9501   8
  -4   2   5 459.615 88.1782   4
  -4   2   5 381.191 81.4756   7
   4  -2  -5 398.915 91.9791   8
  -4  -2   5 594.019 99.4435   6
   4  -2  -4 39448.5 895.531   8
  -4   2   4 37756.1 753.140   4
   4   2  -4 39924.7 494.146   8
   4  -2  -4 37261.5 789.814   5
  -4   2   4 40140.7 852.810   7
  -4  -2   3 16864.9 492.468   6
  -4   2   3 10531.0 414.394   4
  -4  -2   3 17479.4 557.949   2
  -4  -2   3 14038.7 373.720   1
  -4   2   3 10158.0 420.800   7
   4   2  -3 9813.11 198.276   8
   4  -2  -3 9332.97 396.516   5
  -4  -2   2 46348.7 909.768   2
  -4  -2   2 37547.5 665.074   7
  -4  -2   2 51637.0 671.224   1
  -4  -2   2 42362.3 756.298   6
   4  -2  -2 28560.4 747.841   5
   4  -2  -1 2236.49 200.484   5
  -4   2   1 2234.89 174.952   4
  -4  -2   1 2934.08 189.502   7
  -4  -2   1 2210.42 256.058   2
  -4   2   0 11870.8 398.043   4
   4   2   0 13811.5 356.197   7
   4  -2   0 12242.6 465.283   5
  -4  -2   0 20614.5 504.515   6
  -4  -2   0 20793.1 604.105   2
   4   2   0 12324.5 211.558   8
   4   2   0 23519.4 415.122   1
   4   2   1 1746.95 103.912   5
   4   2   1 1737.18 96.6982   8
  -4  -2  -1 1664.74 97.8242   8
  -4   2  -1 2024.03 175.898   4
   4   2   1 1779.91 128.951   7
   4  -2   1 1470.19 151.323   5
  -4  -2  -1 1504.97 140.150   6
  -4  -2  -1 1457.37 161.045   2
   4   2   2 9579.87 272.840   8
  -4   2  -2 9605.65 354.508   4
  -4  -2  -2 7875.83 306.165   6
  -4  -2  -2 8866.91 252.349   8
   4   2   2 9148.79 337.093   6
   4  -2   2 8610.14 383.437   5
  -4  -2  -2 8742.97 398.416   2
   4   2   3 2204.64 148.923   8
  -4  -2  -3 2056.62 138.069   8
  -4  -2  -3 2043.76 195.113   2
  -4  -2  -3 1955.22 145.835   6
   4   2   3 2013.47 152.424   6
   4  -2   3 2115.08 189.576   5
   4   2   3 3207.28 134.140   5
  -4  -2  -4 23.8064 17.5047   5
  -4  -2  -4 23.5606 23.8547   8
   4   2   4-1.22586 25.4000   8
  -4  -2  -4-23.1024 23.8430   2
  -4  -2  -4 19.5228 15.7038   6
   4   2   4-1.26599 12.7123   6
   4   2   4 23.6301 11.6415   5
   4  -2   4 2.06093 23.3103   5
  -4  -2  -5 4778.37 207.889   5
  -4  -2  -5 3487.75 189.761   6
  -4  -2  -5 3950.32 275.176   2
   4   2   5 4016.62 162.591   5
   4  -2   5 3709.39 274.240   5
   4   2   5 4269.37 252.375   8
   4   2   5 3677.63 198.197   6
  -4  -2  -5 3835.18 231.410   8
  -4  -2  -6 5767.96 336.870   2
  -4  -2  -6 5648.46 302.365   8
   4   2   6 5548.89 243.453   6
   4  -2   6 5682.27 341.280   5
  -4  -2  -6 5592.57 231.183   6
  -4  -2  -6 6799.79 252.233   5
   4  -2   7 5046.47 335.945   5
  -4  -2  -7 5622.28 245.098   5
  -4  -2  -7 5196.21 307.622   8
  -4  -2  -7 5120.35 215.914   6
  -4  -2  -7 5183.25 336.105   2
   4   2   7 4889.66 219.663   6
  -4  -2  -8 6535.01 230.399   6
  -4  -2  -8 6587.75 380.650   2
   4   2   8 6384.84 239.837   6
  -4  -2  -8 6480.01 360.337   8
  -4  -2  -8 6587.27 289.083   5
   4  -2   8 6765.29 402.492   5
  -4   2  -9 3516.43 327.111   8
   4  -2   9 3578.66 310.928   5
  -4  -2  -9 3421.10 154.243   6
   4   2   9 3477.71 168.635   6
  -4  -2  -9 3793.25 233.466   5
  -4  -2  -9 3326.97 271.241   8
  -4  -2 -10 2019.81 109.176   6
  -4   2 -10 2157.22 251.183   8
   4  -2  10 2237.21 249.290   5
  -4  -2 -10 1982.85 219.711   8
  -4   2 -11 1376.23 212.178   8
  -4  -2 -11 1175.51 175.323   8
  -4   2 -12 2048.76 265.683   8
  -4  -2 -12 1952.95 243.682   8
   4  -2  12 2108.87 178.782   6
  -4  -2 -13 848.964 168.961   8
  -4   2 -13 912.769 184.302   8
   4  -2  13 758.362 106.001   6
  -4  -2 -14 1226.82 202.650   8
  -4   2 -14 1067.29 219.191   8
   4   2  14 1014.45 181.291   4
   4  -2  14 992.192 122.942   6
   4   2  15-29.1659 26.8801   4
   4  -2  15-13.6070 25.4583   6
  -4   2 -15 95.5204 57.0641   8
  -4  -2 -15 21.5382 51.4048   8
  -4   2 -16 10918.2 698.186   8
   4  -2  16 10108.6 383.699   6
  -4  -2 -16 10172.7 640.822   8
   4   2  16 10298.8 546.546   4
  -4   2 -17 1779.94 287.291   8
   4  -2  17 1727.96 155.074   6
  -4  -2 -17 2016.71 304.964   8
   4   2  17 1849.95 242.034   4
  -4   2 -18 1788.96 305.135   8
   4  -2  18 1644.28 143.357   6
   4   2  18 1593.22 232.233   4
  -4  -2 -18 1948.55 305.601   8
   4   2  19 738.120 158.404   4
  -4   2 -19 776.153 206.689   8
  -4  -2 -19 883.291 200.757   8
  -4  -2 -20 261.455 135.583   8
   4   2  20 162.953 83.0793   4
  -4   2 -20 177.211 80.8680   8
  -4   2 -21 115.422 61.2549   8
  -4  -2 -21 324.370 148.462   8
   4   2  21 182.286 69.1336   4
  -4  -2 -22 292.581 172.251   8
   4   2  22 330.174 118.029   4
  -4   2 -22 185.314 99.8405   8
  -4   2 -23 2951.69 429.978   8
  -4  -2 -23 3463.28 457.092   8
  -4   2 -24 140.832 119.029   8
  -4  -2 -24 159.525 131.935   8
  -4   2 -25 583.437 195.123   8
  -4  -2 -25 654.347 217.972   8
  -4   2 -26-52.1922 100.327   8
  -4  -2 -26 98.6640 129.559   8
  -4   2 -27-66.1386 115.155   8
  -4  -2 -27 150.711 127.606   8
  -4   2 -28 186.636 86.7731   8
  -4  -2 -28 217.624 127.872   8
  -4  -2 -29 27.6672 43.3357   8
  -4   2 -29 14.8242 40.1919   8
   4   3 -30 291.637 159.471   8
   4   3 -29 116.018 87.6015   8
   4   3 -29 61.3174 62.6944   3
   4  -3 -29 130.293 116.847   8
   4   3 -28 148.808 105.779   3
   4   3 -28 122.955 95.0515   8
   4  -3 -28 81.5074 99.1126   8
   4   3 -27 80.2861 97.9241   3
   4   3 -27 79.4683 94.1995   8
   4  -3 -27 49.3937 102.757   8
   4   3 -26-14.2691 92.8760   3
   4   3 -26 128.407 88.1840   8
   4  -3 -26 115.106 94.3317   8
   4   3 -25 572.614 173.138   8
   4  -3 -25 459.124 169.939   8
   4   3 -25 482.033 160.747   3
   4  -3 -24 1032.92 247.678   8
   4   3 -24 955.474 222.695   8
   4   3 -24 680.607 202.068   3
   4   3 -23 24.3302 67.0704   8
   4  -3 -23 100.655 97.3584   8
   4   3 -22 292.649 134.881   8
   4  -3 -22 361.732 147.935   8
  -4  -3  22 297.015 90.7789   6
  -4  -3  21 343.857 97.5146   6
   4   3 -21 281.200 112.662   8
   4  -3 -21 126.031 83.4844   8
   4   3 -20-20.6839 47.3112   8
  -4  -3  20 49.8312 48.4387   6
  -4   3  20 65.4364 43.5636   4
   4  -3 -20 123.983 117.987   8
  -4  -3  19 1783.42 216.408   6
  -4   3  19 1778.86 220.338   4
   4  -3 -19 1761.86 306.152   8
   4   3 -19 1915.33 274.917   8
   4   3 -18 1118.66 204.268   8
  -4   3  18 1053.81 165.161   4
  -4  -3  18 1064.42 166.470   6
   4  -3 -18 1037.53 239.330   8
  -4   3  17 2651.67 266.257   4
   4  -3 -17 2598.37 341.664   8
  -4  -3  17 2522.83 256.862   6
   4   3 -17 2559.39 306.704   8
   4   3 -16 2994.39 319.254   8
  -4  -3  16 2923.15 271.899   6
  -4   3  16 2823.34 272.096   4
   4  -3 -16 3315.36 383.600   8
   4   3 -15-31.2715 24.2180   8
   4  -3 -15 14.8532 38.3121   8
  -4  -3  15-5.93000 38.1462   6
  -4   3  15-101.999 65.0746   4
  -4   3  14 4039.90 318.833   4
  -4  -3  14 4064.62 313.380   6
   4   3 -14 4065.86 346.136   8
   4  -3 -14 4011.05 397.753   8
  -4  -3  13 101.815 42.8078   6
  -4   3  13 85.3206 18.2735   4
   4   3 -13 160.996 71.3511   8
   4  -3 -13 53.0050 40.8860   8
  -4  -3  12 3213.11 269.329   6
   4  -3 -12 3433.63 353.032   8
  -4   3  12 3178.30 276.993   4
   4   3 -12 3406.47 291.759   8
   4   3 -11 28.6231 9.15019   4
   4  -3 -11 78.1558 36.7736   8
  -4   3  11 3.70903 33.8176   4
  -4  -3  11 77.8842 50.4535   6
   4   3 -11 79.7393 40.1729   8
  -4   3  10 3285.62 280.801   4
   4   3 -10 3635.17 282.372   8
  -4  -3  10 3255.71 272.465   6
   4   3 -10 3593.42 174.850   4
   4  -3 -10 3695.17 349.661   8
  -4   3   9 9561.34 479.342   7
   4   3  -9 9951.02 317.296   4
   4   3  -9 10041.1 429.727   8
   4  -3  -9 9536.66 552.166   8
  -4   3   9 8751.70 452.091   4
  -4  -3   9 9374.85 454.000   6
   4   3  -8 10383.0 405.381   8
  -4  -3   8 9492.60 457.040   6
   4  -3  -8 9401.47 538.732   8
   4   3  -8 10324.1 351.267   4
  -4   3   8 9896.91 482.270   7
  -4   3   8 9343.89 454.503   4
  -4   3   7 8107.21 421.264   4
   4   3  -7 8511.69 341.403   8
  -4   3   7 8661.44 436.229   7
  -4   3   7 7870.84 228.116   2
  -4  -3   7 8389.89 415.433   6
   4   3  -7 8879.55 344.271   4
  -4  -3   7 8500.94 414.908   1
   4  -3  -7 8951.07 517.310   8
  -4   3   6 249.130 47.2674   2
  -4   3   6 312.745 99.1064   4
   4  -3  -6 1838.03 209.640   5
  -4  -3   6 302.443 77.3438   1
  -4  -3   6 320.376 83.4721   6
   4   3  -6 310.264 56.8733   8
   4  -3  -6 1576.54 256.320   8
   4   3  -6 261.802 53.8598   4
  -4   3   6 581.561 137.637   7
  -4   3   5 1093.21 145.376   7
   4   3  -5 1015.28 101.606   8
   4  -3  -5 1154.79 151.545   5
  -4   3   5 928.503 137.353   4
  -4  -3   5 1389.97 174.801   6
   4   3  -5 1165.79 131.276   4
  -4  -3   5 1129.70 141.193   1
   4  -3  -5 1106.71 167.763   8
   4   3  -4 251.857 61.7521   4
  -4  -3   4 119.802 52.1418   1
  -4   3   4 160.773 53.7445   7
   4  -3  -4 222.510 80.2269   5
  -4  -3   4 210.971 74.5065   6
  -4   3   4 423.220 97.1195   4
   4   3  -3-0.72495 25.8395   4
  -4  -3   3-59.8247 48.2500   6
  -4   3   3-58.1726 40.8925   4
  -4  -3   3 21.0969 24.3863   1
   4  -3  -3 6.56657 34.4940   5
   4  -3  -2 17.6572 70.9130   5
  -4  -3   2 101.505 30.1678   7
   4   3  -2 104.937 32.8502   4
  -4   3   2 96.0864 46.9435   4
  -4  -3   2 114.234 67.9936   6
   4   3  -2 36.0665 16.6752   1
   4   3  -2 37.5033 7.15550   8
  -4  -3   2 95.0376 55.1650   1
   4  -3  -1 13097.6 519.379   5
  -4   3   1 12478.3 484.173   4
  -4  -3   1 11918.9 317.848   7
  -4  -3   1 20881.2 618.760   6
   4   3  -1 22489.6 633.122   4
   4   3  -1 12751.0 403.640   1
  -4  -3   1 16825.3 723.764   2
   4   3  -1 13295.2 314.654   8
   4   3   0 3794.56 227.274   1
  -4  -3   0 6113.75 338.062   6
   4   3   0 3708.02 173.287   8
   4   3   0 5862.16 336.417   4
   4  -3   0 3487.11 253.735   5
  -4  -3   0 3993.21 303.641   2
   4   3   1 41660.3 804.793   1
   4   3   1 38057.1 880.346   4
  -4  -3  -1 44592.7 869.335   6
  -4  -3  -1 40518.0 968.217   2
  -4   3  -1 42467.5 865.265   4
   4  -3   1 38038.3 851.441   5
  -4  -3  -1 39717.8 632.778   8
   4   3   1 41924.5 611.277   8
   4   3   2 10343.7 264.110   7
  -4  -3  -2 10122.7 406.400   6
  -4  -3  -2 10309.9 488.894   2
   4  -3   2 9886.56 450.272   5
   4   3   2 10018.0 454.289   4
  -4  -3  -2 9655.43 341.682   8
   4   3   2 11293.8 348.182   8
   4  -3   3 10267.5 464.333   5
   4   3   3 9984.94 472.457   4
  -4  -3  -3 9586.79 390.889   6
   4   3   3 10570.3 368.736   8
  -4  -3  -3 10681.8 498.426   2
  -4  -3  -3 10378.2 368.000   8
  -4  -3  -4 5.62833 28.1631   2
   4   3   4 93.1640 45.9332   8
  -4   3  -4 179.898 119.108   4
   4   3   4 57.6795 43.3855   4
  -4  -3  -4 82.7161 42.5719   6
   4  -3   4 113.667 53.8021   5
  -4  -3  -4 89.9461 39.0215   8
  -4   3  -5 5820.30 312.964   4
  -4  -3  -5 4815.12 271.302   6
  -4  -3  -5 5195.99 348.470   2
   4  -3   5 5269.33 343.300   5
  -4  -3  -5 4946.57 283.633   8
   4   3   5 4676.11 335.004   4
  -4  -3  -6 4852.09 264.586   6
  -4  -3  -6 5086.58 169.093   5
  -4  -3  -6 4994.22 344.754   2
   4  -3   6 5260.92 358.407   5
   4   3   6 4726.43 341.998   4
  -4  -3  -6 4918.45 297.579   8
  -4  -3  -7 80.6936 20.7914   2
  -4  -3  -7 62.4150 14.5113   5
  -4  -3  -7 59.9250 23.0958   6
  -4  -3  -7 66.1569 42.7240   8
   4   3   7 68.0706 39.7340   4
  -4  -3  -8 4486.48 314.326   8
  -4  -3  -8 4130.47 233.571   6
   4  -3   8 4539.80 342.239   5
  -4  -3  -8 4583.57 340.124   2
  -4  -3  -8 4639.71 198.969   5
   4   3   8 4252.51 341.988   4
  -4  -3  -9 9363.77 336.828   6
  -4  -3  -9 9334.38 477.973   8
  -4  -3  -9 10323.9 330.059   5
   4   3   9 9168.13 505.070   4
  -4  -3  -9 10169.5 512.748   2
   4  -3   9 9769.34 534.466   5
  -4  -3 -10 2276.18 252.667   2
   4  -3  10 2229.15 295.564   1
   4  -3  10 2761.05 292.039   5
  -4  -3 -10 2098.38 153.474   6
  -4  -3 -10 2255.44 243.882   8
   4   3  10 2173.32 130.692   3
  -4  -3 -10 2193.82 169.436   5
   4   3  10 2340.05 256.020   4
  -4  -3 -11 52.1267 28.3372   8
  -4  -3 -11 140.082 67.2922   2
  -4   3 -11 76.4085 45.0082   8
  -4  -3 -11 125.274 30.7034   6
   4  -3  11 208.348 113.732   1
   4   3  11 113.100 63.4584   4
   4   3  11 131.285 29.8564   3
  -4   3 -12 1664.28 249.062   8
  -4  -3 -12 1688.09 123.890   6
   4  -3  12 1682.61 185.353   6
   4   3  12 1357.71 205.262   4
  -4  -3 -12 1618.71 217.150   2
  -4  -3 -12 1649.37 226.448   8
   4   3  13 628.101 141.069   4
  -4   3 -13 657.840 166.439   8
  -4  -3 -13 618.902 68.3886   6
  -4  -3 -13 578.831 140.109   8
  -4  -3 -13 571.753 136.376   2
   4  -3  13 604.994 115.253   6
  -4   3 -14 464.668 138.532   8
  -4  -3 -14 513.676 135.088   2
   4  -3  14 508.737 105.012   6
  -4  -3 -14 618.061 149.326   8
   4   3  14 603.177 137.406   4
   4  -3  15 1089.60 155.551   6
  -4  -3 -15 1209.29 208.418   8
   4   3  15 1112.34 199.407   4
  -4  -3 -15 984.450 173.286   2
  -4   3 -15 1226.14 226.856   8
   4  -3  16 2463.09 235.252   6
  -4  -3 -16 2069.01 263.238   2
   4   3  16 2175.02 275.704   4
  -4   3 -16 2181.09 311.552   8
  -4  -3 -16 2557.62 320.606   8
  -4  -3 -17 27.7511 54.2165   8
   4   3  17 66.7669 53.1499   4
  -4  -3 -17 40.0538 48.9441   2
   4  -3  17 82.4697 47.1777   6
  -4   3 -17 31.5207 36.8921   8
  -4   3 -18 405.086 113.884   8
  -4  -3 -18 764.869 181.045   8
   4  -3  18 814.437 131.016   6
  -4  -3 -18 733.190 162.972   2
   4   3  18 688.637 161.831   4
  -4   3 -19 343.821 91.1407   8
  -4  -3 -19 323.201 119.854   8
  -4  -3 -19 341.378 106.589   2
   4   3  19 343.379 106.785   4
  -4   3 -20-76.9058 134.717   8
  -4  -3 -20 183.060 66.7543   2
   4   3  20 179.723 58.2013   4
  -4  -3 -20 270.430 110.710   8
  -4   3 -21 110.784 71.8655   8
  -4  -3 -21 100.374 52.5279   2
   4   3  21 73.4255 29.9640   4
  -4  -3 -21 82.9947 36.1109   8
  -4   3 -22 16.9618 45.2766   8
  -4  -3 -22-81.8890 96.3304   8
  -4  -3 -22 25.8668 70.6964   2
   4   3  22-121.829 102.832   4
  -4  -3 -23 138.228 91.5307   2
   4   3  23 28.7992 43.1243   4
  -4   3 -23 54.8448 73.5263   8
  -4  -3 -23 0.24722 44.1209   8
  -4  -3 -24 214.920 123.624   8
  -4  -3 -24 373.637 157.895   2
  -4   3 -24 194.394 150.879   8
  -4  -3 -25 592.073 191.544   8
  -4   3 -25 549.883 185.945   8
  -4   3 -26 360.085 177.038   8
  -4  -3 -26 499.496 191.137   8
  -4   3 -27 29.7232 44.5019   8
  -4  -3 -27 0.24951 35.9087   8
  -4  -3 -28-98.2971 123.062   8
  -4   3 -28-96.7090 147.807   8
   4   4 -30 356.685 167.698   8
   4   4 -29 479.776 195.015   8
   4   4 -29 389.740 177.354   3
   4   4 -28 13.0042 45.3329   8
   4  -4 -28-48.5058 72.2493   8
   4   4 -28-35.4543 99.5778   3
   4  -4 -27 182.363 110.298   8
   4   4 -27 139.652 99.8140   8
   4   4 -27 79.9096 54.8613   3
   4   4 -26 425.928 175.714   8
   4  -4 -26 438.709 171.431   8
   4  -4 -25 468.432 186.436   8
   4   4 -25 476.593 175.683   8
   4   4 -24 232.656 128.788   8
   4  -4 -24 282.874 144.951   8
   4  -4 -23 827.510 244.039   8
   4   4 -23 572.965 164.291   8
  -4  -4  22 10.5205 36.6832   6
   4   4 -22 35.5072 88.5645   8
   4  -4 -22 78.5740 75.7729   8
   4   4 -21 701.887 190.718   8
  -4  -4  21 406.496 119.181   6
  -4   4  21 403.626 111.423   4
   4  -4 -21 486.970 174.528   8
   4  -4 -20 850.546 230.874   8
  -4  -4  20 700.645 142.835   6
   4   4 -20 793.073 193.996   8
  -4   4  20 770.524 155.147   4
  -4  -4  19 1355.49 206.071   6
   4  -4 -19 1613.26 308.900   8
  -4   4  19 1573.29 228.278   4
   4   4 -19 1699.40 272.049   8
   4   4 -18 1170.52 217.514   8
  -4   4  18 1483.39 224.496   4
  -4  -4  18 1344.34 204.279   6
   4  -4 -18 1430.37 284.573   8
  -4   4  17 6.58451 46.5027   4
   4   4 -17 93.2716 63.1640   8
  -4  -4  17 7.64192 59.9866   6
   4  -4 -17 26.1249 59.8798   8
  -4   4  16 226.590 70.7290   4
   4   4 -16 410.485 131.394   8
  -4  -4  16 428.716 105.111   6
   4  -4 -16 503.637 154.904   8
  -4  -4  15 1701.41 228.099   6
  -4   4  15 1706.78 230.691   4
   4  -4 -15 1965.77 305.764   8
   4   4 -15 1803.48 238.132   8
   4   4 -14 48.4780 34.2787   8
  -4   4  14 27.1575 53.4333   4
   4  -4 -14 124.201 77.1530   8
  -4  -4  14 64.4995 26.7607   6
  -4   4  13-24.4613 57.5471   4
   4   4 -13 96.3277 65.2201   8
   4   4 -13 78.7838 32.4523   4
  -4  -4  13 87.3883 63.6083   6
   4  -4 -13 1.33766 64.1838   8
  -4   4  12-39.8209 63.4114   7
  -4   4  12-167.587 107.995   4
   4   4 -12-20.4154 62.6063   8
   4  -4 -12-24.0960 51.2824   8
   4   4 -12-38.1927 30.4334   4
  -4  -4  12 4.59105 18.1065   6
   4  -4 -11 1689.87 254.643   8
   4   4 -11 1785.48 141.810   4
  -4  -4  11 1796.79 228.053   6
  -4  -4  11 2163.65 256.428   1
   4   4 -11 2039.10 227.071   8
  -4   4  11 1708.96 210.833   7
  -4   4  11 1786.49 218.576   4
  -4   4  10 1244.30 189.505   4
   4   4 -10 1275.45 134.829   4
  -4  -4  10 1356.97 201.643   6
  -4  -4  10 1721.55 239.977   1
   4  -4 -10 1408.62 232.097   8
   4   4 -10 1362.65 175.802   8
  -4   4  10 1300.70 193.674   7
  -4   4   9 12028.0 337.164   2
   4   4  -9 12059.3 488.985   8
   4  -4  -9 11687.9 531.997   5
  -4   4   9 11262.4 573.435   4
   4   4  -9 12524.5 452.209   4
  -4   4   9 11919.1 554.832   7
  -4  -4   9 11127.7 558.011   6
  -4  -4   9 12166.0 600.711   1
   4  -4  -9 11320.0 651.421   8
   4   4  -8 3560.51 248.892   4
  -4   4   8 3260.65 189.817   2
  -4  -4   8 3331.29 290.209   6
   4   4  -8 3521.55 251.353   8
  -4   4   8 3175.73 336.870   4
  -4  -4   8 3329.05 305.612   1
   4  -4  -8 3597.53 363.555   8
   4  -4  -8 3994.73 308.301   5
  -4   4   8 3561.33 305.397   7
  -4   4   7 184.607 53.9462   2
  -4   4   7 173.896 72.2378   7
   4   4  -7 181.865 58.0457   8
  -4   4   7 101.131 57.9211   4
  -4  -4   7 188.762 74.3728   6
   4   4  -7 237.237 66.9171   4
  -4  -4   7 198.008 77.9684   1
   4  -4  -7 418.091 186.927   8
   4  -4  -6 1293.66 204.540   8
  -4  -4   6 1351.43 194.259   6
  -4   4   6 1325.11 136.260   2
   4   4  -6 1469.82 170.153   4
  -4   4   6 1428.03 180.543   7
  -4   4   6 1189.21 174.647   4
  -4  -4   6 1193.58 168.750   1
   4  -4  -6 1767.34 208.070   5
  -4  -4   5 1075.73 161.386   1
  -4  -4   5 1418.56 207.446   6
  -4   4   5 1150.54 171.372   4
  -4   4   5 1508.02 162.646   2
   4   4  -5 1537.88 182.597   4
   4  -4  -5 2131.05 226.384   5
  -4  -4   4 9887.20 493.011   1
   4  -4  -4 11297.8 519.259   5
   4   4  -4 12765.8 519.635   4
  -4  -4   4 11473.5 589.658   6
  -4   4   4 9328.34 495.387   4
   4   4  -3 1178.22 129.171   8
  -4  -4   3 1131.40 174.895   1
  -4   4   3 5067.06 438.795   4
  -4  -4   3 1760.94 225.078   6
   4   4  -3 1771.91 197.392   4
   4  -4  -3 6050.69 371.920   5
  -4  -4   2 2745.73 154.115   7
  -4  -4   2 4630.52 328.487   6
  -4   4   2 3410.54 294.769   4
   4   4  -2 3024.32 191.711   8
   4   4  -2 4419.22 318.482   4
   4  -4  -2 3396.92 272.009   5
   4   4  -1 1311.70 184.555   4
  -4  -4   1 1593.71 195.806   6
   4   4  -1 1223.83 122.102   8
   4  -4  -1 1698.25 205.137   5
  -4  -4   0 13.0030 23.9349   2
  -4  -4   0-45.8386 43.9573   6
   4   4   0 6.12981 11.8204   5
   4  -4   0 60.0028 52.2188   5
   4   4   0 12.9207 18.8031   8
   4   4   0 66.4063 32.2972   4
  -4   4  -1 1253.10 175.935   4
   4   4   1 1324.20 134.146   8
  -4  -4  -1 1180.31 187.139   2
  -4  -4  -1 1561.51 189.978   6
   4   4   1 1220.74 77.5036   5
   4   4   1 1292.01 183.686   4
   4  -4   1 1027.15 152.353   5
  -4  -4  -2 6386.73 374.768   6
  -4   4  -2 8074.15 427.025   4
  -4  -4  -2 6603.10 443.979   2
   4   4   2 6816.74 442.865   4
   4  -4   2 6793.65 400.991   5
   4   4   2 7424.58 325.307   8
  -4  -4  -3 821.073 130.800   6
  -4  -4  -3 650.476 147.467   2
   4  -4   3 1166.89 243.131   5
  -4  -4  -3 775.786 118.212   8
   4   4   3 764.747 139.576   4
   4   4   4 715.730 62.2332   7
  -4  -4  -4 755.837 121.487   8
  -4  -4  -4 776.876 130.614   6
  -4   4  -4 1117.91 165.496   4
  -4  -4  -4 681.774 142.764   2
   4  -4   4 751.053 142.518   5
   4   4   4 653.295 131.795   4
  -4   4  -5 13518.3 535.270   4
  -4  -4  -5 11525.7 485.286   6
  -4  -4  -5 12625.0 604.406   2
   4  -4   5 13093.2 580.915   5
   4   4   5 10978.8 560.700   4
  -4  -4  -5 12635.5 515.894   8
  -4  -4  -6 915.278 182.193   2
  -4  -4  -6 747.794 130.782   8
   4   4   6 761.154 147.911   4
  -4  -4  -6 728.444 119.727   6
  -4   4  -7 340.899 96.5328   4
  -4  -4  -7 142.953 44.1689   6
   4   4   7 41.4411 45.0913   4
   4  -4   7 284.037 80.0030   5
  -4  -4  -7 223.218 84.3552   2
  -4  -4  -7 113.279 67.6537   8
  -4  -4  -8 1889.68 219.680   8
  -4  -4  -8 1616.58 212.810   2
   4   4   8 1672.89 223.400   4
  -4  -4  -8 1812.16 181.324   6
   4  -4   8 1586.54 218.747   5
   4  -4   8 1571.94 247.999   1
  -4  -4  -9 1503.95 90.8074   5
  -4  -4  -9 1511.01 164.558   6
  -4  -4  -9 1507.88 205.640   2
   4  -4   9 1595.44 225.586   5
   4   4   9 1559.05 220.619   4
  -4  -4  -9 1385.38 195.651   8
   4  -4   9 1609.58 258.179   1
   4  -4  10 1742.84 238.223   5
  -4  -4 -10 1766.30 172.371   6
   4   4  10 1659.77 236.225   4
  -4  -4 -10 1565.53 221.334   2
   4  -4  10 1730.78 270.197   1
  -4  -4 -10 1732.04 115.143   5
  -4  -4 -10 1848.40 227.985   8
  -4  -4 -11 3038.46 305.717   8
   4   4  11 3043.06 324.636   4
   4  -4  11 3206.42 301.513   6
  -4  -4 -11 3072.96 226.214   6
  -4  -4 -11 3113.73 313.657   2
   4  -4  11 3393.93 374.225   1
  -4  -4 -11 3305.85 182.225   5
  -4  -4 -12 4476.91 387.902   8
  -4  -4 -12 4463.84 262.169   6
   4  -4  12 4515.71 367.403   6
  -4  -4 -12 4183.81 364.863   2
   4   4  12 4579.75 405.875   4
   4  -4  12 4861.83 467.207   1
  -4   4 -13 14598.0 802.005   8
  -4  -4 -13 13848.8 434.961   6
   4  -4  13 13956.4 650.125   6
  -4  -4 -13 13147.5 656.320   2
   4   4  13 13189.2 713.436   4
   4  -4  13 14913.0 850.662   1
  -4  -4 -13 13591.8 702.445   8
  -4   4 -14 3188.85 398.013   8
   4  -4  14 3237.48 391.041   1
  -4  -4 -14 2816.54 184.133   6
   4  -4  14 2651.64 278.702   6
   4   4  14 2539.57 314.115   4
  -4  -4 -14 2563.32 310.655   8
  -4  -4 -14 2628.51 300.144   2
  -4   4 -15 7802.16 615.301   8
   4  -4  15 7672.19 468.038   6
   4   4  15 7354.49 546.183   4
   4  -4  15 7931.74 628.547   1
  -4  -4 -15 6858.74 493.618   2
  -4  -4 -15 7845.04 557.674   8
  -4  -4 -16 521.514 147.904   8
   4  -4  16 323.497 96.6397   1
  -4   4 -16 610.712 179.431   8
   4  -4  16 705.198 140.847   6
  -4  -4 -16 464.227 131.673   2
   4   4  16 484.714 134.486   4
  -4   4 -17 172.450 103.996   8
  -4  -4 -17 197.003 88.1951   2
   4  -4  17 252.881 86.7448   6
   4  -4  17 174.421 102.773   1
  -4  -4 -17 199.924 101.882   8
   4   4  17 144.021 33.7204   4
  -4   4 -18 1091.64 243.943   8
   4  -4  18 1037.86 170.352   6
   4  -4  18 1046.79 237.379   1
  -4  -4 -18 1012.87 197.046   2
   4   4  18 1049.47 206.627   4
  -4  -4 -18 1080.95 231.615   8
  -4  -4 -19 1687.30 286.813   8
  -4  -4 -19 1446.16 235.043   2
   4  -4  19 1734.89 211.355   6
   4  -4  19 1710.78 315.132   1
  -4   4 -19 1612.41 296.469   8
   4   4  19 1775.71 277.921   4
  -4  -4 -20 49.7559 43.3861   8
  -4   4 -20-50.2861 129.549   8
   4  -4  20 130.943 123.486   1
  -4  -4 -20 58.8843 39.4587   2
   4   4  20 29.9601 51.0578   4
  -4  -4 -21 1.51908 53.3705   2
  -4  -4 -21-87.3741 89.1507   8
  -4   4 -21-164.134 154.177   8
   4   4  21-95.4046 92.5977   4
  -4  -4 -22-61.5402 76.9075   8
  -4   4 -22 66.3580 76.3252   8
   4   4  22-52.4508 74.1566   4
  -4  -4 -22-37.3464 50.9288   2
  -4  -4 -23 63.1166 65.8949   8
   4   4  23 81.8003 91.6506   4
  -4   4 -23-56.1085 107.512   8
  -4  -4 -24 0.40906 60.6542   8
  -4   4 -24-43.2560 70.8350   8
   4   4  24 86.3222 106.005   4
  -4  -4 -25 571.475 190.229   8
  -4   4 -25 599.092 249.355   8
  -4   4 -26 308.647 164.430   8
  -4  -4 -26 294.388 137.934   8
  -4  -4 -27 36.1083 53.0701   8
  -4   4 -27 32.3983 65.5208   8
  -4  -4 -28-50.2646 107.737   8
  -4  -5  28 211.908 141.592   1
   4   5 -28-136.364 118.193   8
   4   5 -27-37.2100 71.3055   8
  -4  -5  27-4.37049 81.2735   1
  -4  -5  26 111.565 103.064   1
   4  -5 -26 0.62407 49.2642   8
   4   5 -26 10.7681 37.2510   8
   4   5 -25 214.794 114.567   8
  -4  -5  25 355.231 186.387   1
   4  -5 -25 56.6290 60.1830   8
   4   5 -24 428.600 154.691   8
  -4  -5  24 498.136 188.364   1
   4  -5 -24 402.685 171.590   8
   4  -5 -23 51.1139 32.9103   8
  -4  -5  23 253.340 174.224   1
   4   5 -23 168.543 112.758   8
   4   5 -22 80.1369 47.4960   8
  -4   5  22 11.8428 29.7696   4
   4  -5 -22 75.0576 98.0034   8
  -4  -5  22 46.6512 32.9975   6
  -4  -5  22 125.895 125.337   1
   4   5 -21-3.06197 80.5842   8
  -4   5  21 36.1795 45.9181   4
  -4  -5  21 126.467 139.830   1
  -4  -5  21 20.1241 38.4960   6
   4  -5 -21 155.958 92.5574   8
   4   5 -20 138.406 81.7171   8
  -4   5  20 119.653 69.4954   4
  -4  -5  20 356.714 162.579   1
   4  -5 -20 215.053 129.771   8
  -4  -5  20 116.801 53.3661   6
   4  -5 -19 310.960 134.346   8
  -4  -5  19 123.186 62.4534   6
  -4  -5  19 231.600 144.675   1
  -4   5  19 75.7668 32.7332   4
   4   5 -19 92.7687 66.5896   8
   4  -5 -18 387.222 149.611   8
  -4  -5  18 368.410 104.504   6
  -4  -5  18 324.757 129.960   1
  -4   5  18 359.828 125.322   4
   4   5 -18 437.691 132.931   8
  -4  -5  17 119.009 49.9453   6
  -4   5  17 1.04964 65.7041   4
  -4  -5  17 135.172 99.3666   1
   4  -5 -17 124.699 88.6338   8
   4   5 -17 133.933 85.6534   8
  -4   5  17 203.854 102.809   7
   4   5 -16 1008.01 210.970   8
  -4  -5  16 1189.39 252.716   1
  -4   5  16 901.767 204.965   7
  -4  -5  16 861.965 176.986   6
  -4   5  16 589.328 156.027   4
   4  -5 -16 964.178 229.121   8
   4  -5 -15 1097.20 222.151   8
  -4  -5  15 1323.25 250.812   1
  -4  -5  15 1102.43 205.673   6
   4   5 -15 939.675 194.634   8
  -4   5  15 848.207 172.082   4
  -4   5  15 977.341 191.376   7
   4   5 -14 43.7161 45.1418   8
  -4  -5  14 71.7869 73.1172   1
  -4  -5  14 53.7929 66.2305   6
   4  -5 -14-17.7605 53.6014   8
  -4   5  14-11.8167 75.3424   4
  -4   5  14 38.5492 59.6403   7
   4   5 -13 123.039 51.7615   8
   4  -5 -13 159.694 86.7843   8
   4  -5 -13 241.738 89.9564   5
   4   5 -13 166.762 52.3081   4
  -4  -5  13 82.8465 61.9361   1
  -4   5  13 6.72241 83.7049   4
  -4   5  13 113.871 60.8042   7
  -4  -5  13 128.997 83.3286   6
  -4   5  12 120.166 65.3537   4
  -4  -5  12 241.364 98.9204   6
   4   5 -12 209.380 37.1602   4
  -4  -5  12 518.001 157.930   1
  -4   5  12 217.060 69.0102   7
   4  -5 -12 304.329 128.359   8
   4  -5 -12 206.031 60.0830   5
   4   5 -12 214.238 83.0107   8
   4  -5 -11 993.216 232.510   8
   4   5 -11 1182.44 193.584   8
   4  -5 -11 841.357 149.985   5
  -4  -5  11 1382.47 230.404   6
  -4   5  11 962.764 174.218   7
  -4   5  11 805.608 165.321   4
   4   5 -11 778.039 99.2564   4
  -4  -5  11 1245.13 239.667   1
   4  -5 -10 14022.3 635.074   5
  -4   5  10 13082.2 628.981   7
  -4  -5  10 12627.8 656.018   6
  -4   5  10 11479.7 648.227   4
   4   5 -10 12708.7 506.563   4
   4  -5 -10 12227.2 745.074   8
  -4  -5  10 13215.8 709.260   1
   4   5 -10 13541.0 579.469   8
   4   5  -9 9273.30 451.015   4
  -4   5   9 9619.66 531.234   7
   4  -5  -9 9304.09 666.814   8
   4   5  -9 9983.98 479.525   8
  -4   5   9 8809.68 557.734   4
   4  -5  -9 10989.8 582.965   5
  -4  -5   9 9293.95 582.147   1
  -4  -5   9 8830.19 545.070   6
  -4  -5   8 1190.45 203.032   1
   4   5  -8 1035.00 156.927   4
  -4   5   8 985.574 177.200   4
  -4   5   8 1174.34 188.865   7
  -4  -5   8 1092.65 176.324   6
   4  -5  -8 1268.93 242.835   8
   4  -5  -8 1924.19 280.987   5
   4   5  -8 1096.55 152.694   8
  -4   5   7 837.678 167.741   4
  -4  -5   7 857.792 166.054   1
   4   5  -7 857.129 140.804   4
  -4  -5   7 899.116 163.651   6
   4  -5  -7 1287.51 198.204   5
  -4   5   6 110.500 146.847   4
  -4  -5   6 202.864 105.667   6
   4   5  -6-35.4746 73.1058   4
  -4  -5   6 144.620 100.677   1
   4  -5  -6 364.852 112.879   5
  -4  -5   5 468.073 151.394   1
   4  -5  -5 344.766 97.7432   5
  -4   5   5 264.981 101.572   4
   4   5  -5 306.940 83.9145   4
  -4  -5   5 548.615 142.508   6
  -4   5   4 142.670 102.593   4
  -4  -5   4 47.9371 41.5748   1
   4  -5  -4 190.100 86.4951   5
  -4   5   3 4801.89 382.812   4
   4   5  -3 4868.12 367.556   4
  -4  -5   3 4608.15 207.274   7
   4  -5  -3 4879.81 334.504   5
  -4  -5   3 5600.62 417.993   6
  -4   5   2 5229.09 395.672   4
  -4  -5   2 1313.20 212.668   6
   4   5  -2 1263.90 215.674   4
   4   5  -2 1005.35 112.778   5
   4  -5  -2 5354.14 346.485   5
  -4   5   1 3124.20 316.091   4
   4   5  -1 3594.44 370.107   4
   4   5  -1 3022.12 178.167   5
   4  -5  -1 3759.85 314.596   5
  -4  -5   0 15349.2 669.301   6
  -4   5   0 17244.9 704.889   4
   4   5   0 14969.9 681.348   4
   4   5   0 15105.4 351.733   5
   4  -5   0 17004.5 655.141   5
  -4   5  -1 13791.7 610.834   4
  -4  -5  -1 367.341 85.5597   6
   4  -5   1 13139.4 586.587   5
   4   5   1 334.013 105.699   4
   4   5   1 327.097 41.5884   5
  -4  -5  -2 201.874 69.2878   6
   4  -5   2 344.307 85.7998   5
   4   5   2 152.468 56.4369   4
  -4  -5  -3 74.1043 29.1141   2
  -4  -5  -3 85.4779 31.2108   6
   4  -5   3 193.540 75.1651   5
   4   5   3 40.5741 37.3791   4
   4  -5   4 1350.95 231.919   1
  -4   5  -4 1444.30 197.390   4
   4   5   4 1111.31 196.905   4
  -4  -5  -4 1094.79 167.721   6
  -4  -5  -4 1116.88 187.165   2
   4  -5   4 1095.14 178.379   5
  -4  -5  -4 1149.45 162.159   8
   4  -5   5 1693.72 269.580   1
   4  -5   5 1118.43 181.594   5
  -4   5  -5 1508.20 199.576   4
  -4  -5  -5 754.874 141.899   8
  -4  -5  -5 723.796 166.466   2
  -4  -5  -5 708.136 132.543   6
   4   5   5 747.890 173.816   4
  -4   5  -6 4235.57 329.840   4
   4  -5   6 3935.98 443.756   1
  -4  -5  -6 4051.37 334.777   8
  -4  -5  -6 3874.32 314.638   6
   4   5   6 3731.52 368.193   4
   4  -5   6 4357.56 377.725   5
  -4  -5  -6 3908.54 373.486   2
  -4   5  -7 1710.43 210.990   4
  -4  -5  -7 41.8779 39.5289   8
  -4  -5  -7 71.5241 36.8987   6
   4  -5   7 2519.81 334.103   1
   4  -5   7 1162.46 210.200   5
  -4  -5  -7 47.4634 30.5760   2
   4   5   7 57.5214 48.5576   4
  -4   5  -8 261.030 88.9827   4
   4  -5   8 189.558 75.7334   1
  -4  -5  -8 261.973 86.4863   6
  -4  -5  -8 249.351 90.1256   8
   4  -5   8 262.267 106.522   5
  -4  -5  -8 191.852 78.7936   2
   4   5   8 161.369 77.7657   4
  -4   5  -9 245.115 83.9903   4
  -4  -5  -9 144.176 62.3500   8
   4  -5   9 249.685 118.579   5
  -4  -5  -9 202.909 69.0122   6
   4  -5   9-148.646 108.626   6
  -4  -5  -9 248.462 98.5936   2
   4   5   9 136.196 88.8897   4
   4  -5   9 167.668 118.400   1
  -4  -5 -10 5155.64 347.005   6
  -4  -5 -10 4886.96 422.347   2
   4   5  10 4910.15 438.976   4
   4  -5  10 5109.79 492.293   1
  -4  -5 -10 4978.97 415.638   8
   4  -5  10 4889.89 408.979   6
   4  -5  11 1216.72 273.938   1
  -4  -5 -11 807.618 135.600   6
   4  -5  11 1066.44 212.593   6
  -4  -5 -11 749.584 167.499   8
   4   5  11 881.497 209.484   4
  -4  -5 -11 748.602 161.435   2
  -4  -5 -12 131.337 61.8598   6
   4  -5  12 234.456 124.359   6
   4   5  12 201.466 108.278   4
  -4  -5 -12 102.137 51.6270   8
  -4  -5 -12 12.2838 60.9123   2
  -4  -5 -13 445.882 127.010   8
  -4  -5 -13 485.406 99.4806   6
   4  -5  13 419.184 123.026   6
   4  -5  13 508.107 167.185   1
  -4  -5 -13 351.705 88.5597   2
   4   5  13 388.742 137.746   4
  -4  -5 -14 172.931 66.2385   2
  -4  -5 -14 377.647 86.0113   6
   4  -5  14 396.327 120.505   6
   4  -5  14 367.101 127.213   1
   4   5  14 494.206 164.564   4
  -4  -5 -14 320.324 114.818   8
  -4   5 -14 321.126 134.374   8
  -4   5 -15 3141.99 396.164   8
   4  -5  15 2973.28 323.364   6
  -4  -5 -15 2757.89 328.139   2
   4   5  15 2809.62 364.740   4
   4  -5  15 2976.02 410.562   1
  -4  -5 -15 2759.65 364.199   8
  -4   5 -16 6421.68 591.054   8
  -4  -5 -16 5855.89 533.973   8
   4  -5  16 6240.61 470.583   6
  -4  -5 -16 5902.76 484.987   2
   4   5  16 5721.48 535.431   4
   4  -5  16 6621.26 627.559   1
  -4   5 -17 1128.50 246.337   8
   4  -5  17 986.055 261.230   1
  -4  -5 -17 936.258 207.961   2
   4  -5  17 815.640 167.261   6
   4   5  17 1005.33 233.141   4
  -4  -5 -17 1102.89 239.810   8
  -4   5 -18-5.93505 93.3248   8
   4  -5  18 44.0330 110.899   1
   4  -5  18 14.3734 65.6006   6
  -4  -5 -18 70.7491 85.3705   8
   4   5  18-44.6479 91.4597   4
  -4  -5 -18-22.0416 50.8400   2
  -4   5 -19 165.936 114.425   8
   4  -5  19-13.7892 75.6546   1
   4  -5  19-7.50785 36.0946   6
  -4  -5 -19-25.4921 29.1928   2
   4   5  19-76.1454 67.3747   4
  -4  -5 -19-1.47128 82.3341   8
  -4   5 -20 75.7373 76.0463   8
   4   5  20 148.705 111.593   4
  -4  -5 -20 112.368 87.0991   2
  -4  -5 -20 187.871 53.5550   8
   4  -5  20 47.9009 50.4578   1
  -4  -5 -21-3.35743 40.1598   2
  -4  -5 -21 64.9372 62.9766   8
   4  -5  21 1.01085 65.8351   1
   4   5  21 51.3662 68.7593   4
  -4   5 -21 31.0865 65.8359   8
  -4   5 -22 684.590 240.827   8
   4  -5  22 696.558 241.179   1
  -4  -5 -22 582.325 179.162   8
   4   5  22 701.702 207.736   4
   4  -5  23 109.407 123.622   1
   4   5  23 261.687 146.110   4
  -4  -5 -23 204.306 129.719   8
  -4   5 -23 124.279 145.938   8
   4   5  24 1.08999 49.3823   4
  -4  -5 -24 82.1652 100.696   8
   4  -5  24-104.179 99.9143   1
  -4   5 -24 72.8362 119.826   8
  -4   5 -25 27.0243 71.6319   8
   4  -5  25 117.037 118.084   1
  -4  -5 -25 2.67947 67.1914   8
   4  -5  26 215.426 141.548   1
  -4  -5 -26 176.296 135.903   8
  -4   5 -26 103.433 150.858   8
  -4  -5 -27 64.5058 100.227   8
  -4  -6  26 406.643 241.214   1
  -4  -6  25 473.039 217.077   1
   4  -6 -25 213.384 114.429   8
  -4  -6  24 600.165 253.962   1
   4  -6 -24 283.060 98.7538   8
   4   6 -23 791.992 228.009   8
   4  -6 -23 519.973 202.473   8
  -4  -6  23 923.694 289.213   1
  -4  -6  22 351.016 149.947   1
   4   6 -22 389.476 145.534   8
  -4  -6  22 434.079 131.883   6
  -4   6  22 417.422 144.593   4
   4  -6 -22 580.117 222.083   8
  -4   6  21 151.338 104.517   7
   4  -6 -21 169.415 139.382   8
  -4  -6  21-114.778 88.4062   6
  -4  -6  21-201.170 147.450   1
  -4   6  21-182.398 125.733   4
   4   6 -21-122.692 107.620   8
  -4   6  20-34.8039 37.1171   7
   4   6 -20 52.6341 25.7963   8
  -4  -6  20-13.1837 70.9900   1
  -4  -6  20 71.2758 37.9116   6
  -4   6  20 61.5743 35.9525   4
  -4  -6  19 762.525 177.179   6
   4   6 -19 846.869 197.043   8
  -4   6  19 1008.02 227.645   7
  -4   6  19 952.129 209.465   4
  -4  -6  19 984.182 254.741   1
   4  -6 -19 835.624 238.465   8
  -4   6  18 62.2601 78.9823   7
  -4  -6  18-129.901 127.866   1
  -4   6  18 60.5548 41.4895   4
  -4  -6  18-25.1754 36.0540   6
   4   6 -18-53.7372 59.0311   8
   4  -6 -18 30.9265 78.2172   8
   4   6 -17 441.724 136.902   8
  -4   6  17 182.881 91.9530   7
  -4  -6  17 347.238 128.196   6
  -4   6  17 65.5375 44.4989   4
  -4  -6  17 143.726 66.4574   1
   4  -6 -17 332.586 105.718   5
   4  -6 -17 396.864 157.737   8
   4  -6 -16 1810.33 328.412   8
   4  -6 -16 1842.39 254.224   5
   4   6 -16 2082.84 297.442   8
  -4   6  16 1871.92 279.794   7
  -4  -6  16 1900.64 330.509   1
  -4   6  16 1628.29 279.331   4
  -4  -6  16 1821.29 281.307   6
   4   6 -15 691.488 163.066   8
   4  -6 -15 736.535 205.709   8
  -4   6  15 759.631 183.129   4
  -4  -6  15 765.903 180.518   6
  -4   6  15 671.781 168.243   7
  -4  -6  15 882.023 233.901   1
   4  -6 -15 769.247 159.196   5
   4  -6 -14 869.612 173.887   5
  -4   6  14 640.676 160.903   4
  -4   6  14 791.113 173.418   7
  -4  -6  14 776.263 187.379   6
  -4  -6  14 915.624 221.861   1
   4  -6 -14 826.957 208.192   8
   4   6 -14 895.870 180.813   8
   4  -6 -13 483.806 132.528   5
   4   6 -13 536.222 131.698   8
   4   6 -13 398.598 83.1292   4
  -4   6  13 402.160 121.659   4
  -4  -6  13 635.079 167.478   6
  -4  -6  13 624.604 180.628   1
  -4   6  13 519.280 135.838   7
   4  -6 -13 501.501 144.725   8
   4   6 -12 131.974 55.8990   4
  -4  -6  12 347.992 155.672   1
   4   6 -12 211.562 86.4995   8
  -4  -6  12 354.552 138.437   6
  -4   6  12 184.056 88.1988   7
  -4   6  12 85.8560 58.6773   4
   4  -6 -12 133.106 42.4991   5
   4  -6 -12 198.438 73.1235   8
   4   6 -11 460.345 93.4081   4
   4   6 -11 681.066 143.966   8
  -4   6  11 624.642 149.166   7
  -4  -6  11 660.968 184.349   1
  -4   6  11 366.660 107.382   4
   4  -6 -11 586.711 172.402   8
  -4  -6  11 605.370 160.252   6
   4  -6 -11 707.953 156.886   5
   4  -6 -10 342.524 97.8175   5
   4   6 -10 301.915 112.611   8
   4   6 -10 165.433 53.7454   4
  -4  -6  10 191.627 95.9488   6
  -4  -6  10 264.070 124.965   1
  -4   6  10 143.707 45.7850   4
   4   6  -9 932.942 162.268   8
  -4   6   9 722.309 160.905   4
   4   6  -9 1002.50 171.600   4
  -4  -6   9 857.960 177.661   6
  -4  -6   9 800.868 203.375   1
   4  -6  -9 1138.52 192.762   5
  -4  -6   8 329.261 211.618   1
  -4   6   8 177.113 43.0059   4
   4   6  -8 345.208 111.844   4
   4  -6  -8 446.915 115.187   5
  -4   6   7 2770.38 334.271   4
   4   6  -7 2716.54 287.831   4
  -4  -6   7 3002.84 346.807   6
   4  -6  -7 3217.75 292.397   5
  -4  -6   7 2812.41 373.225   1
  -4  -6   6 857.221 210.716   1
  -4   6   6 778.319 163.905   4
  -4  -6   6 888.340 188.144   6
   4   6  -6 884.266 156.996   4
  -4   6   5 139.976 93.0374   4
  -4  -6   5 121.378 98.5504   6
   4   6  -5 106.013 41.2084   4
  -4  -6   4 0.07547 19.1492   7
   4  -6  -4 170.903 70.2384   5
  -4   6   4-12.8019 49.4922   4
  -4  -6   4 19.1219 57.6015   6
   4   6  -4 9.73328 73.0714   4
  -4  -6   3 878.208 72.2806   7
  -4   6   3 1104.81 193.313   4
   4   6  -3 1135.47 211.561   4
  -4  -6   3 950.182 186.869   6
   4  -6  -3 976.153 160.836   5
  -4  -6   2 1371.81 229.193   6
   4   6  -2 1762.52 241.168   4
   4  -6  -2 2495.97 261.239   5
  -4   6   2 2125.19 300.674   4
  -4  -6   1 2.99165 32.8158   6
   4   6  -1 75.0885 78.7111   4
   4   6  -1 74.0379 28.8696   5
  -4   6   0 266.820 95.5765   4
  -4  -6   0 318.568 117.458   6
   4   6   0 295.521 134.314   4
   4  -6   0 246.323 72.5904   5
   4   6   0 255.230 52.1706   5
  -4   6  -1 1028.12 205.031   4
  -4  -6  -1 990.996 203.255   6
   4   6   1 1327.58 327.082   4
   4  -6   1 836.196 152.813   5
  -4   6  -2 6557.91 483.493   4
  -4  -6  -2 5975.73 454.879   6
   4   6   2 5899.19 479.833   4
   4  -6   2 6957.38 449.208   5
  -4   6  -3 5028.54 434.567   4
   4  -6   3 4090.53 379.191   5
   4   6   4 74.3412 81.4315   4
  -4   6  -4 76.8440 68.0063   4
   4  -6   4-5.96745 38.2705   5
  -4  -6  -4 103.451 61.4902   6
   4  -6   5 615.796 137.580   1
  -4  -6  -5 717.055 155.438   6
  -4   6  -5 830.837 179.985   4
   4  -6   5 804.067 178.843   5
   4   6   5 737.591 186.053   4
  -4  -6  -6 1902.73 254.413   8
   4  -6   6 2021.44 349.130   1
  -4  -6  -6 1892.73 244.235   6
   4   6   6 1973.85 307.642   4
   4  -6   6 2417.93 298.136   5
  -4   6  -6 2502.28 282.143   4
  -4  -6  -6 1951.20 283.343   2
  -4  -6  -7 526.306 129.131   8
  -4  -6  -7 611.545 151.339   6
   4  -6   7 1074.85 250.612   1
  -4   6  -7 1486.37 221.279   4
  -4  -6  -7 519.301 148.357   2
   4  -6   7 795.430 169.553   6
   4  -6   7 1244.96 226.102   5
   4   6   7 704.462 200.727   4
   4  -6   8-142.284 136.465   1
  -4  -6  -8-34.2026 50.8464   8
   4  -6   8-191.939 161.310   6
  -4  -6  -8 50.8448 70.7838   6
  -4  -6  -8-72.2587 99.6499   2
  -4   6  -8 221.243 95.3412   4
   4  -6   8 171.937 103.487   5
   4   6   8 189.949 154.070   4
  -4  -6  -9 3762.97 382.169   2
  -4  -6  -9 4605.29 386.804   6
   4  -6   9 3862.11 395.957   6
   4   6   9 4754.28 494.063   4
  -4  -6  -9 4633.51 420.483   8
   4  -6   9 4320.00 499.422   1
  -4   6  -9 4300.02 358.264   4
  -4  -6 -10 16685.8 705.242   6
   4  -6  10 17092.9 860.798   6
   4   6  10 16373.2 896.243   4
  -4  -6 -10 15891.6 817.545   2
  -4  -6 -10 16356.9 817.218   8
  -4   6 -10 18636.8 743.755   4
   4  -6  10 17237.5 993.981   1
  -4  -6 -11 2206.74 304.477   2
  -4  -6 -11 2260.52 314.846   8
   4  -6  11 3392.41 403.096   6
   4   6  11 2606.32 384.156   4
   4  -6  11 3119.64 515.842   1
  -4  -6 -11 2389.60 272.126   6
   4  -6  12 1243.04 317.911   1
  -4  -6 -12 960.088 155.190   6
   4  -6  12 1131.47 220.080   6
  -4  -6 -12 1064.60 209.548   2
  -4  -6 -12 978.754 207.650   8
   4   6  12 1010.88 228.224   4
   4  -6  13-10.7664 68.4306   1
  -4  -6 -13-32.9401 58.6950   8
  -4  -6 -13-43.8949 55.5544   6
   4  -6  13-135.111 95.0889   6
  -4  -6 -13 53.9974 59.2791   2
   4   6  13-3.23835 47.8741   4
  -4  -6 -14 1418.55 190.517   6
   4  -6  14 1414.05 293.819   1
  -4  -6 -14 1263.19 236.644   2
   4  -6  14 1235.52 225.685   6
   4   6  14 1371.06 266.289   4
  -4   6 -14 1372.07 270.882   8
  -4  -6 -14 1225.11 241.355   8
   4  -6  15 828.087 223.163   1
   4  -6  15 461.773 142.808   6
  -4   6 -15 623.402 201.650   8
  -4  -6 -15 641.311 160.444   2
   4   6  15 837.291 220.382   4
  -4  -6 -15 585.633 172.135   8
   4  -6  16 197.331 127.282   1
   4  -6  16 183.827 81.9579   6
  -4  -6 -16 156.896 74.1747   2
   4   6  16 193.168 106.597   4
  -4   6 -16 71.2806 94.0720   8
  -4  -6 -16 190.072 78.4815   8
  -4   6 -17 32.0820 51.2614   8
   4  -6  17-162.858 106.007   6
  -4  -6 -17 9.85354 36.2942   2
   4   6  17 51.2187 49.5567   4
   4  -6  17 85.4206 124.113   1
  -4  -6 -17 135.237 101.800   8
  -4   6 -18 544.125 192.855   8
   4  -6  18 150.701 82.0830   6
   4  -6  18 371.904 178.208   1
   4   6  18 608.199 206.353   4
  -4  -6 -18 328.629 121.512   2
  -4  -6 -18 373.076 161.305   8
  -4  -6 -19 510.935 159.605   2
  -4   6 -19 447.330 180.851   8
   4  -6  19 520.263 204.860   1
   4  -6  19 479.422 139.673   6
   4   6  19 341.699 145.693   4
  -4  -6 -19 578.635 205.621   8
  -4   6 -20 0.04812 36.6260   8
  -4  -6 -20 102.983 85.3471   8
   4  -6  20-145.049 157.194   1
   4   6  20 188.356 132.962   4
  -4   6 -21 68.6786 59.1201   8
   4  -6  21 354.221 174.307   1
   4   6  21 340.340 165.330   4
  -4  -6 -21 525.097 211.470   8
  -4   6 -22-54.1778 61.2821   8
   4   6  22 48.1425 48.2359   4
  -4  -6 -22 32.1874 79.9515   8
   4  -6  22-70.6131 46.5036   1
  -4   6 -23 29.8778 91.9489   8
   4  -6  23-161.965 158.114   1
  -4  -6 -23 164.825 111.463   8
   4   6  23 25.7919 47.6596   4
  -4   6 -24-50.6310 62.3979   8
   4  -6  24-16.0321 58.8937   1
   4   6  24-56.6104 85.3254   4
  -4  -6 -24-9.00693 78.9290   8
  -4  -6 -25 274.547 162.832   8
  -4   6 -25 22.3740 54.6787   8
  -4  -7  25 724.547 296.598   1
  -4  -7  24 1643.39 400.660   1
  -4  -7  23 774.253 282.724   1
   4  -7 -23 338.518 159.253   8
   4  -7 -22 612.414 221.686   8
  -4  -7  22 325.494 116.282   6
  -4   7  22 589.659 188.282   4
  -4  -7  22 753.837 262.419   1
   4  -7 -21 518.153 192.028   8
  -4   7  21 428.144 151.276   4
  -4  -7  21 268.836 104.038   6
  -4  -7  21 470.819 226.140   1
  -4  -7  20 124.941 80.4592   1
   4  -7 -20 207.911 131.859   8
  -4  -7  20 95.0319 56.9936   6
  -4   7  20 43.0504 34.2781   4
  -4   7  19 63.3796 49.4889   4
  -4  -7  19 220.621 108.539   6
   4  -7 -19 133.166 73.9994   8
  -4  -7  19 171.051 159.422   1
   4  -7 -18 321.315 156.509   8
   4   7 -18 232.752 116.552   8
  -4  -7  18 341.465 134.110   6
  -4   7  18 128.420 71.2691   4
  -4  -7  18 173.695 80.1142   1
  -4   7  17-37.3971 73.4027   4
   4   7 -17 65.9777 49.2432   8
  -4  -7  17 150.277 104.841   6
   4  -7 -17 125.734 68.1202   8
  -4  -7  17 131.642 134.449   1
   4   7 -16 608.204 152.224   8
  -4  -7  16 514.165 170.523   1
  -4  -7  16 775.374 194.961   6
   4  -7 -16 844.069 253.102   8
  -4   7  16 749.679 209.219   4
  -4  -7  15 1820.02 307.560   6
   4   7 -15 1766.69 276.178   8
   4  -7 -15 1665.44 337.194   8
  -4  -7  15 1803.74 327.311   1
  -4   7  15 1730.25 303.770   4
   4   7 -14 94.0106 54.8514   8
  -4  -7  14 85.8367 95.4239   1
  -4   7  14 109.452 65.9654   4
   4  -7 -14 99.3989 97.8683   8
  -4  -7  14 155.671 92.2523   6
  -4  -7  13 2665.76 405.812   1
  -4  -7  13 2851.73 378.907   6
   4   7 -13 2749.90 322.361   8
  -4   7  13 2351.10 345.684   4
   4   7 -12 1361.42 223.179   8
   4   7 -12 1072.30 164.750   4
  -4   7  12 970.646 206.155   4
  -4  -7  12 1196.11 240.520   6
  -4  -7  12 1401.25 288.123   1
   4   7 -11 78.2012 75.0992   8
  -4   7  11-86.7694 114.978   4
   4   7 -11-45.6361 64.4187   4
  -4  -7  11 18.6767 79.5831   6
  -4  -7  11-17.5638 65.8549   1
   4   7 -10 339.231 138.798   8
   4  -7 -10 90.9654 65.8842   5
  -4   7  10 49.3185 28.8358   4
  -4  -7  10 459.655 181.588   6
  -4  -7  10 185.237 151.181   1
   4   7 -10 60.2484 32.8660   4
  -4   7   9 2300.85 332.130   4
  -4  -7   9 2545.29 339.088   6
   4   7  -9 2459.06 292.498   4
  -4  -7   9 2673.93 375.526   1
   4  -7  -9 2376.82 263.534   5
  -4  -7   8-17.4074 31.4596   6
  -4   7   8 36.9233 41.2630   4
   4   7  -8 79.2136 76.1927   4
  -4  -7   8-52.7506 112.822   1
   4  -7  -8 59.9870 85.6174   5
  -4   7   7 128.154 55.0712   4
  -4  -7   7 350.935 120.006   6
   4   7  -7 221.229 105.058   4
   4  -7  -7 143.052 56.0757   5
   4  -7  -6 744.770 143.586   5
   4   7  -6 899.121 227.485   4
  -4   7   6 512.392 132.644   4
   4   7  -5 2483.75 329.023   4
   4  -7  -5 2212.73 245.690   5
  -4  -7   5 2800.99 359.902   6
  -4   7   5 1903.40 289.851   4
  -4  -7   4 3630.26 410.913   6
   4  -7  -4 2904.22 286.147   5
   4   7  -4 2768.35 367.677   4
  -4   7   4 2870.33 369.574   4
   4   7  -3 4589.67 445.372   4
  -4   7   3 4215.04 442.198   4
  -4  -7   3 4210.25 463.006   6
   4  -7  -3 4497.71 358.635   5
   4  -7  -2 5274.83 396.442   5
  -4   7   2 5084.39 481.488   4
  -4  -7   2 3070.56 365.810   6
   4   7  -2 3061.86 348.699   4
  -4   7   1 2319.78 357.910   4
   4  -7  -1 2343.34 263.974   5
  -4   7   0 151.281 90.5217   4
   4   7   0-73.3976 47.4804   4
   4  -7   0 176.015 62.7540   5
  -4  -7   0 230.110 113.566   6
  -4   7  -1 503.722 138.881   4
  -4  -7  -1 437.440 138.900   6
   4   7   1 495.467 147.839   4
   4  -7   1 456.290 117.202   5
  -4   7  -2 485.227 143.638   4
   4   7   2 470.648 286.433   4
  -4  -7  -2 89.5792 69.1838   6
   4  -7   2 592.636 142.426   5
  -4   7  -3 2470.68 316.083   4
  -4  -7  -3 2243.37 301.365   6
   4   7   3 2554.12 337.443   4
   4  -7   3 2642.03 306.855   5
  -4   7  -4 1614.97 285.076   4
  -4  -7  -4 119.996 60.1016   6
   4  -7   4 1494.93 285.090   6
   4  -7   4 1474.47 230.285   5
   4   7   4 206.014 154.118   4
  -4   7  -5 747.144 187.050   4
  -4  -7  -5 466.299 130.646   6
   4  -7   5 657.862 178.087   6
   4  -7   5 550.587 134.004   5
   4   7   5 381.099 140.849   4
   4  -7   6 407.536 115.813   5
  -4   7  -6 559.513 149.455   4
  -4  -7  -6 200.879 84.2046   6
   4  -7   6 319.581 126.137   6
   4   7   6 347.729 132.708   4
  -4   7  -7 945.296 188.251   4
  -4  -7  -7 931.283 194.962   6
   4  -7   7 606.462 64.8257   1
   4  -7   7 1035.00 206.866   5
   4  -7   7 892.523 197.011   6
   4   7   7 801.050 206.435   4
  -4   7  -8 343.073 121.051   4
   4  -7   8 178.731 124.091   6
  -4  -7  -8-29.0861 68.2858   6
   4  -7   8-31.2169 84.1194   1
   4   7   8 180.848 145.299   4
  -4  -7  -9 4022.48 423.835   8
   4  -7   9 4118.59 549.391   1
  -4   7  -9 4018.23 383.242   4
  -4  -7  -9 4147.24 389.871   6
   4   7   9 3806.68 457.237   4
   4  -7   9 3868.62 450.229   6
  -4  -7 -10-15.8621 29.5755   8
   4  -7  10 75.1946 122.580   1
  -4  -7 -10-6.62945 23.3602   6
   4   7  10 12.3511 42.7115   4
  -4  -7 -11-53.1882 35.0378   6
  -4  -7 -11-100.544 69.2203   2
   4  -7  11-17.8411 52.4353   6
   4  -7  11-29.9383 53.3785   1
   4   7  11-30.2084 50.8706   4
  -4  -7 -11-78.2445 81.2830   8
  -4  -7 -12 3852.40 421.573   2
  -4  -7 -12 4009.35 370.776   6
  -4  -7 -12 4149.87 451.993   8
   4  -7  12 3667.59 427.962   6
   4   7  12 4451.81 501.020   4
   4  -7  12 3582.44 515.525   1
  -4  -7 -13 518.680 148.546   2
  -4  -7 -13 487.385 119.921   6
   4  -7  13 547.903 176.009   6
   4   7  13 365.920 114.715   4
   4  -7  13 462.116 176.957   1
  -4  -7 -13 580.055 164.015   8
  -4  -7 -14 1266.20 242.159   8
  -4  -7 -14 1147.79 231.289   2
   4  -7  14 1444.34 327.809   1
   4  -7  14 1203.78 245.438   6
   4   7  14 1277.90 274.403   4
  -4   7 -15 450.331 196.427   8
  -4  -7 -15 333.900 128.599   8
   4  -7  15 166.447 105.285   1
  -4  -7 -15 255.973 106.533   2
   4  -7  15 277.469 119.916   6
   4   7  15 379.314 156.083   4
   4  -7  16 212.887 135.330   1
  -4  -7 -16 294.002 121.599   2
   4  -7  16 365.072 138.683   6
  -4  -7 -16 330.582 155.691   8
   4   7  16 291.655 138.187   4
  -4   7 -16 449.577 160.312   8
   4  -7  17 671.920 249.956   1
   4   7  17 601.299 204.245   4
  -4   7 -17 627.592 215.459   8
  -4  -7 -17 476.749 152.412   2
   4  -7  17 565.507 167.494   6
  -4  -7 -17 668.176 212.712   8
  -4   7 -18-96.4965 63.8295   8
  -4  -7 -18 55.5478 51.9562   8
   4  -7  18 37.9812 76.3267   6
   4   7  18 62.9477 81.0583   4
   4  -7  18-131.673 102.714   1
   4  -7  19 159.674 152.617   1
  -4  -7 -19 5.71947 45.1705   8
   4  -7  19 168.313 99.5782   6
   4   7  19 34.2565 58.7357   4
  -4   7 -19-18.7489 85.1747   8
  -4   7 -20 2322.29 420.993   8
   4   7  20 2155.70 390.365   4
   4  -7  20 2293.16 448.049   1
   4  -7  20 2036.91 320.681   6
  -4  -7 -20 2125.31 387.040   8
  -4  -7 -21-61.1385 97.3387   8
   4   7  21-56.6037 93.7679   4
  -4   7 -21 53.9499 94.5553   8
   4  -7  21 191.678 201.836   1
   4  -7  22-11.1209 74.7652   1
  -4   7 -22 59.3558 93.8258   8
   4   7  22 42.1827 59.4457   4
  -4  -7 -22 2.37353 82.1689   8
   4  -7  23 97.5933 109.075   1
  -4  -7 -23-9.33005 79.7810   8
   4   7  23 81.9821 77.4488   4
  -4   7 -23 178.483 127.337   8
   4   7  24 192.626 143.064   4
  -4  -7 -24 435.648 187.675   8
   4   7  25 105.926 86.3422   4
  -4  -8  23 1118.31 339.250   1
  -4  -8  22 296.656 99.9127   6
  -4   8  22 494.237 191.838   4
  -4  -8  22 544.044 224.520   1
   4  -8 -21-53.3915 117.740   8
  -4   8  21-37.8319 86.8452   4
  -4  -8  21 228.601 149.648   1
  -4  -8  21-92.5800 99.7917   6
  -4  -8  20-26.6615 87.9607   1
  -4   8  20-43.0690 59.0631   4
  -4  -8  20-15.1470 63.7327   6
   4  -8 -20-185.998 163.567   8
  -4   8  19 325.423 129.134   4
  -4  -8  19 582.167 211.346   6
   4  -8 -19 274.506 145.414   8
  -4  -8  19 314.046 130.894   1
  -4  -8  18 426.035 180.971   1
  -4  -8  18 330.714 148.605   6
  -4   8  18 276.975 136.944   4
  -4  -8  17 239.707 119.412   6
  -4   8  17 88.1966 71.7653   4
  -4  -8  17 192.851 158.495   1
  -4   8  16 549.255 173.809   4
  -4  -8  16 693.498 197.429   6
  -4  -8  16 738.698 232.998   1
  -4  -8  15 333.724 131.795   6
  -4   8  15 155.456 88.5181   4
   4  -8 -15 238.851 117.903   6
  -4  -8  15 270.390 126.750   1
  -4  -8  14 164.246 124.569   6
   4  -8 -14-24.6073 73.5831   6
  -4  -8  14 81.1924 155.563   1
  -4   8  14-24.3443 38.4019   4
  -4  -8  13 817.484 246.605   1
  -4   8  13 600.256 163.616   4
  -4  -8  13 808.705 229.265   6
   4  -8 -13 529.376 166.791   6
  -4   8  12-99.0331 75.9482   4
  -4  -8  12 158.453 154.861   1
  -4  -8  12 185.551 165.257   6
   4  -8 -12 10.0957 64.6460   6
  -4   8  11 2441.31 373.662   4
   4   8 -11 2200.01 278.071   4
  -4  -8  11 2406.94 366.882   6
  -4  -8  11 2613.19 425.572   1
  -4   8  10 220.544 91.9311   4
  -4  -8  10 337.044 144.386   1
  -4  -8  10 332.234 109.150   6
   4   8 -10 248.223 84.7348   4
  -4   8   9 15.9991 61.3421   4
   4   8  -9-130.287 96.3021   4
  -4  -8   9-57.3356 88.0952   6
   4   8  -8-190.193 121.289   4
  -4  -8   8 33.2166 39.1472   6
  -4   8   8 5.47421 95.7478   4
  -4  -8   7 344.066 133.313   6
  -4   8   7-89.5976 67.5732   4
   4   8  -7 150.142 129.380   4
  -4  -8   6 468.755 130.334   6
  -4   8   6 364.872 128.193   4
   4   8  -6 583.245 176.909   4
  -4   8   5 4.02300 63.1059   4
  -4  -8   5 277.268 108.303   6
   4   8  -5 275.700 137.329   4
   4   8  -4 1131.35 239.975   4
  -4   8   4 356.109 154.250   4
  -4  -8   4 1133.78 250.068   6
  -4   8   3 684.335 216.843   4
   4   8  -3 1451.01 267.890   4
  -4  -8   3 1213.63 229.435   6
   4  -8  -3 1243.60 189.531   5
  -4  -8   2 412.189 145.308   6
   4   8  -2 532.447 163.649   4
   4  -8  -2 792.152 231.166   6
   4  -8  -2 850.627 163.973   5
  -4   8   2 794.462 237.581   4
  -4   8   1 268.332 171.610   4
  -4  -8   1 17.3453 60.7505   6
   4   8  -1-66.5260 46.9307   4
   4  -8  -1 67.7777 46.2204   6
   4  -8  -1 204.379 75.1194   5
   4  -8   0 72.0891 57.7113   5
  -4   8   0 52.4570 90.0793   4
   4  -8   0-27.3936 53.8547   6
  -4   8  -1 1144.91 257.055   4
   4   8   1 1461.06 283.809   4
  -4  -8  -1 1188.62 243.286   6
   4  -8   1 1148.04 254.189   6
   4  -8   1 1521.99 228.657   5
  -4  -8  -2 211.817 101.485   6
  -4   8  -2 706.938 245.640   4
   4  -8   2 539.472 192.180   6
   4   8   2 353.552 170.556   4
   4  -8   2 706.705 169.949   5
  -4   8  -3 336.410 144.851   4
  -4  -8  -3 272.720 102.480   6
   4  -8   3 376.163 133.895   6
   4   8   3 309.937 134.956   4
   4  -8   3 296.974 120.390   5
   4  -8   4-18.6862 78.2857   6
  -4   8  -4 202.690 125.786   4
   4  -8   4 171.442 78.0820   5
  -4  -8  -4 15.7613 57.0961   6
   4   8   4 47.0015 53.4825   4
  -4  -8  -5 640.647 196.999   6
   4  -8   5 467.827 162.926   6
   4   8   5 645.124 215.546   4
  -4   8  -5 637.947 181.024   4
   4  -8   6 5041.00 533.261   6
   4   8   6 4627.35 537.173   4
  -4   8  -6 5250.25 480.340   4
  -4  -8  -6 5879.59 526.715   6
  -4   8  -7 5094.98 473.401   4
  -4  -8  -7 4083.62 445.900   6
   4   8   7 4152.15 499.958   4
   4  -8   7 5307.70 560.707   6
  -4   8  -8 611.673 199.680   4
  -4  -8  -8 397.833 141.317   6
   4  -8   8 693.227 239.795   6
   4   8   8 339.604 156.544   4
  -4   8  -9 1799.81 269.913   4
   4  -8   9 1905.95 396.446   1
  -4  -8  -9 1641.91 268.986   6
   4  -8   9 1775.40 315.659   6
   4   8   9 1436.69 293.714   4
  -4   8 -10 194.670 96.4881   4
  -4  -8 -10 127.286 67.5663   6
   4  -8  10-103.485 84.0404   1
   4  -8  10 225.149 119.865   6
   4   8  10-24.3080 38.6220   4
  -4   8 -11 14.5480 44.2918   4
   4  -8  11 11.8215 77.2031   1
  -4  -8 -11-18.6785 63.1291   6
   4  -8  11-28.0182 92.1483   6
   4   8  11-32.9542 100.289   4
   4  -8  12-122.977 151.886   1
  -4  -8 -12 14.0500 38.0110   6
   4  -8  12-40.8206 85.6630   6
   4   8  12 6.59805 91.9927   4
   4  -8  13 950.221 243.617   6
   4   8  13 709.067 214.522   4
   4  -8  13 802.543 294.558   1
  -4  -8 -13 541.177 157.336   8
   4  -8  14 114.474 82.6557   6
   4  -8  14 55.8222 144.886   1
  -4  -8 -14-56.6986 70.7156   8
   4   8  14-53.1075 91.2053   4
   4  -8  15 9.84377 54.0140   1
  -4   8 -15 79.5835 78.7080   8
   4  -8  15 185.892 121.328   6
   4   8  15 154.169 143.433   4
  -4  -8 -15 96.1496 80.8514   8
   4  -8  16 399.202 191.067   1
  -4   8 -16 505.933 208.632   8
  -4  -8 -16 446.603 139.837   8
   4  -8  16 595.108 200.003   6
   4   8  16 409.391 174.917   4
  -4   8 -17 890.564 262.038   8
   4  -8  17 1102.60 268.192   6
   4   8  17 845.636 240.736   4
   4  -8  17 1021.04 307.062   1
  -4  -8 -17 939.467 245.844   8
  -4   8 -18 311.630 186.796   8
   4  -8  18-115.943 83.3857   6
  -4  -8 -18 142.426 101.378   8
   4   8  18 164.817 126.338   4
   4  -8  18 43.6179 55.9688   1
  -4   8 -19 595.433 223.625   8
   4  -8  19 466.817 164.139   6
   4  -8  19 812.691 273.807   1
   4   8  19 518.724 202.290   4
  -4  -8 -19 534.827 209.927   8
  -4   8 -20 18.9755 36.5165   8
   4  -8  20 62.3030 99.6622   1
   4   8  20 118.880 123.866   4
  -4  -8 -20-28.4793 105.673   8
  -4   8 -21 33.1283 51.2671   8
  -4  -8 -21 66.7847 36.8248   8
  -4  -8 -22 22.9528 52.6400   8
   4   8  22 114.175 107.934   4
  -4  -9  20 1.69894 67.9841   1
  -4   9  19-60.2710 91.1106   4
  -4  -9  19-146.135 171.605   1
  -4  -9  19 29.0542 52.6926   6
  -4   9  18 116.604 51.5338   4
  -4  -9  18 145.729 96.7795   1
  -4   9  17 547.443 181.958   4
  -4  -9  17 876.018 247.191   6
  -4  -9  17 907.331 293.409   1
  -4  -9  16 53.0019 86.1483   6
  -4  -9  16-182.946 120.405   1
  -4   9  16-130.003 137.389   4
  -4  -9  15 14.8211 114.374   1
  -4  -9  15 131.749 95.3126   6
  -4   9  15 75.5141 77.9152   4
  -4  -9  14 14.1728 55.7134   1
  -4   9  14 214.670 138.940   4
   4  -9 -14 118.031 72.4000   6
  -4  -9  14 85.7011 92.8281   6
  -4   9  13 551.184 182.728   4
  -4  -9  13 641.065 212.655   6
   4  -9 -13 438.360 150.218   6
  -4   9  12 465.998 154.547   4
  -4  -9  12 322.740 152.452   6
   4  -9 -12 343.102 136.300   6
   4  -9 -11 546.974 181.074   6
  -4   9  11 397.644 148.005   4
  -4  -9  11 834.221 258.829   6
  -4   9  10 1301.31 301.622   4
  -4  -9  10 1431.43 294.011   6
   4  -9 -10 1340.41 281.474   6
  -4   9   9-0.21857 48.0160   4
  -4  -9   9 24.8913 48.0857   6
   4   9  -9 5.49177 38.5952   4
   4  -9  -9 13.6293 65.2486   6
   4   9  -8 54.2128 42.8943   4
  -4  -9   8 22.9900 57.7517   6
   4  -9  -8 25.9014 30.0273   6
  -4   9   8 57.9880 57.9180   4
   4  -9  -7 4.99210 90.3165   6
  -4   9   7 29.0549 79.9802   4
  -4   9   6 1993.05 349.530   4
  -4  -9   6 2602.89 406.889   6
   4  -9  -6 1934.93 330.371   6
   4   9  -6 2106.95 328.496   4
   4   9  -5 1960.41 341.545   4
  -4  -9   5 1486.32 327.356   6
   4  -9  -5 324.384 129.707   6
  -4   9   5 436.910 169.881   4
  -4   9   4 1831.35 323.957   4
   4   9  -4 2306.14 362.377   4
  -4  -9   4 2039.57 348.785   6
   4  -9  -4 1923.26 368.940   6
   4  -9  -3 229.948 132.102   6
  -4   9   3 72.8729 181.094   4
  -4  -9   3 159.790 96.4819   6
   4   9  -3 294.584 136.853   4
  -4  -9   2-14.3668 79.5331   6
   4   9  -2 45.6062 92.7429   4
   4  -9  -2 33.8829 111.771   6
  -4   9   2-23.6627 66.9704   4
  -4   9   1-0.34909 36.8364   4
   4  -9  -1 34.7923 80.1022   6
  -4   9   0 337.587 150.768   4
   4  -9   0 641.970 189.280   6
  -4  -9   0 440.522 141.064   6
   4   9   0 709.787 216.790   4
  -4   9  -1 312.786 147.059   4
  -4  -9  -1 96.9758 32.6351   6
   4   9   1 264.255 127.992   4
   4  -9   1 274.305 155.486   6
  -4   9  -2 61.2406 79.5982   4
  -4  -9  -2-75.9526 97.3630   6
   4   9   2 49.1653 59.7763   4
   4  -9   2-90.6759 107.983   6
  -4   9  -3 88.3849 108.687   4
  -4  -9  -3 199.380 119.693   6
   4   9   3 138.562 149.499   4
   4  -9   3-175.026 129.691   6
   4   9   4 275.663 155.137   4
  -4   9  -4 575.895 175.736   4
  -4  -9  -4 426.415 166.903   6
   4  -9   4 323.864 141.813   6
  -4   9  -5 149.711 130.739   4
   4  -9   5-2.56457 87.9587   6
  -4  -9  -5 188.687 181.279   6
   4   9   5 165.704 216.758   4
   4  -9   6 1073.13 270.600   6
  -4  -9  -6 951.309 230.425   6
  -4   9  -6 1026.81 232.706   4
   4   9   6 1234.04 291.548   4
  -4   9  -7 78.7603 86.5906   4
  -4  -9  -7 32.3969 66.2266   6
   4  -9   7 154.776 129.749   6
   4   9   7 103.354 129.737   4
  -4   9  -8 1005.57 216.352   4
   4  -9   8 979.075 254.361   6
  -4  -9  -8 768.086 212.500   6
   4   9   8 868.003 242.572   4
  -4   9  -9 670.559 176.739   4
  -4  -9  -9 629.495 179.290   6
   4  -9   9 722.535 224.704   6
   4   9   9 523.852 203.926   4
  -4   9 -10 552.479 176.308   4
  -4  -9 -10 367.458 147.803   6
   4  -9  10 623.574 207.021   6
   4   9  10 478.589 184.711   4
  -4   9 -11 1348.56 258.347   4
  -4  -9 -11 1525.06 273.818   6
   4  -9  11 1356.09 309.691   6
   4   9  11 1254.92 303.359   4
   4  -9  12 542.052 212.816   6
   4   9  12 351.778 169.018   4
   4  -9  13 194.503 107.489   1
   4  -9  13 432.524 166.205   6
   4   9  13 349.419 168.442   4
   4  -9  14 63.5449 46.1432   6
   4   9  14 44.0483 82.7613   4
   4  -9  15 715.651 289.979   1
   4  -9  15 944.003 251.436   6
   4   9  15 951.915 280.977   4
  -4   9 -15 676.224 224.547   8
  -4   9 -16 196.717 146.578   8
   4   9  16 264.533 187.117   4
   4  -9  16 163.932 122.907   6
   4  -9  16 281.965 221.817   1
   4  -9  17 1477.10 315.542   6
  -4   9 -17 1297.40 337.214   8
   4   9  17 1272.58 303.481   4
   4  -9  17 1600.58 425.668   1
  -4   9 -18 242.314 148.478   8
   4  -9  18-67.4367 122.466   6
  -4  -9 -18 12.1099 62.8284   8
  -4   9 -19-13.5452 92.2981   8
   4  -9  19-64.3847 94.4587   6
  -4  -9 -19 40.6380 59.5970   8
  -4  -9 -20 118.793 112.344   8
  -4 -10  13 537.231 209.196   6
  -4  10  13 616.750 224.042   4
   4 -10 -13 396.874 157.238   6
  -4 -10  12 159.133 94.9945   6
   4 -10 -12 109.890 104.364   6
  -4  10  12 52.3226 107.333   4
  -4  10  11 238.410 122.507   4
  -4 -10  11 521.164 225.598   6
   4 -10 -11 184.741 113.167   6
   4 -10 -10 769.013 233.841   6
  -4  10  10 737.919 240.065   4
  -4 -10  10 915.087 256.556   6
   4 -10  -9 470.099 187.502   6
  -4 -10   9 966.419 269.240   6
  -4  10   9 530.602 206.154   4
  -4  10   8 643.118 240.677   4
   4  10  -8 615.755 188.499   4
  -4 -10   8 1059.55 290.322   6
   4 -10  -8 932.507 261.368   6
  -4  10   7 663.797 228.912   4
   4  10  -7 758.858 204.008   4
  -4 -10   7 900.612 263.041   6
   4 -10  -7 1016.52 277.894   6
   4  10  -6 14.5640 76.9082   4
  -4  10   6 146.146 116.127   4
  -4 -10   6 74.0890 49.5865   6
   4 -10  -6 230.479 163.554   6
  -4  10   5 52.8618 54.6787   4
   4  10  -5-48.4872 93.1205   4
  -4 -10   5-57.2253 66.0089   6
   4 -10  -5 48.7393 105.803   6
   4 -10  -4 42.6553 91.8947   6
  -4  10   4-42.0628 99.9269   4
  -4 -10   4-85.9852 70.9443   6
  -4 -10   3 609.299 221.601   6
   4 -10  -3-137.353 130.309   6
   4  10  -3 372.573 192.196   4
  -4  10   3-21.5620 37.3369   4
  -4  10   2 876.699 240.835   4
   4  10  -2 1011.82 251.175   4
   4 -10  -2 951.590 251.646   6
  -4 -10   2 1245.76 282.556   6
  -4  10   1-11.9562 53.5014   4
  -4 -10   1-44.9712 56.8842   6
   4  10  -1 22.0986 46.3940   4
   4 -10  -1 133.775 145.812   6
   4 -10   0 90.5231 129.781   6
  -4  10   0 177.248 133.469   4
  -4 -10   0 56.2046 50.1515   6
   4  10   0 23.2603 37.5018   4
  -4 -10  -1-88.4517 106.520   6
   4  10   1 92.4304 95.0760   4
   4 -10   1 136.778 118.606   6
  -4  10  -1 34.7308 72.0229   4
  -4  10  -2 337.022 183.378   4
  -4 -10  -2 406.814 180.906   6
   4  10   2 772.490 279.593   4
   4 -10   2 152.616 138.561   6
   4  10   3 1514.76 358.686   4
  -4 -10  -3 1290.61 289.268   6
   4 -10   3 877.405 237.586   6
  -4  10  -3 1549.74 317.481   4
  -4  10  -4 1195.45 294.017   4
   4 -10   4 930.120 259.565   6
  -4 -10  -4 1007.36 259.327   6
   4  10   4 973.488 336.595   4
  -4 -10  -5 819.419 225.561   6
   4  10   5 1082.53 296.002   4
   4 -10   5 958.676 275.207   6
  -4  10  -5 1291.97 280.595   4
  -4  10  -6 154.504 118.212   4
  -4 -10  -6 60.3647 60.0863   6
   4  10   6 16.4948 92.1525   4
   4 -10   6 60.5528 83.6749   6
  -4 -10  -7 121.310 101.519   6
   4  10   7-9.77184 71.3346   4
   4 -10   7 247.976 151.400   6
  -4  10  -7 64.4759 58.3768   4
  -4  10  -8 130.297 93.3625   4
  -4 -10  -8-81.6357 96.0835   6
   4  10   8 143.766 127.720   4
   4 -10   8 99.9490 110.192   6
  -4 -10  -9 684.762 200.026   6
   4  10   9 691.362 236.342   4
   4 -10   9 790.702 247.689   6
  -4  10  -9 719.390 197.863   4
  -4  10 -10 379.453 154.290   4
  -4 -10 -10 199.306 105.432   6
   4 -10  10 357.474 166.302   6
   4  10  10 325.732 146.986   4
   4 -10  11 134.543 120.062   6
   4  10  11 37.8869 43.2721   4
  -4  10 -11 268.841 132.975   4
   4 -10  12 146.531 81.7594   6
   4  10  12 207.500 131.743   4
[truncated: 779,313 more chars]
