# Supplementary material for: The crystal structure of 1-(2-hydroxy-5-meth­oxy­phen­yl)ethanone 4,4-di­methyl­thio­semicarbazone
Source: Acta Crystallogr E Crystallogr Commun. 2015 Oct 3;71(Pt 11):o811–2. doi: 10.1107/S2056989015018228 (PMC4645029; doi:10.1107/S2056989015018228)
Supplement: Supplementary file 2 [file e-71-0o811-Isup2.hkl]

data_I                                                                          
_shelx_title ' BJA-24 in P21/a No14' 
_shelx_refln_list_code          4                                               
_shelx_F_calc_maximum      450.70                                               
_exptl_crystal_F_000      1136.00                                               
_reflns_d_resolution_high  0.6549                                               
                                                                                
loop_                                                                           
 _space_group_symop_operation_xyz                                               
 'x, y, z'                                                                      
 '-x+1/2, y+1/2, -z'                                                            
 '-x, -y, -z'                                                                   
 'x-1/2, -y-1/2, z'                                                             
                                                                                
_cell_length_a    15.7097                                                       
_cell_length_b     7.8300                                                       
_cell_length_c    21.2351                                                       
_cell_angle_alpha  90.000                                                       
_cell_angle_beta   92.635                                                       
_cell_angle_gamma  90.000                                                       
                                                                                
_shelx_F_squared_multiplier     1.000                                           
                                                                                
loop_                                                                           
 _refln_index_h                                                                 
 _refln_index_k                                                                 
 _refln_index_l                                                                 
 _refln_F_squared_calc                                                          
 _refln_F_squared_meas                                                          
 _refln_F_squared_sigma                                                         
 _refln_observed_status                                                         
   4   0   0        640.59        660.74        59.94 o                         
   6   0   0         68.79         82.76         7.35 o                         
   8   0   0       6435.28       7973.06       201.50 o                         
  10   0   0       3417.87       3142.10        92.71 o                         
  12   0   0        101.84         81.59        15.42 o                         
  14   0   0        764.38        793.60        99.57 o                         
  16   0   0        476.21        748.13        60.59 o                         
  18   0   0       1326.95       1505.32       204.08 o                         
  20   0   0         29.03         96.82        45.07 o                         
  22   0   0          4.89         20.03        11.80 o                         
   2   1   0        411.11        562.79        13.95 o                         
   4   1   0        677.24       1040.45       109.85 o                         
   5   1   0       1549.56       2142.22       169.42 o                         
   6   1   0         78.09         96.50        11.56 o                         
   7   1   0       1023.26       1479.47       162.53 o                         
   8   1   0        475.13        513.16        43.78 o                         
   9   1   0          0.24          0.68         2.87 o                         
  10   1   0       1220.63       1378.86        89.20 o                         
  11   1   0        620.26        656.18        37.95 o                         
  12   1   0        650.20        696.62        49.67 o                         
  13   1   0       5019.20       4872.08       113.74 o                         
  14   1   0          2.17         12.33        13.31 o                         
  15   1   0        548.01        568.97        29.97 o                         
  16   1   0         41.60        508.18       212.03 o                         
  17   1   0        359.43        419.29        32.95 o                         
  18   1   0        128.70        151.26        20.60 o                         
  19   1   0        567.84        715.96        46.03 o                         
  20   1   0        333.94        323.64        31.80 o                         
  21   1   0         34.89         42.31        11.40 o                         
  22   1   0          3.66          7.49         6.48 o                         
  23   1   0          0.01         39.93        21.63 o                         
   0   2   0       4376.45       4830.58        41.90 o                         
   1   2   0       1626.41       1621.07        25.79 o                         
   2   2   0       2273.83       2591.43       180.40 o                         
   3   2   0       4364.90       4516.56        39.83 o                         
   4   2   0       1979.35       2965.05       332.81 o                         
   5   2   0       1201.64       1769.00       181.10 o                         
   7   2   0         35.27         32.35         6.38 o                         
   8   2   0       1071.67       1635.45        63.86 o                         
   9   2   0          0.21          0.74         1.48 o                         
  10   2   0        134.70        152.85        33.40 o                         
  11   2   0         37.19         31.53         3.99 o                         
  12   2   0        448.99        436.50        32.94 o                         
  13   2   0       2172.54       2252.47       105.05 o                         
  14   2   0         13.43         21.41         7.03 o                         
  15   2   0          0.30          6.89         9.32 o                         
  16   2   0          3.30          5.82         4.51 o                         
  17   2   0         24.67         16.71         8.39 o                         
  18   2   0          6.64          1.90         6.64 o                         
  19   2   0         16.48          5.31         6.97 o                         
  20   2   0          0.63         -8.46         8.46 o                         
  21   2   0         59.17         33.77        10.88 o                         
  22   2   0          0.51         43.94        16.71 o                         
  23   2   0        127.66        140.39        46.39 o                         
   1   3   0        811.88       1036.69        37.62 o                         
   2   3   0       2757.66       3003.06        45.99 o                         
   3   3   0       7402.64       7646.80       111.18 o                         
   4   3   0        757.31        808.01        78.59 o                         
   5   3   0         85.53         84.99         6.26 o                         
   6   3   0        273.12        310.06        40.32 o                         
   7   3   0       4053.65       6485.68       718.49 o                         
   8   3   0        122.01        174.89        18.69 o                         
   9   3   0        403.66        605.99        64.73 o                         
  10   3   0        121.62        282.31        29.02 o                         
  11   3   0        707.73        998.78        46.19 o                         
  12   3   0        748.35       1068.06        47.03 o                         
  13   3   0          0.88         -3.23         4.48 o                         
  14   3   0        107.39        121.20        15.84 o                         
  15   3   0         58.57         75.19        14.82 o                         
  16   3   0        277.92        301.33        26.88 o                         
  17   3   0          9.13          6.06         8.03 o                         
  18   3   0          0.44         -3.91        13.14 o                         
  19   3   0          7.53          4.37         6.38 o                         
  20   3   0          4.09         60.17        24.65 o                         
  21   3   0         24.91         57.49        25.53 o                         
  22   3   0          7.38          9.21         8.91 o                         
   0   4   0        364.70        358.52        24.88 o                         
   1   4   0       1698.71       1878.19        38.12 o                         
   2   4   0       3302.97       3606.66        57.10 o                         
   3   4   0       1158.33       1387.90        60.85 o                         
   4   4   0          0.02          2.89         2.38 o                         
   5   4   0       1592.82       1990.10       227.64 o                         
   6   4   0         54.01        545.59       234.00 o                         
   7   4   0        841.22        985.07        95.12 o                         
   8   4   0        567.25        942.61        68.26 o                         
   9   4   0        572.07        828.91        44.41 o                         
  10   4   0        791.81       1383.11        63.88 o                         
  11   4   0         33.25         53.09        11.41 o                         
  12   4   0          0.10         -0.49         4.20 o                         
  13   4   0         40.35         38.78        10.83 o                         
  14   4   0          5.70          5.83         8.34 o                         
  15   4   0         13.53         13.82         7.82 o                         
  16   4   0        341.04        390.94        30.66 o                         
  17   4   0        303.30        287.94        32.53 o                         
  18   4   0         32.73         17.32        18.46 o                         
  19   4   0          2.80          4.15         9.36 o                         
  20   4   0        139.22         91.62        35.02 o                         
  21   4   0          0.85         -0.91         8.85 o                         
   1   5   0         22.80         57.31        56.05 o                         
   2   5   0        235.78        290.72        13.86 o                         
   3   5   0        615.48        608.81        21.13 o                         
   4   5   0       2878.35       2930.42        84.31 o                         
   5   5   0       1106.50       1103.26        28.33 o                         
   6   5   0        330.65        451.21        71.67 o                         
   7   5   0        208.19        192.60        12.74 o                         
   8   5   0         51.69         69.10        14.52 o                         
   9   5   0         25.33       1061.33       435.46 o                         
  10   5   0        654.91        910.00        44.35 o                         
  11   5   0          7.86          9.39         5.78 o                         
  12   5   0         25.85         31.43         7.98 o                         
  13   5   0        532.24        804.22        77.57 o                         
  14   5   0         34.10         40.44        12.36 o                         
  15   5   0        311.41        443.62        52.85 o                         
  16   5   0        162.22        178.47        26.48 o                         
  17   5   0         11.83         39.30        19.57 o                         
  18   5   0          7.28         17.07        19.84 o                         
  19   5   0        168.02        151.88        41.44 o                         
  20   5   0          0.14         15.50        31.91 o                         
   0   6   0        109.94        527.88       175.47 o                         
   1   6   0         31.83        246.56       171.78 o                         
   2   6   0          4.51        185.90        35.59 o                         
   3   6   0         74.20         70.34        10.29 o                         
   4   6   0         56.70         49.77         6.63 o                         
   5   6   0          0.30        258.92        86.11 o                         
   6   6   0         48.80         84.86        17.72 o                         
   7   6   0         39.58         42.11         8.25 o                         
   8   6   0        272.98        307.55        25.31 o                         
   9   6   0        321.21        380.58        40.34 o                         
  10   6   0        273.85        328.39        33.52 o                         
  11   6   0          9.87         10.06         8.38 o                         
  12   6   0        356.98        424.20        47.98 o                         
  13   6   0          0.77         19.36        11.73 o                         
  14   6   0         21.47         24.40        10.01 o                         
  15   6   0         37.63         30.93         8.85 o                         
  16   6   0         56.86         59.31        16.37 o                         
  17   6   0          0.59          0.63         5.33 o                         
  18   6   0         17.76         10.48        12.61 o                         
  19   6   0         30.02          9.93        15.67 o                         
   1   7   0       1491.35       1546.05        61.01 o                         
   2   7   0          1.61        757.31       211.23 o                         
   3   7   0         19.45         98.72        22.71 o                         
   4   7   0          1.12         16.28        12.31 o                         
   5   7   0         15.89         43.56        40.34 o                         
   6   7   0        147.22        174.76        33.11 o                         
   7   7   0        619.70        608.51        36.44 o                         
   8   7   0        149.83        127.91        21.14 o                         
   9   7   0          3.68         12.57         5.89 o                         
  10   7   0          2.54         -1.60         4.84 o                         
  11   7   0         24.93         20.09        10.65 o                         
  12   7   0          6.83         15.54         7.98 o                         
  13   7   0         63.25         60.16        16.08 o                         
  14   7   0         21.08         13.82         7.06 o                         
  15   7   0         37.43         48.08        15.21 o                         
  16   7   0         18.68         22.19        10.64 o                         
  17   7   0          6.80          8.13        25.10 o                         
  18   7   0          1.90         30.77        25.60 o                         
   0   8   0          4.40         82.79        30.77 o                         
   1   8   0          5.64         -3.73        10.61 o                         
   2   8   0         30.18         50.29        17.11 o                         
   3   8   0         94.00        190.94        28.30 o                         
   4   8   0         12.00          5.26         6.74 o                         
   5   8   0        394.53        345.62        27.32 o                         
   6   8   0          0.02         -4.88         4.88 o                         
   7   8   0        145.97        139.41        18.94 o                         
   8   8   0        126.54        147.97        22.98 o                         
   9   8   0          2.62         25.34        10.60 o                         
  10   8   0          8.48         19.29        10.46 o                         
  11   8   0         34.40         45.71        17.80 o                         
  12   8   0         95.91         84.34        19.88 o                         
  13   8   0         99.36        102.37        20.17 o                         
  14   8   0         37.44         27.74        11.92 o                         
  15   8   0         67.49         91.26        20.41 o                         
  16   8   0         42.85         23.39         9.73 o                         
   1   9   0          0.56          7.31        15.13 o                         
   2   9   0         93.43        129.86        19.57 o                         
   3   9   0        307.37        472.38       123.30 o                         
   4   9   0         83.39         96.29        15.60 o                         
   5   9   0        113.77        108.14        16.27 o                         
   6   9   0        127.46        145.95        20.18 o                         
   7   9   0         71.61         94.58        16.98 o                         
   8   9   0          5.48         67.61        20.30 o                         
   9   9   0          5.84         15.74        24.68 o                         
  10   9   0         37.81         79.10        16.75 o                         
  11   9   0         13.69          6.88         8.29 o                         
  12   9   0         62.14         46.76        13.11 o                         
  13   9   0          9.13          0.67         6.50 o                         
  14   9   0         48.42         55.30        17.03 o                         
  15   9   0          0.47         -8.48         9.24 o                         
   0  10   0         18.74          3.46         8.03 o                         
   1  10   0          0.46         -1.47         4.68 o                         
   2  10   0        213.04        184.25        22.63 o                         
   3  10   0          4.91         20.74        10.34 o                         
   4  10   0          9.49         11.38         5.34 o                         
   5  10   0         76.09        166.83        48.03 o                         
   6  10   0        527.21        527.61        40.99 o                         
   7  10   0         92.50        121.42        19.51 o                         
   8  10   0        151.47        268.55        34.27 o                         
   9  10   0         15.66         30.39        15.31 o                         
  10  10   0        315.14        349.93        52.66 o                         
  11  10   0          5.81          5.08        10.09 o                         
   1  11   0         58.67         37.16         8.56 o                         
   2  11   0          0.45         -6.49         6.49 o                         
   3  11   0         32.27         10.63         7.28 o                         
   4  11   0         55.19         64.29        16.01 o                         
   5  11   0         66.63         87.43        29.21 o                         
   6  11   0         26.71         41.90        20.26 o                         
   7  11   0         24.56         22.50        23.85 o                         
 -22   0   1         72.14         57.58        17.91 o                         
 -20   0   1         56.55         81.56        52.84 o                         
 -18   0   1        594.45       1403.26       337.33 o                         
 -16   0   1        442.44        651.03        96.65 o                         
 -14   0   1        190.90        441.70       188.47 o                         
 -12   0   1          8.18          9.24         9.99 o                         
 -10   0   1        333.69        323.77        19.48 o                         
  -8   0   1        197.18        220.65        14.66 o                         
  -6   0   1       3610.70       3760.42        61.60 o                         
  -4   0   1       4508.89       5820.16       850.58 o                         
   4   0   1       2830.15       3133.96       237.49 o                         
   6   0   1       3768.43       3448.87       132.56 o                         
   8   0   1        758.08        871.39        64.31 o                         
  10   0   1        777.44        688.00        64.02 o                         
  12   0   1         33.62          9.91        18.53 o                         
  14   0   1          0.51        106.79        33.81 o                         
  16   0   1        281.68        404.12       144.88 o                         
  18   0   1        263.42        599.89       390.16 o                         
  20   0   1        159.95        177.92        33.14 o                         
  22   0   1         81.95         53.80        19.54 o                         
 -23   1   1        219.18        198.00        57.09 o                         
 -22   1   1         10.94         -5.30         6.79 o                         
 -21   1   1         63.13         57.40        13.49 o                         
 -19   1   1        266.20        446.70       105.19 o                         
 -18   1   1         75.86        145.51        20.41 o                         
 -17   1   1         76.26        103.76        20.04 o                         
 -16   1   1         31.11         42.29         6.20 o                         
 -15   1   1        204.80        154.88        27.08 o                         
 -14   1   1        616.06        538.22        33.16 o                         
 -13   1   1        203.45        328.97        54.92 o                         
 -12   1   1        485.36        500.63        48.41 o                         
 -11   1   1        226.89        190.50        15.18 o                         
 -10   1   1        984.86       1090.33        65.91 o                         
  -9   1   1        657.18        696.36        39.17 o                         
  -8   1   1          7.27          1.95         2.20 o                         
  -7   1   1        396.17        449.16        18.77 o                         
  -6   1   1         33.51         18.42         4.46 o                         
  -5   1   1       2727.90       4111.64       396.90 o                         
  -4   1   1       8450.13      13407.33       602.53 o                         
  -3   1   1        421.74        646.84        61.97 o                         
  -2   1   1       2926.99       4410.14       557.17 o                         
  -1   1   1       2491.42       2565.86        48.47 o                         
   2   1   1       2029.07       2096.75        44.19 o                         
   3   1   1       9970.51      10346.94       154.59 o                         
   4   1   1       1404.65       1458.46        30.31 o                         
   5   1   1       6643.43       7239.83       339.40 o                         
   6   1   1         93.29        119.94        13.63 o                         
   7   1   1        137.46        174.68        13.61 o                         
   8   1   1       4493.91       6056.14       502.04 o                         
   9   1   1         13.87         18.70         4.16 o                         
  10   1   1       2421.65       2700.88        73.49 o                         
  11   1   1       3980.38       4080.77        94.16 o                         
  12   1   1       1106.25       1059.29        51.14 o                         
  13   1   1       5497.05       5261.71       143.47 o                         
  14   1   1        228.74        193.30        18.41 o                         
  15   1   1        106.19        117.74        19.79 o                         
  16   1   1        861.64        883.18        53.97 o                         
  17   1   1         75.78        172.69        35.06 o                         
  18   1   1          4.93         36.90        24.88 o                         
  19   1   1        284.09        372.54        65.35 o                         
  20   1   1        126.51        167.53        34.73 o                         
  21   1   1         42.87         29.49         6.68 o                         
  22   1   1          1.34         -8.26         9.90 o                         
  23   1   1         85.66         91.02        25.39 o                         
 -23   2   1        194.42        250.38        64.43 o                         
 -22   2   1         44.18         21.06        14.07 o                         
 -21   2   1          5.08         21.56        13.11 o                         
 -20   2   1          2.96          8.78         7.57 o                         
 -19   2   1         19.57         32.04        15.14 o                         
 -18   2   1         10.12         -1.06         5.95 o                         
 -17   2   1         75.77         55.19        28.41 o                         
 -16   2   1          9.83          0.80         6.02 o                         
 -15   2   1         77.37         66.71        13.47 o                         
 -14   2   1         47.43         59.24        10.94 o                         
 -13   2   1        138.93        130.58        17.79 o                         
 -12   2   1       1546.85       1492.94       118.73 o                         
 -11   2   1          0.64          1.12         2.54 o                         
 -10   2   1        251.48        387.38        25.94 o                         
  -9   2   1         92.99        128.42        11.02 o                         
  -8   2   1       3539.92       6100.85       158.00 o                         
  -5   2   1         89.65        190.46        19.45 o                         
  -4   2   1        459.90        460.59        31.92 o                         
  -3   2   1        702.34        765.04        49.33 o                         
  -2   2   1        518.43        625.30        52.51 o                         
  -1   2   1          7.79         10.18         1.59 o                         
   0   2   1       2672.46       2699.73        51.04 o                         
   1   2   1       1939.98       2312.82        38.08 o                         
   2   2   1       5814.63       6044.20        65.62 o                         
   3   2   1        181.66        205.29         6.66 o                         
   4   2   1        293.92        316.43        10.51 o                         
   5   2   1        378.32        355.22        11.70 o                         
   6   2   1       1381.46       2214.21       230.58 o                         
   7   2   1       2827.36       5095.80       539.25 o                         
   8   2   1        236.95        221.80        30.73 o                         
   9   2   1        923.36       1112.61       143.53 o                         
  10   2   1       1352.93       1442.16       146.85 o                         
  11   2   1        138.39        142.78        11.05 o                         
  12   2   1        193.79        184.97        13.97 o                         
  13   2   1        679.82        771.63        34.75 o                         
  14   2   1          5.30         -1.42         7.05 o                         
  15   2   1         72.16         64.98        13.56 o                         
  16   2   1         88.04         64.99        13.77 o                         
  17   2   1        534.31        452.66        40.05 o                         
  18   2   1         43.41         16.30         7.10 o                         
  19   2   1        145.67        143.41        21.50 o                         
  20   2   1          6.72          7.15         6.86 o                         
  21   2   1         41.24         38.49        12.94 o                         
  22   2   1          0.12         -8.19         8.19 o                         
  23   2   1         12.65         48.05        34.08 o                         
 -22   3   1         58.31         25.25        23.37 o                         
 -21   3   1         15.10          7.31         9.10 o                         
 -20   3   1        383.40        410.88        55.38 o                         
 -19   3   1         20.88         24.98        10.33 o                         
 -18   3   1          7.71         -3.00         6.57 o                         
 -17   3   1         11.38          7.03         9.70 o                         
 -16   3   1        166.16        178.07        23.10 o                         
 -15   3   1        155.62        176.21        19.51 o                         
 -14   3   1        108.27        143.88        17.19 o                         
 -13   3   1         14.23         19.17         6.14 o                         
 -12   3   1       2600.38       4122.51       120.09 o                         
 -11   3   1        365.77        574.00        29.14 o                         
  -9   3   1        241.39        416.50        26.01 o                         
  -8   3   1        173.65        242.61        29.86 o                         
  -7   3   1          5.07         46.69        10.81 o                         
  -6   3   1       1016.20       1362.86       200.30 o                         
  -5   3   1          3.74          4.73         2.19 o                         
  -4   3   1       2494.14       2738.23       229.22 o                         
  -3   3   1        524.96        576.79        47.41 o                         
  -2   3   1        696.54        779.19        42.57 o                         
  -1   3   1       1679.04       1960.16       123.09 o                         
   0   3   1          6.19         11.94         3.41 o                         
   1   3   1       1622.91       1742.09        49.63 o                         
   2   3   1        290.64        270.03         8.31 o                         
   3   3   1         37.68         47.33         3.97 o                         
   4   3   1       7592.95       7655.73       126.31 o                         
   5   3   1        183.43        128.07         5.66 o                         
   6   3   1        113.81        107.21         9.07 o                         
   7   3   1         33.16        114.79        14.64 o                         
   8   3   1          6.38          8.84         1.84 o                         
   9   3   1         37.44         34.01        14.38 o                         
  10   3   1        158.89        241.44        26.15 o                         
  11   3   1       1160.77       1772.95        60.45 o                         
  12   3   1         45.66         29.15         8.12 o                         
  13   3   1          3.85         -1.06         7.61 o                         
  14   3   1         31.12          9.60        11.65 o                         
  15   3   1        296.89        324.46        26.03 o                         
  16   3   1        245.48        239.50        29.38 o                         
  17   3   1         39.34         16.28         6.73 o                         
  18   3   1         23.18         23.21        11.14 o                         
  19   3   1          0.10         -4.60         7.64 o                         
  20   3   1        105.36        190.11       117.81 o                         
  21   3   1         72.94         45.89        20.67 o                         
  22   3   1          1.05          0.13        13.60 o                         
 -22   4   1         38.04         49.56        32.07 o                         
 -21   4   1         59.16         53.72        22.29 o                         
 -20   4   1         51.63         47.86        42.31 o                         
 -19   4   1         18.33         -7.99        31.39 o                         
 -18   4   1          7.39          8.04        16.50 o                         
 -17   4   1          0.40         -2.34         7.52 o                         
 -16   4   1        213.95        245.69        24.61 o                         
 -15   4   1        880.04       1176.86        57.67 o                         
 -14   4   1        216.74        277.30        25.62 o                         
 -13   4   1        357.36        553.89        73.18 o                         
 -12   4   1        246.75        372.88        27.62 o                         
 -11   4   1       1106.35       1818.33        95.15 o                         
 -10   4   1       1299.24       1901.29       116.01 o                         
  -9   4   1        245.41        290.44        23.82 o                         
  -8   4   1        785.88       1169.19       117.77 o                         
  -6   4   1       1130.40       1413.48       116.75 o                         
  -5   4   1       2163.65       2237.73       166.57 o                         
  -4   4   1        238.24        263.55        20.39 o                         
  -3   4   1       2698.75       2513.24       111.05 o                         
  -2   4   1        233.60        329.40        13.81 o                         
  -1   4   1         16.71         30.70         4.03 o                         
   0   4   1        992.87       1185.52        26.91 o                         
   1   4   1          0.91         54.91        66.73 o                         
   2   4   1        435.89        464.69        17.30 o                         
   3   4   1       5968.99       5815.84       238.08 o                         
   4   4   1        220.84        234.46         9.54 o                         
   5   4   1        278.94        219.79        13.58 o                         
   6   4   1         16.93         29.18         6.03 o                         
   7   4   1       2003.55       2487.65       132.65 o                         
   8   4   1       1474.55       2384.96        77.09 o                         
   9   4   1          6.40          7.43         3.20 o                         
  10   4   1        205.68        318.18        28.47 o                         
  11   4   1        690.98       1130.80        48.28 o                         
  12   4   1         18.17         17.09         6.20 o                         
  13   4   1         14.58          5.37        11.75 o                         
  14   4   1          0.06         -5.62         7.69 o                         
  15   4   1        123.87        115.79        16.42 o                         
  16   4   1         34.36         27.75        10.04 o                         
  17   4   1        135.32        185.35        37.02 o                         
  18   4   1         48.56         43.73        23.47 o                         
  19   4   1         62.24         31.31        19.65 o                         
  20   4   1        143.26        158.19        40.43 o                         
  21   4   1         21.34         36.41        27.47 o                         
 -20   5   1         17.26          9.78        17.51 o                         
 -19   5   1        216.38        269.09        83.70 o                         
 -18   5   1        109.27        103.29        29.53 o                         
 -17   5   1        236.74        321.59        88.72 o                         
 -16   5   1        313.20        385.88        49.48 o                         
 -15   5   1       1050.39       1630.81       156.31 o                         
 -14   5   1          7.54         43.12        21.43 o                         
 -13   5   1        109.97        188.26        22.78 o                         
 -12   5   1         25.47         44.46        11.94 o                         
 -11   5   1        305.62        497.63        31.12 o                         
 -10   5   1        542.36        764.04        55.09 o                         
  -9   5   1       2129.35       2575.58       218.11 o                         
  -8   5   1        174.35        192.84        17.22 o                         
  -7   5   1        416.69        423.10        37.75 o                         
  -6   5   1        439.45        520.87        25.85 o                         
  -5   5   1        120.06        143.84        11.03 o                         
  -4   5   1        556.67        609.76        32.57 o                         
  -3   5   1          7.01         21.63         6.83 o                         
  -2   5   1        560.07        525.67        17.75 o                         
  -1   5   1        938.44        903.90        23.08 o                         
   0   5   1         22.00         26.01         4.73 o                         
   1   5   1        330.74        335.81        14.83 o                         
   2   5   1         61.93         45.88         6.60 o                         
   3   5   1        738.68        897.48        77.66 o                         
   4   5   1         37.14        597.65       543.58 o                         
   5   5   1         14.07        640.23       275.66 o                         
   6   5   1         63.47         52.37         4.68 o                         
   7   5   1        352.13        376.37        27.76 o                         
   8   5   1         76.30         84.06         6.96 o                         
   9   5   1        148.42        151.51        14.42 o                         
  10   5   1        427.70        498.48        30.05 o                         
  11   5   1        503.02        668.04        38.33 o                         
  12   5   1         17.18         34.46        13.32 o                         
  13   5   1          3.10         16.18        12.10 o                         
  14   5   1        263.86        346.07        28.08 o                         
  15   5   1          0.01         21.70        13.15 o                         
  16   5   1        157.11        197.27        41.33 o                         
  17   5   1        329.41        337.99        88.71 o                         
  18   5   1        399.31        395.25        58.73 o                         
  19   5   1          5.01         64.31        30.08 o                         
  20   5   1         13.97         22.90        19.74 o                         
 -19   6   1         21.80          7.59        11.38 o                         
 -18   6   1          1.39         -2.16         7.62 o                         
 -17   6   1          1.26         -0.01        14.56 o                         
 -16   6   1        246.75        310.84        53.81 o                         
 -15   6   1         70.27        129.20        16.50 o                         
 -14   6   1         20.14         29.51        13.55 o                         
 -13   6   1         91.00        119.69        19.31 o                         
 -12   6   1         38.81         49.23        10.77 o                         
 -11   6   1        116.40        122.46        18.34 o                         
 -10   6   1       1085.91       1121.58        49.53 o                         
  -9   6   1        181.67        573.83       223.79 o                         
  -8   6   1        111.34        128.09        12.22 o                         
  -7   6   1         56.31         68.20        14.34 o                         
  -5   6   1        365.77        693.91       186.77 o                         
  -4   6   1          9.15          8.66         4.39 o                         
  -3   6   1        597.93        549.06        22.31 o                         
  -2   6   1        348.36        672.66       150.52 o                         
  -1   6   1          0.90        983.40       202.22 o                         
   0   6   1        748.99        689.22        26.31 o                         
   1   6   1        934.44        837.82        40.98 o                         
   2   6   1        569.91        533.82        26.16 o                         
   3   6   1        176.44        165.54        11.90 o                         
   4   6   1        156.98        184.21        18.66 o                         
   5   6   1        464.34        423.93        26.26 o                         
   6   6   1         10.24         30.04         8.93 o                         
   7   6   1         46.36         50.69        10.17 o                         
   8   6   1         76.05        157.51        49.64 o                         
   9   6   1        604.75        636.06        59.18 o                         
  10   6   1        898.74        894.49        77.32 o                         
  11   6   1         99.85        108.46        17.69 o                         
  12   6   1        152.84        195.70        23.98 o                         
  13   6   1        117.73        136.53        24.46 o                         
  14   6   1         37.97         53.00        11.87 o                         
  15   6   1          7.44         15.36         9.29 o                         
  16   6   1          8.50        -10.20        14.20 o                         
  17   6   1        106.65        114.35        31.47 o                         
  18   6   1          0.16         -7.10        18.09 o                         
  19   6   1          8.33        -18.56        29.66 o                         
 -18   7   1         77.84        128.21        31.05 o                         
 -17   7   1          7.50         -0.50        12.77 o                         
 -16   7   1         23.62         28.39        13.85 o                         
 -15   7   1        184.13        244.20        32.53 o                         
 -14   7   1        156.23        181.95        27.00 o                         
 -13   7   1          4.64         10.72        10.03 o                         
 -12   7   1        134.26        129.68        22.83 o                         
 -11   7   1          1.56         -1.42        10.40 o                         
 -10   7   1        302.53        303.44        26.04 o                         
  -9   7   1         68.91         89.29        13.81 o                         
  -8   7   1          1.20         43.42        47.70 o                         
  -7   7   1        210.18        245.76        24.33 o                         
  -6   7   1        218.52        189.98        19.87 o                         
  -5   7   1        278.14        241.81        28.55 o                         
  -3   7   1        156.01        117.55        13.77 o                         
  -2   7   1       1581.90       1703.47       109.78 o                         
  -1   7   1        267.96        691.97       290.69 o                         
   0   7   1         38.09         64.17        21.35 o                         
   2   7   1        447.03        511.02       101.19 o                         
   3   7   1        385.80        334.06        21.82 o                         
   4   7   1        129.81         88.26        12.53 o                         
   5   7   1         20.37         26.25         5.24 o                         
   6   7   1          2.21         30.49        11.18 o                         
   7   7   1         18.15        198.95       102.29 o                         
   8   7   1        148.99        117.70        16.50 o                         
   9   7   1          1.40         -0.28         4.69 o                         
  10   7   1        112.32        104.46        16.15 o                         
  11   7   1        269.76        256.26        32.91 o                         
  12   7   1        154.37        148.16        24.08 o                         
  13   7   1          1.22         -6.19         6.19 o                         
  14   7   1         17.73         17.36         7.29 o                         
  15   7   1          5.22          2.78         6.03 o                         
  16   7   1          9.86         12.89         7.28 o                         
  17   7   1         54.79         59.05        19.63 o                         
  18   7   1          0.05          7.85        12.48 o                         
 -17   8   1          0.17          9.98        10.14 o                         
 -16   8   1         61.07         70.73        19.88 o                         
 -15   8   1          5.39         19.98        13.75 o                         
 -14   8   1         22.55         16.79        15.75 o                         
 -13   8   1        166.33        150.80        24.36 o                         
 -12   8   1         30.07          4.37         7.23 o                         
 -11   8   1         42.85         41.44        11.02 o                         
 -10   8   1         78.65         59.15        13.47 o                         
  -9   8   1         62.28         56.53        19.31 o                         
  -8   8   1          3.27         28.39        11.17 o                         
  -7   8   1        153.71        158.68        21.92 o                         
  -6   8   1         42.64         44.58        10.55 o                         
  -5   8   1          5.15         24.68        11.97 o                         
  -4   8   1          1.75         10.98         9.92 o                         
  -3   8   1        469.59        419.88        26.49 o                         
  -2   8   1        359.97        406.44        25.16 o                         
  -1   8   1         11.19          6.89         5.59 o                         
   0   8   1        120.00        121.22        21.53 o                         
   1   8   1        220.44        238.37        23.37 o                         
   2   8   1         35.76         77.39        19.11 o                         
   3   8   1         24.75         43.62        14.59 o                         
   4   8   1        261.39        246.02        21.01 o                         
   5   8   1         70.35        115.79        41.90 o                         
   6   8   1         15.18         24.52         8.68 o                         
   7   8   1          7.17         42.01        11.78 o                         
   8   8   1        136.67        130.67        18.29 o                         
   9   8   1        208.80        176.89        22.46 o                         
  10   8   1         20.14         25.72         9.14 o                         
  11   8   1        261.77        253.03        34.87 o                         
  12   8   1        395.48        357.34        37.46 o                         
  13   8   1          7.28         14.53        11.87 o                         
  14   8   1         45.69         40.37        13.93 o                         
  15   8   1         26.69         15.42        17.45 o                         
  16   8   1        126.70        105.47        23.43 o                         
 -15   9   1          0.03         -0.13         5.81 o                         
 -14   9   1          4.35         11.95         6.09 o                         
 -13   9   1         14.81         10.78        14.44 o                         
 -12   9   1          2.62         -3.01        11.37 o                         
 -11   9   1         36.90          6.47         6.99 o                         
 -10   9   1         12.91        105.73        79.57 o                         
  -9   9   1         74.16        168.13        56.69 o                         
  -8   9   1        424.79        425.99        44.25 o                         
  -7   9   1          9.75         49.26        15.79 o                         
  -6   9   1        299.40        320.04        30.76 o                         
  -5   9   1         95.46        114.71        19.17 o                         
  -4   9   1          0.78          2.00         6.25 o                         
  -3   9   1         31.90        126.64        71.61 o                         
  -2   9   1        188.59        208.70        32.44 o                         
  -1   9   1        149.41        132.00        17.91 o                         
   0   9   1         71.59         51.13         9.88 o                         
   1   9   1          5.98         19.91        42.07 o                         
   2   9   1        165.43        233.84        36.24 o                         
   3   9   1        566.31        541.98        38.87 o                         
   4   9   1         45.81         32.26        11.02 o                         
   5   9   1         27.58         11.22         9.88 o                         
   6   9   1          4.06         14.09        10.55 o                         
   7   9   1         95.23         89.10        15.45 o                         
   8   9   1         16.58         52.14        26.22 o                         
   9   9   1          0.86         19.23         8.95 o                         
  10   9   1        289.17        301.34        30.92 o                         
  11   9   1          9.01          6.31        15.76 o                         
  12   9   1          7.25         12.17        13.12 o                         
  13   9   1         43.08         30.54        12.22 o                         
  14   9   1          0.04          2.77        11.11 o                         
  15   9   1          1.75          6.69        14.85 o                         
 -12  10   1          1.88        -17.87        26.43 o                         
 -11  10   1        160.73        105.97        35.32 o                         
 -10  10   1         75.18        135.12        35.73 o                         
  -9  10   1          4.59         27.73        14.86 o                         
  -8  10   1        125.44        166.53        24.11 o                         
  -7  10   1         18.45         48.73        15.00 o                         
  -6  10   1         50.50        172.12        60.56 o                         
  -5  10   1         59.42         85.22        18.32 o                         
  -4  10   1          1.17          1.10         5.74 o                         
  -3  10   1         29.81          1.67         6.51 o                         
  -2  10   1        154.78        205.29        25.81 o                         
  -1  10   1         56.84         50.91        13.07 o                         
   0  10   1         20.24         11.90        10.55 o                         
   1  10   1         38.45         33.77        11.65 o                         
   2  10   1         17.92          8.41        14.10 o                         
   3  10   1         58.00         47.26        13.72 o                         
   4  10   1          4.44          7.86         8.68 o                         
   5  10   1        245.71        281.62        31.12 o                         
   6  10   1         15.42        185.50        66.29 o                         
   7  10   1          1.70          8.56         8.62 o                         
   8  10   1        447.77        450.45        38.49 o                         
   9  10   1         36.40         76.74        18.33 o                         
  10  10   1          4.73         10.26         8.84 o                         
  11  10   1         14.00         18.06        13.42 o                         
  -7  11   1         10.13         36.75        28.58 o                         
  -6  11   1         93.70         95.10        41.16 o                         
  -5  11   1         57.22         94.79        23.74 o                         
  -4  11   1         19.53         45.77        13.67 o                         
  -3  11   1        153.60        167.05        24.23 o                         
  -2  11   1         16.53          3.96         8.79 o                         
  -1  11   1          7.78          1.55         5.08 o                         
   0  11   1         40.99         20.98        14.14 o                         
   1  11   1         79.71         62.51        13.06 o                         
   2  11   1          4.53        -10.37        10.37 o                         
   3  11   1         10.43          1.90        13.93 o                         
   4  11   1         31.79         35.22        12.74 o                         
   5  11   1          8.14         34.44        13.57 o                         
   6  11   1          2.53         29.59        18.66 o                         
 -22   0   2          2.96        310.74        69.93 o                         
 -20   0   2         62.54         95.84        23.87 o                         
 -18   0   2        509.35        836.21       292.40 o                         
 -16   0   2        636.77        807.87       151.83 o                         
 -14   0   2         44.42        375.97       233.04 o                         
 -12   0   2         94.76        225.28       177.69 o                         
 -10   0   2       1722.79       1794.12        86.21 o                         
  -8   0   2       3390.10       3649.23        51.70 o                         
  -6   0   2        714.74        696.46        21.92 o                         
  -4   0   2       6431.50       6393.46       101.26 o                         
  -2   0   2      37844.89      39557.86       190.66 o                         
   2   0   2        741.46        676.20        27.78 o                         
   4   0   2      14245.74      15144.62       764.64 o                         
   6   0   2          6.13          9.84         2.80 o                         
   8   0   2        651.65        612.49        54.32 o                         
  10   0   2          1.75         -0.67        13.08 o                         
  12   0   2       1511.44       1412.95       101.32 o                         
  14   0   2        242.37        258.02        60.58 o                         
  16   0   2         36.73        134.28        35.05 o                         
  18   0   2         66.53         78.89        36.81 o                         
  20   0   2         16.48         21.58        50.24 o                         
  22   0   2         65.32         63.49        20.94 o                         
 -23   1   2        110.82        125.41        48.16 o                         
 -22   1   2          1.19          7.74        11.59 o                         
 -21   1   2         35.26         47.77        16.28 o                         
 -20   1   2        429.85        428.43        37.02 o                         
 -19   1   2          5.16        308.82       101.24 o                         
 -18   1   2        150.79        302.59       109.02 o                         
 -17   1   2         44.86         52.95        16.96 o                         
 -16   1   2         50.20         56.10        15.78 o                         
 -15   1   2          3.37         12.16        10.20 o                         
 -14   1   2          1.81          2.68        11.69 o                         
 -13   1   2        199.88        234.28        31.52 o                         
 -12   1   2       3619.45       3378.18        92.93 o                         
 -11   1   2         52.75         51.81        11.53 o                         
 -10   1   2        320.40        349.69        28.43 o                         
  -9   1   2       2309.21       2157.77        78.11 o                         
  -8   1   2       1310.86       1323.33        54.45 o                         
  -7   1   2       1152.04       1192.08        44.61 o                         
  -6   1   2       1593.13       1963.35       186.31 o                         
  -5   1   2        966.11       1135.92       100.96 o                         
  -4   1   2        261.87        334.55        27.34 o                         
  -3   1   2        335.60        475.90        45.62 o                         
  -2   1   2       1006.34       1081.37        32.59 o                         
  -1   1   2       1062.86       1053.19       151.67 o                         
   0   1   2       5745.32       5467.13        52.39 o                         
   1   1   2      15231.08      14745.25        88.24 o                         
   2   1   2       3674.46       3896.59        69.45 o                         
   3   1   2      22542.47      21583.45       256.51 o                         
   4   1   2      12574.75      13025.40       558.38 o                         
   5   1   2        899.43       1077.31        89.94 o                         
   6   1   2         71.11         86.74         7.43 o                         
   7   1   2          5.24          3.16         2.38 o                         
   8   1   2        249.89        252.35        25.43 o                         
   9   1   2        131.70        136.98         7.93 o                         
  10   1   2         19.78         38.94        10.09 o                         
  11   1   2       2438.96       2489.15        61.04 o                         
  12   1   2        630.89        664.18        34.01 o                         
  13   1   2        173.71        283.33        57.91 o                         
  14   1   2        776.93        756.46        36.05 o                         
  15   1   2        296.86        266.20        22.76 o                         
  16   1   2        359.89        609.41        62.93 o                         
  17   1   2         70.46         94.75        18.26 o                         
  18   1   2          2.70         26.84        10.34 o                         
  19   1   2          2.03         29.64        17.91 o                         
  20   1   2         12.62         16.60        10.69 o                         
  21   1   2          8.39          2.80         6.62 o                         
  22   1   2         18.21          4.27         8.14 o                         
  23   1   2         45.88         21.60        24.42 o                         
 -23   2   2         21.40         77.98        62.77 o                         
 -22   2   2          2.45         40.89        23.44 o                         
 -21   2   2         62.62         51.91        14.85 o                         
 -20   2   2         14.59         15.09         7.98 o                         
 -19   2   2         94.88        169.08        35.08 o                         
 -18   2   2         25.35         21.98         7.31 o                         
 -17   2   2         85.10        106.37        19.92 o                         
 -16   2   2         11.73         17.58         7.38 o                         
 -15   2   2         12.05         13.73         8.58 o                         
 -14   2   2        127.55        142.18        17.71 o                         
 -13   2   2        116.55        124.00        18.65 o                         
 -12   2   2        192.58        218.58        19.03 o                         
 -11   2   2          4.44          4.28         5.62 o                         
 -10   2   2        368.46        696.18        33.82 o                         
  -9   2   2          5.79         40.04        10.68 o                         
  -8   2   2        449.29        872.66        43.92 o                         
  -6   2   2       7354.02      12442.46      1007.09 o                         
  -5   2   2        528.14       1003.88        85.81 o                         
  -4   2   2       4648.15       7997.18       603.89 o                         
  -3   2   2        198.58        274.42        24.17 o                         
  -2   2   2       1098.12       1149.72        26.86 o                         
  -1   2   2        179.93        194.09        12.93 o                         
   0   2   2      11402.81      11674.85       361.35 o                         
   1   2   2      34623.04      35589.91       575.01 o                         
   2   2   2       4403.73       4683.34        76.08 o                         
   3   2   2       7461.90       7466.69       113.32 o                         
   4   2   2       1859.97       1675.90        34.98 o                         
   5   2   2        470.07        450.83        13.30 o                         
   6   2   2        646.91        863.15       101.85 o                         
   7   2   2         33.67         34.61         4.61 o                         
   8   2   2       1958.76       2337.65       205.23 o                         
   9   2   2        122.72        131.37         9.54 o                         
  10   2   2        258.38        255.29        21.33 o                         
  11   2   2        741.86        718.45        36.02 o                         
  12   2   2       1137.93       1171.25        48.37 o                         
  13   2   2         51.05         50.08         8.67 o                         
  14   2   2         43.26         38.71         8.70 o                         
  15   2   2          7.62          7.78        13.36 o                         
  16   2   2        203.95        202.85        25.44 o                         
  17   2   2         17.69         54.03        22.54 o                         
  18   2   2        194.90        201.37        28.41 o                         
  19   2   2        241.22        239.85        27.65 o                         
  20   2   2          0.45          7.53         6.87 o                         
  21   2   2        138.01        129.03        20.65 o                         
  22   2   2          4.74         -4.59         7.61 o                         
  23   2   2         55.79         52.76        28.17 o                         
 -23   3   2         16.15         -7.34        24.18 o                         
 -22   3   2         21.76         36.86        20.71 o                         
 -21   3   2         39.14         26.20        20.25 o                         
 -20   3   2        213.07        217.16        33.54 o                         
 -19   3   2         55.96         37.14        13.21 o                         
 -18   3   2        162.29        134.45        25.13 o                         
 -17   3   2         32.99         40.33        10.61 o                         
 -16   3   2        467.30        582.22        37.65 o                         
 -15   3   2        223.42        236.49        23.91 o                         
 -14   3   2         92.02         74.51        15.14 o                         
 -13   3   2         96.52        147.51        19.17 o                         
 -12   3   2       3644.55       5602.50       182.44 o                         
 -11   3   2       2623.81       4511.63        98.50 o                         
 -10   3   2        582.59        973.90        42.46 o                         
  -9   3   2          8.34         11.45         7.57 o                         
  -8   3   2        366.19        587.50        40.08 o                         
  -7   3   2        768.39       1202.55       214.19 o                         
  -6   3   2         16.40         11.52         3.64 o                         
  -5   3   2        116.59        178.08        15.27 o                         
  -4   3   2          9.93         10.22         2.75 o                         
  -3   3   2       1578.49       1733.78       148.63 o                         
  -2   3   2       1999.89       2165.21       105.94 o                         
  -1   3   2       1639.63       1810.89        26.64 o                         
   0   3   2       7271.41       7392.91       105.72 o                         
   1   3   2       5603.33       5894.64        87.45 o                         
   2   3   2       2671.14       2498.09        32.47 o                         
   3   3   2       2726.28       2864.85        38.54 o                         
   4   3   2       1907.80       1924.36        27.97 o                         
   5   3   2       7225.40       7616.43       121.96 o                         
   6   3   2         46.15         98.70         6.57 o                         
   7   3   2       1120.58       1473.09       147.62 o                         
   8   3   2       1101.02       1309.08       166.79 o                         
   9   3   2         11.80         18.58         2.77 o                         
  10   3   2        752.48        867.08        97.92 o                         
  11   3   2        153.21        142.03        22.77 o                         
  12   3   2        170.97        158.16        14.67 o                         
  13   3   2         38.03         23.14         6.69 o                         
  14   3   2         29.40         27.55         5.21 o                         
  15   3   2          2.58          0.79         9.30 o                         
  16   3   2         28.43         15.46         8.35 o                         
  17   3   2         18.36          0.21        20.57 o                         
  18   3   2        293.35        303.67        34.28 o                         
  19   3   2          6.23         11.36         8.66 o                         
  20   3   2        627.58        646.41        54.98 o                         
  21   3   2         26.61         44.23        24.06 o                         
  22   3   2         10.47         13.41        21.33 o                         
 -22   4   2         19.01          9.82        18.78 o                         
 -21   4   2          2.90         -8.61         8.61 o                         
 -20   4   2         12.59         35.73        17.56 o                         
 -19   4   2         46.27         33.14        18.10 o                         
 -18   4   2         94.47         85.86        20.89 o                         
 -17   4   2        137.96        138.24        20.30 o                         
 -16   4   2          0.02          3.44         7.35 o                         
 -15   4   2         58.95         83.77        20.30 o                         
 -14   4   2         10.72         19.26         8.74 o                         
 -13   4   2         55.87         59.03         9.50 o                         
 -12   4   2        631.61       1003.60        57.31 o                         
 -11   4   2        908.98       1596.36        82.72 o                         
 -10   4   2         15.73         14.75         5.80 o                         
  -9   4   2        556.42        832.29        54.99 o                         
  -8   4   2        272.43        440.35        26.15 o                         
  -7   4   2       1915.78       2770.31       324.92 o                         
  -6   4   2       1296.72       1431.30       144.92 o                         
  -5   4   2        265.70        295.78        24.28 o                         
  -4   4   2        582.60        630.47        46.45 o                         
  -3   4   2        291.08        302.76        18.86 o                         
  -2   4   2         86.29         50.36         5.40 o                         
  -1   4   2       1815.12       1715.88        27.89 o                         
   0   4   2       1340.40       1109.65        24.55 o                         
   1   4   2       9703.52      10123.31       102.44 o                         
   2   4   2        484.90        570.96        23.72 o                         
   3   4   2        205.33        222.36        17.16 o                         
   4   4   2       1322.02       1322.02        42.52 o                         
   5   4   2         37.31         35.95         6.17 o                         
   6   4   2       1013.84       1045.37        22.15 o                         
   7   4   2       4257.46       4983.10       276.05 o                         
   8   4   2        213.37        258.19        25.61 o                         
   9   4   2        880.24       1113.40        70.58 o                         
  10   4   2          0.28         -4.20         4.20 o                         
  11   4   2        184.66        199.27        35.84 o                         
  12   4   2        423.75        448.51        34.89 o                         
  13   4   2          1.12          3.88         6.40 o                         
  14   4   2        219.13        236.89        26.75 o                         
  15   4   2        191.10        196.42        19.85 o                         
  16   4   2        332.75        325.40        48.43 o                         
  17   4   2         75.87        110.48        26.73 o                         
  18   4   2         48.24         59.49        22.16 o                         
  19   4   2         45.82         25.91        22.80 o                         
  20   4   2         58.20         41.93        25.96 o                         
  21   4   2          0.09          3.10        18.41 o                         
 -20   5   2        144.54        232.00        43.10 o                         
 -19   5   2         63.91        153.66       112.75 o                         
 -18   5   2         26.99         31.13        40.89 o                         
 -17   5   2         19.64         13.42         8.01 o                         
 -16   5   2         13.22         17.78         9.94 o                         
 -15   5   2         38.88         56.51        20.47 o                         
 -14   5   2        699.93       1106.91        56.78 o                         
 -13   5   2        652.96       1171.94        56.49 o                         
 -12   5   2        294.89        498.41        36.12 o                         
 -11   5   2        646.20        962.01        46.38 o                         
 -10   5   2        470.20        709.79        34.50 o                         
  -9   5   2        176.95        238.23        26.57 o                         
  -8   5   2         38.68         41.04        10.31 o                         
  -7   5   2          5.01        250.80       268.46 o                         
  -6   5   2          1.17        344.77       382.32 o                         
  -5   5   2         82.78         78.87         6.99 o                         
  -4   5   2        209.21        495.20       180.28 o                         
  -3   5   2       3767.57       3267.34       111.44 o                         
  -2   5   2         23.72         50.81         9.93 o                         
  -1   5   2        677.60        751.64       108.67 o                         
   0   5   2        230.67        294.10        15.14 o                         
   1   5   2        345.76        468.95        18.74 o                         
   2   5   2          0.37         -2.12         2.12 o                         
   3   5   2         56.26        376.33       140.53 o                         
   4   5   2         37.33         42.97         9.69 o                         
   5   5   2       2244.61       1975.43        48.34 o                         
   6   5   2        106.43        120.85        12.25 o                         
   7   5   2        799.09        847.33        53.46 o                         
   8   5   2        119.83        114.09        16.02 o                         
   9   5   2        102.72        108.97        12.05 o                         
  10   5   2          4.14          4.66         3.83 o                         
  11   5   2        265.93        271.82        41.47 o                         
  12   5   2         52.35         39.83        14.04 o                         
  13   5   2        996.93       1127.54       135.31 o                         
  14   5   2        140.44        147.86        20.45 o                         
  15   5   2        463.27        487.26        61.17 o                         
  16   5   2          4.41         10.11        12.93 o                         
  17   5   2         71.86         79.17        30.94 o                         
  18   5   2          0.02         44.82        24.27 o                         
  19   5   2        455.44        460.35        65.62 o                         
  20   5   2        160.77        193.35        58.74 o                         
 -20   6   2         80.46         63.64        32.41 o                         
 -19   6   2         18.08          4.66         6.89 o                         
 -18   6   2          8.69          7.03        12.97 o                         
 -17   6   2         26.80         12.32        13.08 o                         
 -16   6   2          5.25         -5.10         5.10 o                         
 -15   6   2        248.74        302.94        25.64 o                         
 -14   6   2        121.13        168.79        23.02 o                         
 -13   6   2        516.45        651.00        47.90 o                         
 -12   6   2        283.19        358.96        32.96 o                         
 -11   6   2          0.62          4.38         4.46 o                         
 -10   6   2        267.15        324.62        37.93 o                         
  -9   6   2       1599.24       1609.44        56.32 o                         
  -8   6   2         59.68         61.41        12.62 o                         
  -7   6   2         85.16        117.75        16.02 o                         
  -6   6   2       1898.28       2641.79       449.13 o                         
  -5   6   2        803.75        888.86        46.72 o                         
  -4   6   2        354.04        369.52        40.08 o                         
  -3   6   2         83.86        234.98        47.80 o                         
  -2   6   2        936.66        947.27        36.25 o                         
  -1   6   2       1627.47       1518.68        41.26 o                         
   0   6   2          1.44        302.54       156.04 o                         
   1   6   2        407.00        730.35       132.48 o                         
   2   6   2        347.52        550.85        63.32 o                         
   3   6   2        527.37        534.51        29.83 o                         
   4   6   2       1155.40       1193.10        44.22 o                         
   5   6   2         71.34        239.11        99.44 o                         
   6   6   2        548.36        405.06        26.50 o                         
   7   6   2        132.90        121.46        13.57 o                         
   8   6   2         96.46        101.75        13.39 o                         
   9   6   2        397.50        531.45        92.12 o                         
  10   6   2         14.87         22.96        10.26 o                         
  11   6   2          0.70          8.31         6.03 o                         
  12   6   2        126.26        137.11        20.88 o                         
  13   6   2        210.89        244.41        27.35 o                         
  14   6   2        655.81        709.42        60.27 o                         
  15   6   2         75.24         93.71        16.55 o                         
  16   6   2         32.75         43.34        15.44 o                         
  17   6   2         11.70          4.95        16.48 o                         
  18   6   2         31.87         24.74        21.85 o                         
  19   6   2         11.98         17.18        16.32 o                         
 -18   7   2        187.41        256.53        43.86 o                         
 -17   7   2          2.57         -4.01        10.11 o                         
 -16   7   2        141.48        207.02        29.62 o                         
 -15   7   2         44.94         68.50        18.81 o                         
 -14   7   2          0.01         16.36        10.49 o                         
 -13   7   2         16.18         15.69        10.09 o                         
 -12   7   2        129.62        132.86        23.05 o                         
 -11   7   2         54.20         51.97        11.46 o                         
 -10   7   2          6.63         21.81        15.65 o                         
  -9   7   2          8.87         24.90         9.73 o                         
  -8   7   2        495.24        450.28        31.69 o                         
  -7   7   2        199.94        240.45        22.79 o                         
  -6   7   2          0.05         10.67         5.94 o                         
  -5   7   2         90.01        152.04        18.55 o                         
  -4   7   2        638.10        786.09       113.95 o                         
  -3   7   2         32.43        159.08        35.12 o                         
  -2   7   2        512.95        948.68       219.46 o                         
  -1   7   2         25.22         44.04         9.67 o                         
   0   7   2        148.72        155.32        18.79 o                         
   1   7   2         35.49         22.14        11.24 o                         
   2   7   2        570.38        760.42        79.89 o                         
   4   7   2         32.44         65.79        20.34 o                         
   5   7   2         64.08         73.80        16.38 o                         
   6   7   2        269.30        243.86        22.40 o                         
   7   7   2        113.42         86.17        13.87 o                         
   8   7   2         96.13        113.96        19.45 o                         
   9   7   2          0.14          8.12         7.10 o                         
  10   7   2        212.98        175.77        23.00 o                         
  11   7   2        260.85        240.84        25.68 o                         
  12   7   2         29.61         37.31        11.08 o                         
  13   7   2         21.54         10.91         5.89 o                         
  14   7   2          6.53         -0.83         7.00 o                         
  15   7   2          2.41          9.24         5.77 o                         
  16   7   2         13.28          0.67         9.25 o                         
  17   7   2         72.11         79.47        21.55 o                         
  18   7   2         38.75         50.59        25.72 o                         
 -17   8   2          3.86        -16.71        23.69 o                         
 -16   8   2          3.94          6.01        11.87 o                         
 -15   8   2        109.51        114.51        23.76 o                         
 -14   8   2         36.49         46.59        18.02 o                         
 -13   8   2          5.47         -0.80         6.88 o                         
 -12   8   2          6.67         11.87         5.77 o                         
 -11   8   2        252.46        268.55        28.24 o                         
 -10   8   2        113.19        108.46        20.43 o                         
  -9   8   2         68.55         60.32         9.97 o                         
  -8   8   2        219.84        218.99        23.13 o                         
  -7   8   2         32.54         99.54        19.38 o                         
  -6   8   2         17.80         33.10        10.91 o                         
  -5   8   2         52.58         48.81        14.09 o                         
  -4   8   2        106.76        127.40        15.14 o                         
  -3   8   2          1.62         69.38        81.12 o                         
  -1   8   2        121.34        117.50        17.03 o                         
   0   8   2        145.40        172.04        20.40 o                         
   1   8   2        161.07        235.56        39.26 o                         
   2   8   2        109.22        104.44        15.32 o                         
   3   8   2          0.65          5.87         5.19 o                         
   4   8   2         46.34         87.95        17.12 o                         
   5   8   2          6.18          5.74         6.16 o                         
   6   8   2         43.47         46.55        10.33 o                         
   7   8   2        196.72        156.05        19.34 o                         
   8   8   2         11.52         20.98        10.50 o                         
   9   8   2         71.86         93.75        20.76 o                         
  10   8   2         43.92         33.42        11.52 o                         
  11   8   2        138.00        122.06        24.30 o                         
  12   8   2         14.14         11.35         9.84 o                         
  13   8   2          0.58         -1.71         8.17 o                         
  14   8   2         92.61        103.25        22.72 o                         
  15   8   2         28.85         41.17        13.47 o                         
  16   8   2          0.53         -2.15         6.30 o                         
 -15   9   2         57.93         48.16        39.71 o                         
 -14   9   2         19.61         18.41        16.85 o                         
 -13   9   2          9.22         -4.38         9.72 o                         
 -12   9   2          0.47         -9.44        20.04 o                         
 -11   9   2          3.90          5.42         9.35 o                         
 -10   9   2         70.88         79.23        24.58 o                         
  -9   9   2         89.34        187.89        32.47 o                         
  -8   9   2        297.92        580.08        57.15 o                         
  -7   9   2        103.95        113.18        21.66 o                         
  -6   9   2         70.48        207.09        46.36 o                         
  -5   9   2          0.71         34.92        16.98 o                         
  -4   9   2          8.94          1.03         7.77 o                         
  -3   9   2         12.24         10.02         8.27 o                         
  -2   9   2         46.39        121.01        33.45 o                         
  -1   9   2         66.14         37.31        35.51 o                         
   0   9   2          9.90         27.29        12.97 o                         
   1   9   2        258.69        231.96        25.16 o                         
   2   9   2        153.83        257.44        56.89 o                         
   3   9   2         53.46         96.86        24.23 o                         
   4   9   2          4.18         -0.11         7.47 o                         
   5   9   2         21.85         21.87         9.22 o                         
   6   9   2          3.99          6.67         4.67 o                         
   7   9   2         18.95         16.57         6.62 o                         
   8   9   2         30.96         40.50        17.25 o                         
   9   9   2         29.63         22.59         7.49 o                         
  10   9   2         13.40         41.32        16.10 o                         
  11   9   2         54.48         44.64        14.38 o                         
  12   9   2          3.77          5.31         7.45 o                         
  13   9   2          0.27          3.49        10.87 o                         
  14   9   2         11.85          9.12         8.02 o                         
 -12  10   2         20.61          8.92         7.95 o                         
 -11  10   2         56.76        120.24        41.60 o                         
 -10  10   2        106.76        151.98        26.88 o                         
  -9  10   2         60.98         75.01        19.50 o                         
  -8  10   2        230.88        332.44        33.89 o                         
  -7  10   2         21.49         49.15        16.23 o                         
  -6  10   2          7.02         36.47        14.69 o                         
  -5  10   2         43.11         78.14        16.54 o                         
  -4  10   2        166.51        191.11        23.84 o                         
  -3  10   2          9.44         -0.45         9.59 o                         
  -2  10   2         95.21        158.71        25.55 o                         
  -1  10   2         15.80         20.22        10.03 o                         
   0  10   2          2.09          4.70         9.61 o                         
   1  10   2          7.23          9.98         7.73 o                         
   2  10   2          4.81         21.70         9.48 o                         
   3  10   2          0.24         25.58        12.01 o                         
   4  10   2         31.07         68.20        18.59 o                         
   5  10   2        202.36        236.94        28.55 o                         
   6  10   2        410.60        479.27        50.55 o                         
   7  10   2          9.17         20.60        16.57 o                         
   8  10   2          0.93         47.30        20.27 o                         
   9  10   2         32.90         38.92        12.71 o                         
  10  10   2          1.80          1.34        17.47 o                         
  11  10   2         21.17         14.11        11.94 o                         
  -8  11   2        101.51        104.34        40.54 o                         
  -7  11   2          6.11         30.82        23.78 o                         
  -6  11   2         17.95         68.83        37.46 o                         
  -5  11   2        335.62        327.30        39.00 o                         
  -4  11   2          5.64          8.04         5.11 o                         
  -3  11   2          9.15         15.42        10.81 o                         
  -2  11   2         44.19         26.86         8.14 o                         
  -1  11   2         13.40          3.86        15.87 o                         
   0  11   2         16.29         16.96        10.16 o                         
   1  11   2         27.75         17.90        11.37 o                         
   2  11   2         50.67         27.83         6.15 o                         
   3  11   2          0.50         -3.48         5.71 o                         
   4  11   2         23.87         22.65         9.72 o                         
   5  11   2         17.44         37.24        14.65 o                         
   6  11   2         88.70         64.77        17.36 o                         
 -22   0   3        448.38        524.05        89.52 o                         
 -20   0   3          3.37          9.26        16.32 o                         
 -18   0   3         11.44        178.77       213.59 o                         
 -16   0   3         20.73        315.92       117.28 o                         
 -14   0   3        949.43        953.04       125.03 o                         
 -12   0   3       4004.10       3702.25       141.14 o                         
 -10   0   3        740.08        721.63        29.98 o                         
  -8   0   3        403.94        503.95        21.19 o                         
  -6   0   3       1428.98       1703.80        45.52 o                         
  -4   0   3      11396.98      10905.89       181.54 o                         
  -2   0   3       3466.80       3160.42       112.56 o                         
   2   0   3       1282.19       1404.61        31.49 o                         
   4   0   3     203130.06     186780.25       638.20 o                         
   6   0   3          2.97         11.46         7.09 o                         
   8   0   3       1553.41       1383.30        77.48 o                         
  10   0   3         85.71         66.35         9.71 o                         
  12   0   3          8.16         17.34        19.72 o                         
  14   0   3        256.56        255.69        32.59 o                         
  16   0   3        101.76        106.88        23.03 o                         
  18   0   3          1.95         33.61        17.02 o                         
  20   0   3          5.36         26.14        31.30 o                         
  22   0   3         78.77         53.38        20.06 o                         
 -23   1   3         87.07         59.62        31.46 o                         
 -22   1   3          4.66        141.63        39.03 o                         
 -21   1   3         30.63         85.11        22.09 o                         
 -20   1   3         40.53         57.79        19.43 o                         
 -19   1   3        613.43        975.94       296.26 o                         
 -18   1   3        488.49        487.14        36.66 o                         
 -17   1   3          6.77         47.52        15.05 o                         
 -16   1   3       1357.22       1324.75        56.05 o                         
 -15   1   3        135.01        111.21        16.56 o                         
 -14   1   3        132.37        133.48        20.88 o                         
 -13   1   3        813.35        847.61        36.82 o                         
 -12   1   3         46.64         39.86         8.42 o                         
 -11   1   3       2274.55       2198.85        46.41 o                         
 -10   1   3        928.69        893.53        35.63 o                         
  -9   1   3         11.89          6.26         3.34 o                         
  -8   1   3       2464.90       2205.88        47.06 o                         
  -7   1   3        505.54        496.33        20.68 o                         
  -6   1   3       4715.05       5394.04       449.03 o                         
  -5   1   3          0.51         -0.01         1.54 o                         
  -4   1   3        718.83        735.04        18.73 o                         
  -3   1   3        107.35        104.26         4.61 o                         
  -2   1   3        583.48        720.24        15.60 o                         
  -1   1   3       3352.29       3311.28        71.19 o                         
   0   1   3       2487.71       2229.71        47.49 o                         
   1   1   3         18.76          9.87         2.13 o                         
   2   1   3         60.60         79.40         3.40 o                         
   3   1   3       3627.93       3511.33        74.98 o                         
   4   1   3       4827.92       4645.47        55.75 o                         
   5   1   3       7274.41       7057.67        96.74 o                         
   6   1   3        538.72        531.61        15.66 o                         
   7   1   3        640.05        543.47        17.48 o                         
   8   1   3       2340.87       2310.72        66.17 o                         
   9   1   3        155.42        148.69        11.88 o                         
  10   1   3         40.99         39.20         3.99 o                         
  11   1   3       1039.31       1012.10        33.62 o                         
  12   1   3       1891.05       1708.30        60.75 o                         
  13   1   3        643.45        595.62        30.38 o                         
  14   1   3        377.46        352.62        27.99 o                         
  15   1   3          0.10          4.49         4.34 o                         
  16   1   3        422.39        449.02        38.54 o                         
  17   1   3        514.71        519.51        42.78 o                         
  18   1   3         51.43         34.98        10.99 o                         
  19   1   3         64.51         91.87        17.85 o                         
  20   1   3          3.91         19.19         7.53 o                         
  21   1   3         11.95          5.12         9.12 o                         
  22   1   3          6.69         10.75        15.29 o                         
  23   1   3          1.48         -6.03        12.84 o                         
 -23   2   3         41.15         41.77        25.63 o                         
 -22   2   3        141.56        111.75        24.34 o                         
 -21   2   3         25.56         23.52        13.70 o                         
 -20   2   3         39.89         37.81        13.78 o                         
 -19   2   3        196.84        198.90        29.55 o                         
 -18   2   3         47.23         49.37        15.39 o                         
 -17   2   3        684.34        658.43        41.53 o                         
 -16   2   3         10.17         11.67         6.51 o                         
 -15   2   3        651.78        716.13        47.51 o                         
 -14   2   3         59.20         48.90         8.64 o                         
 -13   2   3       1499.26       1522.39       103.90 o                         
 -12   2   3         62.74         33.44        14.22 o                         
 -11   2   3         11.39         12.09         6.13 o                         
 -10   2   3         34.12         40.00         8.46 o                         
  -9   2   3       9258.37      15289.91       154.75 o                         
  -8   2   3        126.95        264.94        20.41 o                         
  -7   2   3       2624.68       3655.23       351.59 o                         
  -6   2   3         89.00         92.78        11.81 o                         
  -5   2   3        919.83       1585.12       120.73 o                         
  -4   2   3       1856.60       2227.35       223.02 o                         
  -3   2   3        156.92        199.36        12.36 o                         
  -2   2   3        181.96        204.43        12.00 o                         
  -1   2   3      28441.26      27629.50       192.57 o                         
   0   2   3      31640.95      32299.37       232.47 o                         
   1   2   3      42947.18      42538.20       206.84 o                         
   2   2   3       2672.71       2732.59        46.94 o                         
   3   2   3         12.85         12.68         2.48 o                         
   4   2   3        427.70        441.97        28.86 o                         
   5   2   3          0.20          3.66         1.40 o                         
   6   2   3        153.56        200.11         8.85 o                         
   7   2   3         55.55         54.94         4.88 o                         
   8   2   3         32.17         30.36         5.46 o                         
   9   2   3        852.64        813.75        37.73 o                         
  10   2   3         35.12         19.54         8.02 o                         
  11   2   3       1130.67       1139.04        61.04 o                         
  12   2   3         57.72         50.01         8.99 o                         
  13   2   3        148.87        135.36        14.00 o                         
  14   2   3        257.02        241.17        19.13 o                         
  15   2   3         14.13         25.77        10.48 o                         
  16   2   3         44.40         65.73        14.07 o                         
  17   2   3        150.00        135.32        23.13 o                         
  18   2   3        544.95        564.28        46.29 o                         
  19   2   3         39.09         77.02        16.86 o                         
  20   2   3         24.67         16.53         9.21 o                         
  21   2   3        115.25        142.41        25.23 o                         
  22   2   3          6.75         -0.80         6.18 o                         
 -23   3   3          7.98         26.18        26.14 o                         
 -22   3   3          9.50          9.60         7.89 o                         
 -21   3   3         48.02         37.40        16.64 o                         
 -20   3   3         90.27         62.31        19.21 o                         
 -19   3   3         20.78         28.35        13.44 o                         
 -18   3   3         44.09         44.34        17.12 o                         
 -17   3   3         35.40         28.32         9.62 o                         
 -16   3   3        250.02        346.23        33.13 o                         
 -15   3   3         64.02         97.14        16.72 o                         
 -14   3   3        224.11        299.54        28.20 o                         
 -13   3   3        382.25        546.34        36.05 o                         
 -12   3   3       1075.00       1565.53        59.00 o                         
 -11   3   3          0.61          0.54        10.37 o                         
 -10   3   3         65.36        118.97        20.17 o                         
  -9   3   3         13.25         53.07        13.83 o                         
  -7   3   3          2.57         -6.06         6.06 o                         
  -6   3   3          8.97          6.41        10.01 o                         
  -5   3   3         41.88         43.09         7.65 o                         
  -4   3   3          0.34         -1.98         2.91 o                         
  -3   3   3          1.65          0.73         2.29 o                         
  -2   3   3        102.92        125.06         7.55 o                         
  -1   3   3        233.83        299.54         9.29 o                         
   0   3   3       1133.03       1370.06        25.82 o                         
   1   3   3       2246.35       2178.32        33.02 o                         
   2   3   3        588.69        519.86        14.93 o                         
   3   3   3         64.36         49.39         4.65 o                         
   4   3   3       2017.03       1914.85        31.83 o                         
   5   3   3       2163.15       2313.10        48.25 o                         
   6   3   3       4310.88       4412.01        59.71 o                         
   7   3   3        477.76        515.37        23.84 o                         
   8   3   3         24.38         15.30         8.61 o                         
   9   3   3          6.75          2.52         2.06 o                         
  10   3   3          7.09          4.21         2.61 o                         
  11   3   3        183.34        162.24        11.23 o                         
  12   3   3       1084.68       1089.11        45.72 o                         
  13   3   3        293.87        273.68        20.98 o                         
  14   3   3       1331.40       1376.02        75.38 o                         
  15   3   3          0.80          2.60         8.26 o                         
  16   3   3         30.45         17.84         9.23 o                         
  17   3   3          3.99          7.22         6.83 o                         
  18   3   3        322.59        336.66        35.82 o                         
  19   3   3         13.45         22.32        15.07 o                         
  20   3   3        311.01        381.62        56.71 o                         
  21   3   3          6.02          3.42         6.85 o                         
  22   3   3         23.19         21.27        25.89 o                         
 -22   4   3         23.49         -5.37        18.88 o                         
 -21   4   3         18.38          9.72        19.87 o                         
 -20   4   3         10.31          5.71         6.62 o                         
 -19   4   3          8.86         16.16        14.81 o                         
 -18   4   3         10.12         15.19         9.02 o                         
 -17   4   3         12.57         16.50         8.18 o                         
 -16   4   3         55.33         73.72        14.95 o                         
 -15   4   3         21.98         20.40         7.63 o                         
 -14   4   3        592.89        916.59        49.98 o                         
 -13   4   3         21.52         18.00         6.31 o                         
 -12   4   3        288.12        450.17        31.84 o                         
 -11   4   3         30.69         86.53        14.59 o                         
 -10   4   3          1.77          5.89         6.30 o                         
  -9   4   3         42.92         86.71        20.60 o                         
  -8   4   3        225.95        359.30        38.63 o                         
  -7   4   3          0.14          7.07         4.16 o                         
  -6   4   3        248.02        298.80        35.80 o                         
  -5   4   3         40.72         35.57         6.33 o                         
  -4   4   3        203.39        481.52       145.22 o                         
  -3   4   3        264.14        257.90        12.81 o                         
  -2   4   3       1177.71       1244.24        41.60 o                         
  -1   4   3        239.78        175.26        12.55 o                         
   0   4   3        474.65        453.49        18.49 o                         
   1   4   3       1936.97       2069.21        32.73 o                         
   2   4   3        464.29        526.82        25.95 o                         
   3   4   3        714.90        668.89        21.55 o                         
   4   4   3        135.26        150.45        11.95 o                         
   5   4   3        323.41        346.71        12.81 o                         
   6   4   3          0.12         92.27       104.28 o                         
   7   4   3        360.35        379.91        12.95 o                         
   8   4   3         68.25         52.34         6.64 o                         
   9   4   3        781.74        769.10        41.05 o                         
  10   4   3        163.42        158.35        11.27 o                         
  11   4   3        248.17        239.24        18.15 o                         
  12   4   3          0.16         -0.21         3.31 o                         
  13   4   3        870.69        826.37        48.55 o                         
  14   4   3          3.94          1.49         3.71 o                         
  15   4   3        105.24        129.77        29.55 o                         
  16   4   3          3.46          9.58        29.83 o                         
  17   4   3          0.83         36.86        20.01 o                         
  18   4   3         14.79         23.20        15.02 o                         
  19   4   3        110.33         97.04        30.53 o                         
  20   4   3        246.48        302.26        50.08 o                         
  21   4   3         97.69        107.31        46.04 o                         
 -21   5   3          3.81         67.24        41.57 o                         
 -20   5   3         15.27         37.39        23.28 o                         
 -19   5   3         60.91        162.03       164.57 o                         
 -18   5   3          6.13         11.90         5.35 o                         
 -17   5   3         40.58         50.62        13.29 o                         
 -16   5   3         20.19         21.06        10.15 o                         
 -15   5   3         46.59         84.77        20.21 o                         
 -14   5   3        136.80        204.75        19.16 o                         
 -13   5   3        173.87        339.72        28.31 o                         
 -12   5   3       1060.99       1715.12        83.55 o                         
 -11   5   3         38.25        110.51        17.13 o                         
 -10   5   3         17.14        132.64        77.62 o                         
  -9   5   3         13.81         44.62        42.27 o                         
  -8   5   3         26.47         47.03         9.60 o                         
  -7   5   3       1636.85       1470.26        61.83 o                         
  -6   5   3       2056.86       2255.84       180.30 o                         
  -4   5   3       1001.15        904.77        25.86 o                         
  -3   5   3          8.24         80.93        27.60 o                         
  -2   5   3        215.00        273.73        33.44 o                         
  -1   5   3        805.87        903.91        84.40 o                         
   0   5   3       3708.38       3660.30        75.82 o                         
   1   5   3        515.51        510.31        37.56 o                         
   2   5   3        288.23        229.04        16.50 o                         
   3   5   3        516.22        495.85        25.27 o                         
   4   5   3         16.36         15.69         4.43 o                         
   5   5   3        236.78        942.77       393.61 o                         
   6   5   3        833.01        839.72        31.92 o                         
   7   5   3       1562.43       1802.40       151.66 o                         
   8   5   3        330.65        330.74        24.28 o                         
   9   5   3        498.33        480.32        20.32 o                         
  10   5   3          0.31         -3.16         5.29 o                         
  11   5   3        890.72        980.62        55.70 o                         
  12   5   3          0.12         -3.95         5.25 o                         
  13   5   3          0.04         17.93         8.76 o                         
  14   5   3        378.49        408.07        56.75 o                         
  15   5   3         81.27        124.87        31.79 o                         
  16   5   3          3.08         27.20        17.69 o                         
  17   5   3        107.93        121.00        33.66 o                         
  18   5   3         12.92         14.54        11.44 o                         
  19   5   3         81.32        107.56        32.41 o                         
  20   5   3         30.11          9.13        12.07 o                         
 -20   6   3        178.52        226.76        58.84 o                         
 -19   6   3         18.84         12.73        20.89 o                         
 -18   6   3          2.09         18.97        39.72 o                         
 -17   6   3        127.77        181.23        25.76 o                         
 -16   6   3          1.50          8.81        11.27 o                         
 -15   6   3          0.02         -1.69         7.10 o                         
 -14   6   3        257.45        394.33        43.29 o                         
 -13   6   3        103.54        180.33        25.20 o                         
 -12   6   3         77.18        113.01        30.16 o                         
 -11   6   3         21.30         23.82         7.40 o                         
 -10   6   3        438.62        520.46        40.68 o                         
  -9   6   3        162.46        203.89        20.71 o                         
  -8   6   3          3.52        229.62        79.28 o                         
  -7   6   3         53.26         78.63        14.09 o                         
  -6   6   3       2005.83       2087.84        60.67 o                         
  -5   6   3        343.57        413.46        32.93 o                         
  -4   6   3        184.24        176.28        10.65 o                         
  -3   6   3        327.83        262.40        12.78 o                         
  -2   6   3        145.92        273.20       104.67 o                         
  -1   6   3        140.57        495.09       150.15 o                         
   0   6   3        114.68         78.48         8.44 o                         
   1   6   3         28.89        159.80        85.85 o                         
   2   6   3        364.55        422.20        56.88 o                         
   5   6   3         92.99        107.20        23.88 o                         
   6   6   3          0.67         86.08        69.95 o                         
   7   6   3        274.79        266.42        20.34 o                         
   8   6   3        892.96        874.55        36.64 o                         
   9   6   3        241.76        213.70        24.67 o                         
  10   6   3        263.74        278.88        25.22 o                         
  11   6   3          0.02         -2.95         8.46 o                         
  12   6   3          6.15         10.98         5.08 o                         
  13   6   3        218.97        193.59        23.91 o                         
  14   6   3        181.46        185.66        31.14 o                         
  15   6   3         32.03         62.26        15.10 o                         
  16   6   3        332.14        302.64        39.93 o                         
  17   6   3         27.19          7.82        14.62 o                         
  18   6   3         32.62          9.92        38.13 o                         
 -19   7   3          2.52        -10.53        12.93 o                         
 -18   7   3        112.51        152.73        33.33 o                         
 -17   7   3          8.89          0.20        13.41 o                         
 -16   7   3         66.26         71.69        14.63 o                         
 -15   7   3        127.38        188.35        41.34 o                         
 -14   7   3          0.38          5.70         8.80 o                         
 -13   7   3        171.91        231.07        29.94 o                         
 -12   7   3          7.32         17.29         9.43 o                         
 -11   7   3         62.47         63.18        12.29 o                         
 -10   7   3         91.17        109.32        31.41 o                         
  -9   7   3        156.52        188.16        21.32 o                         
  -8   7   3         90.11        110.70        16.81 o                         
  -7   7   3        201.78        245.91        28.67 o                         
  -6   7   3          1.74         12.75        10.26 o                         
  -5   7   3        159.65        211.05        20.36 o                         
  -4   7   3        606.58        822.01        39.29 o                         
  -3   7   3        344.99        423.63        76.06 o                         
  -2   7   3        167.73        255.59        85.65 o                         
  -1   7   3         31.60         58.09        18.68 o                         
   0   7   3        199.30        239.08        22.46 o                         
   1   7   3        302.94        227.04        20.55 o                         
   2   7   3         41.41        251.25       112.22 o                         
   3   7   3        597.08        547.70        28.97 o                         
   4   7   3        512.90        463.46        29.38 o                         
   5   7   3        426.73        411.35        28.33 o                         
   6   7   3        276.35        307.74        27.53 o                         
   7   7   3         13.54         15.99        11.62 o                         
   8   7   3          3.73         12.08         6.74 o                         
   9   7   3        213.46        181.10        19.63 o                         
  10   7   3         35.12         21.94        12.84 o                         
  11   7   3        153.87        157.04        21.40 o                         
  12   7   3        344.22        315.96        29.86 o                         
  13   7   3         23.69         15.42         8.17 o                         
  14   7   3        100.00        100.52        17.99 o                         
  15   7   3          0.06         12.65        11.65 o                         
  16   7   3         17.69          9.47         7.26 o                         
  17   7   3          1.40         -2.27         5.55 o                         
 -17   8   3          7.09         32.72        26.57 o                         
 -16   8   3          7.14         13.09         8.55 o                         
 -15   8   3        122.02        154.58        26.84 o                         
 -14   8   3        112.09        138.15        25.09 o                         
 -13   8   3          1.49         -6.83         6.83 o                         
 -12   8   3          7.19          8.21         8.24 o                         
 -11   8   3         48.20         68.55        15.39 o                         
 -10   8   3          0.03         21.72        21.35 o                         
  -9   8   3         99.36         73.16        13.52 o                         
  -8   8   3        203.74        227.76        25.87 o                         
  -7   8   3        737.87        758.04        42.23 o                         
  -6   8   3         63.70         75.04        12.62 o                         
  -5   8   3        119.71        147.78        17.50 o                         
  -4   8   3        183.27        222.91        22.57 o                         
  -3   8   3         36.31         32.89        10.36 o                         
  -2   8   3         24.19         12.01         6.21 o                         
  -1   8   3        239.47        241.30        24.42 o                         
   0   8   3         55.64        111.22        18.16 o                         
   1   8   3         70.38        115.71        17.98 o                         
   2   8   3         18.74         36.33        10.98 o                         
   3   8   3        318.17        285.99        26.27 o                         
   4   8   3         66.91         58.86        10.40 o                         
   5   8   3          7.96         12.35         4.90 o                         
   6   8   3          0.52          5.50         6.36 o                         
   7   8   3          2.72         15.74         6.51 o                         
   8   8   3         49.91         58.49        14.70 o                         
   9   8   3        684.63        666.71        41.56 o                         
  10   8   3         33.99          6.53         8.38 o                         
  11   8   3        437.84        403.92        39.59 o                         
  12   8   3         55.71         70.40        22.71 o                         
  13   8   3          0.08         -2.00         4.86 o                         
  14   8   3         33.13         17.04         8.77 o                         
  15   8   3         56.10         43.02        15.58 o                         
  16   8   3          1.01          1.74         5.03 o                         
 -15   9   3          4.50         -0.22        29.98 o                         
 -14   9   3         57.45         60.00        22.08 o                         
 -13   9   3         64.42         42.53        11.45 o                         
 -12   9   3         16.07          8.76         8.76 o                         
 -11   9   3          0.31         57.74        63.00 o                         
 -10   9   3        516.95        516.83        38.73 o                         
  -9   9   3        500.21        547.66        46.62 o                         
  -8   9   3        627.80        782.57        53.79 o                         
  -7   9   3          7.23         68.46        16.17 o                         
  -6   9   3        239.60        302.01        33.51 o                         
  -5   9   3         22.87         21.70         8.63 o                         
  -4   9   3         29.88         36.14        11.85 o                         
  -3   9   3          4.04          9.24         7.71 o                         
  -2   9   3        217.18        218.49        24.81 o                         
  -1   9   3          3.66         -9.18         9.18 o                         
   0   9   3        448.24        421.90        33.31 o                         
   1   9   3          0.77         33.70        17.72 o                         
   2   9   3        404.75        393.78        32.81 o                         
   3   9   3         48.02         48.56        10.11 o                         
   4   9   3          5.38         12.02        12.74 o                         
   5   9   3         55.05         54.12        10.87 o                         
   6   9   3          0.17         -6.82         6.82 o                         
   7   9   3         52.62         45.60         9.91 o                         
   8   9   3        106.03        110.68        15.94 o                         
   9   9   3         68.97         73.88        15.29 o                         
  10   9   3        123.40         94.01        22.36 o                         
  11   9   3         14.41         28.14        13.36 o                         
  12   9   3         59.67         60.14        17.93 o                         
  13   9   3         16.69         17.43         9.01 o                         
  14   9   3         60.37         63.81        21.00 o                         
 -12  10   3          1.02         -6.41        12.79 o                         
 -11  10   3         40.01         91.27        34.29 o                         
 -10  10   3         47.98        100.08        22.03 o                         
  -9  10   3         14.84         66.42        18.24 o                         
  -8  10   3          6.17        212.22        38.53 o                         
  -7  10   3          6.12         23.07        12.51 o                         
  -6  10   3         46.47         48.44        13.64 o                         
  -5  10   3         17.82         33.76        10.50 o                         
  -4  10   3          0.72         12.92        30.75 o                         
  -3  10   3         48.45         37.40         9.95 o                         
  -2  10   3        533.59        502.05        39.29 o                         
  -1  10   3        126.29        115.19        17.24 o                         
   0  10   3          2.89          9.03         6.56 o                         
   1  10   3         78.72         69.46        12.92 o                         
   2  10   3         25.26         40.36        31.87 o                         
   3  10   3        259.58        294.51        32.94 o                         
   4  10   3        235.81        241.71        27.14 o                         
   5  10   3        305.41        339.99        33.52 o                         
   6  10   3         41.55         47.97        11.68 o                         
   7  10   3          1.29         -6.51         9.99 o                         
   8  10   3          5.71         36.25        53.76 o                         
   9  10   3         53.15         73.45        22.14 o                         
  10  10   3         23.64         84.01        29.33 o                         
  11  10   3         24.69         24.72        23.60 o                         
  -8  11   3        101.99        179.29        53.17 o                         
  -7  11   3          0.31         12.17        23.79 o                         
  -6  11   3         27.04         67.10        36.03 o                         
  -5  11   3         30.31         58.41        44.00 o                         
  -4  11   3         78.90         75.75        16.82 o                         
  -3  11   3        154.36        118.11        23.60 o                         
  -2  11   3         21.84         12.30         7.86 o                         
  -1  11   3         55.43          8.43         9.86 o                         
   0  11   3         12.59          4.66         5.48 o                         
   1  11   3         36.10         11.83        10.99 o                         
   2  11   3          0.13         -2.79         6.00 o                         
   3  11   3         10.67         14.79         9.56 o                         
   4  11   3        165.40        131.17        24.97 o                         
   5  11   3          6.40         -7.19        11.23 o                         
   6  11   3          7.92         17.33        21.41 o                         
 -22   0   4        112.84        185.65        57.15 o                         
 -20   0   4          0.11          3.88        70.33 o                         
 -18   0   4          0.20         15.78        29.33 o                         
 -16   0   4        223.63        213.66        29.38 o                         
 -14   0   4        170.41        296.13        78.12 o                         
 -12   0   4       1478.97       1210.23        42.86 o                         
 -10   0   4          5.73         -4.02         5.05 o                         
  -8   0   4       1951.42       1794.12        65.97 o                         
  -6   0   4      39097.70      38826.65      1060.91 o                         
  -4   0   4        378.85        449.07        22.27 o                         
  -2   0   4       7240.81       7036.80       362.56 o                         
   0   0   4      11055.61      10452.55       131.26 o                         
   2   0   4        319.75        218.55        14.26 o                         
   4   0   4      70753.96      68556.77      2319.44 o                         
   6   0   4      11735.61      11786.95       192.97 o                         
   8   0   4       1139.25       1176.69        37.79 o                         
  10   0   4       2419.03       1991.58        62.65 o                         
  12   0   4       4278.27       3850.76        94.87 o                         
  14   0   4         49.13         52.06        18.37 o                         
  16   0   4         37.14         54.80        17.56 o                         
  18   0   4         61.17         22.59        17.73 o                         
  20   0   4        182.57        146.07        29.02 o                         
  22   0   4          5.67         10.35        18.30 o                         
 -23   1   4          6.46         48.33        32.72 o                         
 -22   1   4        233.42        250.27        45.97 o                         
 -20   1   4          0.54         66.70        47.78 o                         
 -19   1   4       1216.50       1448.41        77.84 o                         
 -18   1   4          3.35          2.32         9.19 o                         
 -17   1   4         81.34         98.98        15.23 o                         
 -16   1   4         15.68        129.51        41.41 o                         
 -15   1   4          0.43         -0.85         6.21 o                         
 -14   1   4         55.39         71.15        12.12 o                         
 -13   1   4        320.95        234.22        23.71 o                         
 -12   1   4        554.30        506.21        31.51 o                         
 -11   1   4         32.09         38.85         7.76 o                         
 -10   1   4        187.80        170.29        14.32 o                         
  -9   1   4       3004.33       2715.32        43.51 o                         
  -8   1   4       1412.58       1299.97        43.66 o                         
  -7   1   4         13.37          2.39         1.69 o                         
  -6   1   4       1477.13       1561.13        22.80 o                         
  -5   1   4          0.50          2.69         1.22 o                         
  -4   1   4       6896.02       6738.51        81.37 o                         
  -3   1   4       1410.80       1276.16        17.98 o                         
  -2   1   4        129.57        176.32         7.63 o                         
  -1   1   4       3201.99       3360.30        28.01 o                         
   0   1   4       5774.84       5839.13        74.95 o                         
   1   1   4      12964.96      11991.08       207.40 o                         
   2   1   4       3547.97       3416.34        63.72 o                         
   3   1   4        215.54        206.42         6.50 o                         
   4   1   4       1039.37       1023.44        26.23 o                         
   5   1   4       6036.13       5910.10        72.18 o                         
   6   1   4       1854.50       1603.90        34.89 o                         
   7   1   4         27.28         19.22         5.82 o                         
   8   1   4       2654.72       2708.34        50.21 o                         
   9   1   4       3345.34       2901.02        45.65 o                         
  10   1   4        349.67        299.71        13.83 o                         
  11   1   4        418.70        464.47        24.67 o                         
  12   1   4       5058.58       4630.04       101.01 o                         
  13   1   4       1435.82       1339.60        46.79 o                         
  14   1   4       1978.68       1874.60        57.08 o                         
  15   1   4        226.16        235.46        21.10 o                         
  16   1   4          4.65         19.09        10.96 o                         
  17   1   4        259.35        264.09        44.11 o                         
  18   1   4          4.95         31.12        10.73 o                         
  19   1   4        240.32        174.67        23.74 o                         
  20   1   4        106.14         90.57        22.89 o                         
  21   1   4         32.54         39.24        11.93 o                         
  22   1   4         21.38         12.69         7.89 o                         
  23   1   4         11.86         36.74        15.34 o                         
 -23   2   4         35.93         49.73        23.64 o                         
 -22   2   4          2.35         13.70        12.49 o                         
 -21   2   4         10.88         10.79         8.95 o                         
 -20   2   4         34.51         39.67        14.44 o                         
 -19   2   4         12.66         28.64        12.25 o                         
 -18   2   4        381.95        360.70        41.38 o                         
 -17   2   4         57.63        215.65        79.66 o                         
 -16   2   4         40.33         22.96         8.38 o                         
 -15   2   4        293.59        354.67        28.35 o                         
 -14   2   4         15.76          6.43         6.30 o                         
 -13   2   4        526.55        505.18        30.76 o                         
 -12   2   4        180.85        181.54        18.18 o                         
 -11   2   4         15.89          4.80         6.55 o                         
 -10   2   4          0.03         -3.17         4.44 o                         
  -9   2   4       1493.79       2638.86        80.71 o                         
  -8   2   4        461.80        686.30        49.02 o                         
  -7   2   4       1801.24       2725.94       119.54 o                         
  -6   2   4        638.14       1223.80       129.46 o                         
  -5   2   4       1940.49       2234.20       218.97 o                         
  -4   2   4       7190.16       7307.92       100.31 o                         
  -3   2   4       6514.36       6428.27        49.35 o                         
  -2   2   4        568.27        593.24        20.17 o                         
  -1   2   4       4127.62       4302.74        39.76 o                         
   0   2   4       8260.38       8197.43        52.64 o                         
   1   2   4       3107.40       3044.34        50.65 o                         
   2   2   4        566.02        571.56        11.61 o                         
   3   2   4        376.10        286.69         8.65 o                         
   4   2   4          5.92          1.90         1.12 o                         
   5   2   4         55.14         32.73         4.12 o                         
   6   2   4         20.48         14.14         2.72 o                         
   7   2   4        143.46        115.06         6.74 o                         
   8   2   4          8.32         10.04         2.28 o                         
   9   2   4          8.93         23.30         6.77 o                         
  10   2   4          0.54         -0.78         2.14 o                         
  11   2   4        893.12        912.79        83.39 o                         
  12   2   4        472.84        406.30        21.58 o                         
  13   2   4          0.50         10.31         5.62 o                         
  14   2   4          7.91          7.58         6.35 o                         
  15   2   4        323.32        282.88        29.16 o                         
  16   2   4         52.71         63.12        15.08 o                         
  17   2   4        582.65        564.63        44.20 o                         
  18   2   4        155.31        161.31        24.71 o                         
  19   2   4        134.78        114.77        26.54 o                         
  20   2   4          7.18          9.74        11.93 o                         
  21   2   4        192.86        198.76        30.45 o                         
  22   2   4          0.33          5.77        10.73 o                         
 -22   3   4         65.88         21.23         8.87 o                         
 -21   3   4          1.47         19.41        12.85 o                         
 -20   3   4          3.95         10.44         9.45 o                         
 -19   3   4         53.77         36.89        14.05 o                         
 -18   3   4          1.90          4.94        12.73 o                         
 -17   3   4         35.00         21.98         8.63 o                         
 -16   3   4        723.00        782.58        43.42 o                         
 -15   3   4        237.62        269.26        25.68 o                         
 -14   3   4        396.29        412.26        32.00 o                         
 -13   3   4        584.66        965.96        51.81 o                         
 -12   3   4         89.48        121.16        27.73 o                         
 -11   3   4        171.71        212.98        19.67 o                         
 -10   3   4        174.00        237.80        30.33 o                         
  -9   3   4        356.29        623.09        37.12 o                         
  -8   3   4       1264.25       2189.53        61.78 o                         
  -7   3   4        151.43        635.37       201.32 o                         
  -6   3   4       2350.72       3775.33       376.05 o                         
  -5   3   4        222.46        301.05        35.38 o                         
  -4   3   4         41.96         42.26         5.76 o                         
  -3   3   4       2926.95       3369.65       226.79 o                         
  -2   3   4        746.22        754.41        16.79 o                         
  -1   3   4       2604.89       2833.75        55.83 o                         
   0   3   4          3.49          1.92         1.32 o                         
   1   3   4       2021.95       2081.54        56.11 o                         
   2   3   4       4457.93       4557.26        84.56 o                         
   3   3   4        622.41        558.27        15.70 o                         
   4   3   4         14.40         13.65         3.02 o                         
   5   3   4         41.02         37.04         3.97 o                         
   6   3   4          9.46         12.21         3.96 o                         
   7   3   4        233.55        306.20        12.64 o                         
   8   3   4         25.71         18.52         3.55 o                         
   9   3   4       1609.79       1337.63        27.93 o                         
  10   3   4         60.30         52.06         5.62 o                         
  11   3   4         98.47         94.98         8.74 o                         
  12   3   4       1100.03       1083.47        48.76 o                         
  13   3   4        275.77        275.96        22.50 o                         
  14   3   4         35.43         22.93         8.38 o                         
  15   3   4          4.99         10.42         7.03 o                         
  16   3   4          1.84          1.91         9.14 o                         
  17   3   4          0.07          1.20         4.65 o                         
  18   3   4         48.74         53.98        14.67 o                         
  19   3   4          4.98         11.67        12.36 o                         
  20   3   4         86.94        114.77        50.29 o                         
  21   3   4          4.55          1.87        18.35 o                         
 -22   4   4        133.45        112.59        46.09 o                         
 -21   4   4         23.07         14.28        26.85 o                         
 -20   4   4         30.44         15.84        16.43 o                         
 -19   4   4        131.08        137.61        24.38 o                         
 -18   4   4         10.60          9.56        10.76 o                         
 -17   4   4         41.77         42.13        14.12 o                         
 -16   4   4         49.32         48.89        12.88 o                         
 -15   4   4          7.24         -3.72         5.35 o                         
 -14   4   4        335.40        489.62        32.80 o                         
 -13   4   4          2.61          6.72         6.55 o                         
 -12   4   4         63.78        154.20        20.79 o                         
 -11   4   4       1532.16       2561.40        83.42 o                         
 -10   4   4        222.12        310.50        33.18 o                         
  -9   4   4        220.60        315.31        49.36 o                         
  -7   4   4        329.40        443.51        27.73 o                         
  -6   4   4        170.56        225.87        47.73 o                         
  -5   4   4        882.15       1104.30        95.55 o                         
  -4   4   4       1680.01       2057.17        99.14 o                         
  -3   4   4         44.18         62.16         9.52 o                         
  -2   4   4        325.52        290.95        15.39 o                         
  -1   4   4       6986.78       6808.47       114.22 o                         
   0   4   4         40.69         33.90         5.31 o                         
   1   4   4         91.96        108.11        20.12 o                         
   2   4   4       4771.18       5145.77        59.49 o                         
   3   4   4       2368.87       2560.00        67.84 o                         
   4   4   4        134.84        141.96         7.78 o                         
   5   4   4          9.45         12.11         3.50 o                         
   6   4   4        422.00        441.26        15.36 o                         
   7   4   4       1797.60       1698.61        36.79 o                         
   8   4   4          5.08          3.22         3.23 o                         
   9   4   4         68.49         75.04         7.73 o                         
  10   4   4          4.30          2.58         1.54 o                         
  11   4   4         22.38          7.58         2.32 o                         
  12   4   4         71.20         67.86         9.26 o                         
  13   4   4          7.17         14.19         5.09 o                         
  14   4   4         46.05         50.97         9.62 o                         
  15   4   4          1.44         -0.82         7.13 o                         
  16   4   4          2.93          2.25         6.64 o                         
  17   4   4        231.31        210.43        38.66 o                         
  18   4   4         21.83          3.98        12.43 o                         
  19   4   4         84.06         83.75        35.23 o                         
  20   4   4          1.85         10.86        34.25 o                         
  21   4   4          1.88         16.18        18.55 o                         
 -21   5   4        265.98        269.71        70.30 o                         
 -20   5   4        167.95        160.98        71.31 o                         
 -19   5   4        519.31        545.00       164.85 o                         
 -18   5   4        101.02        128.16        24.31 o                         
 -17   5   4         21.06         41.50        13.38 o                         
 -16   5   4         55.98        104.11        21.70 o                         
 -15   5   4          8.23         46.00        17.86 o                         
 -14   5   4         32.66         62.16        11.45 o                         
 -13   5   4        279.41        444.74        31.73 o                         
 -12   5   4        108.59        235.97        26.38 o                         
 -11   5   4       5457.00       8982.05       282.53 o                         
 -10   5   4        496.79       1078.09       199.87 o                         
  -8   5   4         66.52        132.52        31.81 o                         
  -7   5   4         15.21         10.37         7.05 o                         
  -6   5   4       1113.22       1126.08        85.99 o                         
  -5   5   4        899.37       1025.69        61.80 o                         
  -4   5   4          4.72         19.52         7.94 o                         
  -3   5   4        868.81        903.36        36.02 o                         
  -2   5   4        274.56        337.16        18.64 o                         
  -1   5   4       1976.62       2137.84        45.42 o                         
   0   5   4        120.14       1435.95       353.04 o                         
   1   5   4        152.09        168.57        11.59 o                         
   2   5   4        170.40        216.88        29.72 o                         
   3   5   4         68.62        187.21        76.08 o                         
   4   5   4        227.33        222.38        13.09 o                         
   5   5   4         36.36         87.21        33.55 o                         
   6   5   4         45.86        186.68        90.03 o                         
   7   5   4         95.82        355.78       175.31 o                         
   8   5   4        104.02         79.35        10.41 o                         
   9   5   4         37.65         46.21        13.10 o                         
  10   5   4         60.83         58.54        13.48 o                         
  11   5   4         29.04         33.59        14.09 o                         
  12   5   4         11.30          4.94         4.76 o                         
  13   5   4          4.64          6.29         4.81 o                         
  14   5   4        238.78        251.63        40.14 o                         
  15   5   4         20.98          4.75        26.32 o                         
  16   5   4         40.23         68.69        23.10 o                         
  17   5   4         72.61         72.95        25.65 o                         
  18   5   4         96.40         85.40        26.85 o                         
  19   5   4          0.34         40.71        47.79 o                         
  20   5   4         10.52         14.42        28.93 o                         
 -20   6   4        271.99        294.63        67.11 o                         
 -19   6   4         17.39          8.22        34.12 o                         
 -18   6   4         64.68         45.68        32.86 o                         
 -17   6   4          9.56         -3.96         6.38 o                         
 -16   6   4         28.77         49.45        12.59 o                         
 -15   6   4          1.59          9.03         5.90 o                         
 -14   6   4        126.00        164.91        25.61 o                         
 -13   6   4        104.76        128.90        21.07 o                         
 -12   6   4        824.28       1187.99       140.44 o                         
 -11   6   4          7.10          9.77         4.99 o                         
 -10   6   4        164.11        233.25        23.05 o                         
  -9   6   4        307.75        368.99        27.32 o                         
  -8   6   4        479.26        618.07        66.47 o                         
  -7   6   4         59.52         69.10        14.07 o                         
  -6   6   4        313.14        827.81       318.76 o                         
  -5   6   4        325.58        303.93        29.40 o                         
  -4   6   4          5.92          4.19         4.15 o                         
  -3   6   4          2.22         35.33        20.41 o                         
  -2   6   4         55.74        131.90        23.80 o                         
  -1   6   4        670.83        737.55        28.69 o                         
   0   6   4          0.64         18.95        11.53 o                         
   1   6   4        156.96        139.68        14.90 o                         
   2   6   4          6.76        174.34        51.96 o                         
   3   6   4         35.80         36.21         8.12 o                         
   4   6   4         11.27          9.61         5.15 o                         
   5   6   4        147.42        155.51        22.64 o                         
   6   6   4        197.91        166.28        15.54 o                         
   7   6   4        495.74        552.86        37.76 o                         
   8   6   4        433.84        485.79        38.31 o                         
   9   6   4        442.46        444.91        30.41 o                         
  10   6   4         31.83         48.43        10.52 o                         
  11   6   4        149.91        124.33        17.39 o                         
  12   6   4        356.96        298.66        27.79 o                         
  13   6   4        253.55        244.13        26.73 o                         
  14   6   4        139.41        147.42        22.71 o                         
  15   6   4        133.60        136.28        25.70 o                         
  16   6   4         11.29         17.22        10.24 o                         
  17   6   4          0.62        -16.69        30.99 o                         
  18   6   4         39.24         32.73        16.01 o                         
 -18   7   4         84.32         56.70        47.27 o                         
 -17   7   4         43.68         55.94        19.06 o                         
 -16   7   4         15.82         19.42         7.77 o                         
 -15   7   4         27.41         65.33        16.18 o                         
 -14   7   4         82.78         95.09        26.89 o                         
 -13   7   4          0.55          2.38         5.64 o                         
 -12   7   4          1.66         -3.86         6.26 o                         
 -11   7   4         30.68         29.70        12.47 o                         
 -10   7   4        295.63        333.23        29.35 o                         
  -9   7   4        105.05        138.07        21.36 o                         
  -8   7   4         53.96         97.31        25.34 o                         
  -7   7   4        436.65        486.00        33.99 o                         
  -6   7   4         74.50         87.58        19.47 o                         
  -5   7   4        183.09        224.23        20.26 o                         
  -4   7   4        334.26        565.43        32.59 o                         
  -3   7   4        511.91        575.97        42.39 o                         
  -2   7   4         31.43        112.94        13.43 o                         
  -1   7   4        729.61        660.08        28.14 o                         
   0   7   4        244.84        250.50        29.86 o                         
   1   7   4          0.93         60.91        37.06 o                         
   2   7   4        379.67        323.44        25.20 o                         
   3   7   4         21.00        213.55        88.88 o                         
   4   7   4         26.93        152.49        64.29 o                         
   5   7   4          1.97        108.62        75.90 o                         
   6   7   4          6.71         88.53        36.86 o                         
   7   7   4        165.43        146.26        17.55 o                         
   8   7   4         12.15         16.30         5.90 o                         
   9   7   4         66.63         90.59        14.98 o                         
  10   7   4         59.57         38.04         6.49 o                         
  11   7   4        105.01        105.49        16.02 o                         
  12   7   4         58.16         42.59        10.49 o                         
  13   7   4         40.14         26.50         9.88 o                         
  14   7   4        115.34         87.64        16.46 o                         
  15   7   4         26.12         37.21        12.10 o                         
  16   7   4          2.01         -5.43        10.04 o                         
  17   7   4         20.20         12.47         9.31 o                         
 -16   8   4          6.83          6.75        16.41 o                         
 -15   8   4         22.56         41.42        15.55 o                         
 -14   8   4        178.23        209.40        30.44 o                         
 -13   8   4          0.18         -0.08         6.11 o                         
 -12   8   4         14.39         10.36         9.85 o                         
 -11   8   4         75.85        104.61        21.20 o                         
 -10   8   4         17.79         18.83         8.44 o                         
  -9   8   4         47.68         66.70        12.94 o                         
  -8   8   4        266.48        311.63        28.97 o                         
  -7   8   4        232.47        382.81        91.76 o                         
  -6   8   4         38.43         35.62         9.34 o                         
  -5   8   4        151.35        163.48        18.03 o                         
  -4   8   4         77.17        162.25        45.80 o                         
  -3   8   4        236.36        245.44        23.68 o                         
  -2   8   4         16.58         19.83        13.92 o                         
  -1   8   4        345.45        403.07        35.94 o                         
   0   8   4         57.08         67.65        13.01 o                         
   1   8   4        132.16        115.36        16.25 o                         
   2   8   4        132.65        139.15        18.75 o                         
   3   8   4        208.77        258.79        36.58 o                         
   4   8   4         14.37         12.65         7.43 o                         
   5   8   4         51.13         55.72        10.70 o                         
   6   8   4        277.78        248.02        23.92 o                         
   7   8   4         32.55         28.62         8.33 o                         
   8   8   4        132.39        135.60        18.67 o                         
   9   8   4        110.99        107.71        17.05 o                         
  10   8   4          9.04         13.73         9.57 o                         
  11   8   4          1.08          7.32         7.33 o                         
  12   8   4         78.95         85.67        17.05 o                         
  13   8   4         79.74         95.41        20.89 o                         
  14   8   4         14.79         32.07        14.66 o                         
  15   8   4        256.00        259.55        34.25 o                         
  16   8   4         20.22         11.55         9.52 o                         
 -15   9   4         10.16        -21.35        26.31 o                         
 -14   9   4          0.05        -16.67        16.67 o                         
 -13   9   4          3.61          4.02        10.06 o                         
 -12   9   4         97.72        112.12        24.47 o                         
 -11   9   4        123.22        116.23        19.14 o                         
 -10   9   4        121.05        203.49        51.27 o                         
  -9   9   4        369.84        524.59        74.77 o                         
  -7   9   4         61.51         75.34        17.40 o                         
  -5   9   4         67.52         75.41        13.82 o                         
  -4   9   4        414.32        379.26        32.66 o                         
  -3   9   4         27.20         29.37         8.16 o                         
  -2   9   4        483.60        491.89        45.82 o                         
  -1   9   4          0.70          4.83         5.16 o                         
   0   9   4         48.09        107.22        68.25 o                         
   1   9   4         35.46         30.71         8.84 o                         
   2   9   4        108.53        141.15        21.13 o                         
   3   9   4          2.07         -4.32         4.43 o                         
   4   9   4         87.14         74.08        14.79 o                         
   5   9   4         39.30         35.11         9.54 o                         
   6   9   4        217.55        216.96        20.72 o                         
   7   9   4         30.79         14.15         6.38 o                         
   8   9   4          9.46          7.35         7.49 o                         
   9   9   4         75.34         65.13        14.03 o                         
  10   9   4          0.85         -1.14        10.77 o                         
  11   9   4         35.94         22.37        12.71 o                         
  12   9   4          6.15         11.68         9.57 o                         
  13   9   4          0.31          8.72         7.17 o                         
  14   9   4         41.79         62.42        20.77 o                         
  15   9   4         24.50         35.04        22.18 o                         
 -12  10   4          0.84         -1.74        12.88 o                         
 -11  10   4          5.13         -4.56        15.61 o                         
 -10  10   4          0.12         32.07        15.67 o                         
  -9  10   4         56.74         85.87        20.44 o                         
  -8  10   4        124.83        170.94        27.71 o                         
  -7  10   4        109.97        112.23        19.65 o                         
  -6  10   4         33.17         69.20        16.00 o                         
  -5  10   4         18.03         20.47         8.14 o                         
  -4  10   4          0.08         -6.24         9.14 o                         
  -3  10   4         66.34         58.44        15.79 o                         
  -2  10   4         31.57         92.51        42.08 o                         
  -1  10   4         97.76        107.43        18.45 o                         
   0  10   4         73.56         42.76        20.65 o                         
   1  10   4          4.63          2.39         6.41 o                         
   2  10   4        677.47        688.72        46.32 o                         
   3  10   4        698.04        716.26        47.41 o                         
   4  10   4        210.45        192.62        26.39 o                         
   5  10   4        255.89        259.30        28.79 o                         
   6  10   4          2.26         11.48        20.78 o                         
   7  10   4         22.52         21.43         8.26 o                         
   8  10   4         25.35         23.98         9.75 o                         
   9  10   4         70.31         95.98        18.29 o                         
  10  10   4        312.13        329.81        58.14 o                         
  11  10   4          0.09         -3.96        10.59 o                         
  12  10   4         63.10        100.07        39.53 o                         
  -9  11   4         30.86         84.68        43.47 o                         
  -8  11   4          9.36         81.99        38.98 o                         
  -7  11   4         39.17         68.85        35.30 o                         
  -6  11   4         12.81         -2.65        10.00 o                         
  -5  11   4          0.00         10.91        10.50 o                         
  -4  11   4         13.41         13.20        13.40 o                         
  -3  11   4        113.56        114.01        19.09 o                         
  -2  11   4         65.99         55.22        17.29 o                         
  -1  11   4         92.86         60.28        15.71 o                         
   0  11   4         49.27         41.62        12.16 o                         
   1  11   4        207.65        210.29        26.04 o                         
   2  11   4          3.77         14.65        15.90 o                         
   3  11   4         54.71         50.90        14.15 o                         
   4  11   4        164.85        166.97        27.76 o                         
   5  11   4          2.02          4.80        16.02 o                         
   6  11   4          5.29         12.99        32.36 o                         
   7  11   4          1.94         -6.04        13.72 o                         
 -22   0   5         56.15        374.70        88.37 o                         
 -20   0   5        148.52        193.44        54.44 o                         
 -18   0   5         65.68        336.35       394.03 o                         
 -16   0   5          5.69        151.04        27.19 o                         
 -14   0   5        361.21        606.55       256.68 o                         
 -12   0   5          5.54          7.31        14.70 o                         
 -10   0   5        728.04        727.90        32.40 o                         
  -8   0   5       2146.95       2246.73        73.81 o                         
  -6   0   5      15396.10      16202.66       182.51 o                         
  -4   0   5        173.53        134.22         6.83 o                         
  -2   0   5       2147.16       1834.34        44.76 o                         
   0   0   5        170.23        129.42        18.59 o                         
   2   0   5          6.57          3.55         5.48 o                         
   4   0   5        133.67        130.87        16.39 o                         
   6   0   5       1362.61       1570.74        35.26 o                         
   8   0   5       8378.89       8414.56       137.50 o                         
  10   0   5        122.94        149.39        18.80 o                         
  12   0   5        881.79        867.20        38.84 o                         
  14   0   5        554.09        506.93        41.53 o                         
  16   0   5        184.02        166.70        21.84 o                         
  18   0   5         19.47         49.08        44.91 o                         
  20   0   5         18.65         -4.80         7.75 o                         
  22   0   5        379.63        341.75        49.61 o                         
 -23   1   5         20.98        129.72        50.85 o                         
 -22   1   5         70.40        112.79        33.15 o                         
 -21   1   5        747.45        739.20        76.03 o                         
 -20   1   5         71.61        164.32        70.87 o                         
 -19   1   5        141.70        222.66        41.28 o                         
 -18   1   5          3.36          6.03         7.50 o                         
 -17   1   5         65.23        133.43        24.30 o                         
 -16   1   5        194.30        196.41        21.13 o                         
 -15   1   5         32.40         27.91        12.78 o                         
 -14   1   5         32.28         28.13        20.48 o                         
 -13   1   5        251.01        235.35        21.19 o                         
 -12   1   5         98.74        108.04        20.05 o                         
 -11   1   5         77.59         94.23         6.91 o                         
 -10   1   5        747.22        682.44        21.88 o                         
  -9   1   5         14.75          7.17         4.50 o                         
  -8   1   5       2699.63       2849.41        71.83 o                         
  -7   1   5         60.09         98.20         7.17 o                         
  -6   1   5        201.55        167.22         6.91 o                         
  -5   1   5         41.83         60.79         4.45 o                         
  -4   1   5        133.14        122.10         5.73 o                         
  -3   1   5         20.15         28.55         2.69 o                         
  -2   1   5       2172.59       2117.51        25.18 o                         
  -1   1   5          0.78          6.84         1.54 o                         
   0   1   5        340.55        322.45         8.41 o                         
   1   1   5       3594.98       3352.66        37.22 o                         
   2   1   5       3324.74       3175.26        33.47 o                         
   3   1   5        483.90        465.70        10.19 o                         
   4   1   5       2602.63       2472.97        40.89 o                         
   5   1   5        565.75        576.75        15.64 o                         
   6   1   5       2065.72       2263.69        36.85 o                         
   7   1   5      11420.45      12137.05       214.89 o                         
   8   1   5       1022.06       1051.64        32.61 o                         
   9   1   5        348.91        407.87        22.34 o                         
  10   1   5          0.08         -2.07         2.80 o                         
  11   1   5        447.71        435.11        18.27 o                         
  12   1   5        193.34        343.12       115.63 o                         
  13   1   5       1178.83       1103.79        46.12 o                         
  14   1   5         15.33         23.82         9.48 o                         
  15   1   5          1.21         12.11         5.79 o                         
  16   1   5          1.59         -2.18         5.85 o                         
  17   1   5         30.76         31.98        10.86 o                         
  18   1   5        103.76        110.02        15.87 o                         
  19   1   5        180.70        199.52        25.82 o                         
  20   1   5        262.78        242.18        28.74 o                         
  21   1   5         37.84         38.81        12.34 o                         
  22   1   5          0.21          5.89         8.19 o                         
  23   1   5        121.15        114.50        30.14 o                         
 -23   2   5          5.75         62.09        25.74 o                         
 -22   2   5          0.12         -0.66         6.28 o                         
 -21   2   5         11.10         -1.25         6.10 o                         
 -20   2   5         68.49         38.32        39.32 o                         
 -19   2   5         15.91        -12.39        16.92 o                         
 -18   2   5        150.78        284.40        48.29 o                         
 -17   2   5         53.82         56.85        16.80 o                         
 -16   2   5        303.25        299.03        22.87 o                         
 -15   2   5        107.19        131.31        16.62 o                         
 -14   2   5         48.37         66.07        10.06 o                         
 -13   2   5         35.79          7.32         6.92 o                         
 -12   2   5          0.37         25.63        21.83 o                         
 -11   2   5       1321.08       1227.60        53.99 o                         
 -10   2   5        262.02        195.59        29.13 o                         
  -9   2   5         33.69         51.06         9.89 o                         
  -8   2   5        814.99       1017.30       242.42 o                         
  -7   2   5         57.74         76.85        10.28 o                         
  -6   2   5         48.39         66.17         7.61 o                         
  -5   2   5       1396.98       1593.17        42.71 o                         
  -4   2   5         62.43         90.55         7.07 o                         
  -3   2   5          8.30         15.31         2.01 o                         
  -2   2   5      11872.63      11969.80        68.72 o                         
  -1   2   5       3592.41       3498.47        33.73 o                         
   0   2   5      20250.56      19227.80       108.41 o                         
   1   2   5        343.96        273.31         8.07 o                         
   2   2   5        392.18        362.26         8.91 o                         
   3   2   5         62.24         35.29         3.01 o                         
   4   2   5        799.96        746.61        21.17 o                         
   5   2   5       1903.98       2036.03        26.21 o                         
   6   2   5          1.28         -1.43         1.43 o                         
   7   2   5       1906.68       1932.19        30.61 o                         
   8   2   5        220.85        226.96        11.19 o                         
   9   2   5          8.27          5.91         2.23 o                         
  10   2   5         15.64         18.70         4.78 o                         
  11   2   5        585.82        615.60        53.65 o                         
  12   2   5          9.34         13.06         3.76 o                         
  13   2   5         95.57         87.79        10.38 o                         
  14   2   5         22.24         16.09         6.80 o                         
  15   2   5        223.36        213.13        25.30 o                         
  16   2   5        260.52        236.75        28.61 o                         
  17   2   5         42.76         63.44        18.04 o                         
  18   2   5          0.02         -4.44         4.44 o                         
  19   2   5          3.48         -0.41        10.41 o                         
  20   2   5         15.63         -1.37         4.88 o                         
  21   2   5         26.79         20.03         8.31 o                         
  22   2   5          3.94          4.93        10.77 o                         
  23   2   5        115.20         87.27        39.55 o                         
 -22   3   5        198.97        200.62        60.66 o                         
 -21   3   5         28.34         10.50        13.26 o                         
 -20   3   5         61.90         91.84        22.84 o                         
 -19   3   5         32.66         63.26        20.00 o                         
 -18   3   5        366.70        373.88        35.62 o                         
 -17   3   5         12.02         34.85        12.98 o                         
 -16   3   5          1.63          1.05         5.93 o                         
 -15   3   5          0.38         11.57        10.15 o                         
 -14   3   5          5.78         22.80         8.86 o                         
 -13   3   5         33.03         27.85         7.73 o                         
 -12   3   5       1497.97       2340.23        92.44 o                         
 -11   3   5        121.88        135.25        16.56 o                         
 -10   3   5        323.55        494.60        33.66 o                         
  -9   3   5         23.99         47.81         7.01 o                         
  -8   3   5        203.53        420.91        67.26 o                         
  -7   3   5       1557.06       2447.53       243.71 o                         
  -6   3   5         37.24         21.44         6.55 o                         
  -5   3   5        540.30        702.83        44.24 o                         
  -4   3   5        219.06        207.58         9.14 o                         
  -3   3   5          1.29          0.62         1.29 o                         
  -2   3   5       1241.63       1098.47        20.03 o                         
  -1   3   5          0.23          3.09         2.29 o                         
   0   3   5       1535.34       1653.84        23.32 o                         
   1   3   5       3368.06       3276.99        40.81 o                         
   2   3   5        665.22        632.82        18.62 o                         
   3   3   5         44.56         43.35         4.87 o                         
   4   3   5        934.53        957.76        25.72 o                         
   5   3   5       6240.64       6366.08        78.38 o                         
   6   3   5       2691.81       2621.54        37.46 o                         
   7   3   5        373.06        335.38        17.81 o                         
   8   3   5       2978.56       2627.03        42.33 o                         
   9   3   5        218.28        223.80        12.76 o                         
  10   3   5        134.38        130.83         9.81 o                         
  11   3   5        236.26        236.92        13.36 o                         
  12   3   5        570.63        589.25        53.68 o                         
  13   3   5          6.00          5.84        16.69 o                         
  14   3   5         47.16         56.96        15.19 o                         
  15   3   5       1191.22       1144.73        58.72 o                         
  16   3   5         33.31         32.04        10.76 o                         
  17   3   5         37.30         29.63        11.80 o                         
  18   3   5         64.24         35.11        19.34 o                         
  19   3   5          2.83         -6.88         6.88 o                         
  20   3   5          8.39          0.06         7.29 o                         
  21   3   5         61.79         37.68        15.87 o                         
  22   3   5         10.93         28.57        23.85 o                         
 -22   4   5          3.51         -6.85        10.43 o                         
 -21   4   5         64.78         39.73        26.98 o                         
 -20   4   5          7.99         18.63        16.28 o                         
 -19   4   5        204.26        233.37        34.65 o                         
 -18   4   5        160.45        204.33        24.53 o                         
 -17   4   5         93.87        114.24        19.53 o                         
 -16   4   5         60.66         84.43        26.06 o                         
 -15   4   5         18.56         11.25         5.19 o                         
 -14   4   5        258.71        378.44        29.96 o                         
 -13   4   5        379.16        554.77        37.12 o                         
 -12   4   5       1289.71       2112.98        93.96 o                         
 -11   4   5       1088.67       1777.16        83.45 o                         
 -10   4   5         44.02         91.55        18.51 o                         
  -9   4   5         16.69         45.57        31.32 o                         
  -8   4   5       2850.54       3757.86       286.40 o                         
  -7   4   5        279.31        388.33       118.84 o                         
  -6   4   5        501.12        594.74        24.15 o                         
  -5   4   5        620.72        650.37        47.83 o                         
  -4   4   5        215.22        276.22        21.33 o                         
  -3   4   5       2774.21       2888.33       102.46 o                         
  -2   4   5         79.72        132.20         8.92 o                         
  -1   4   5        142.61        127.27         9.25 o                         
   0   4   5       3972.61       4226.53       118.39 o                         
   1   4   5       3872.06       3763.18        42.52 o                         
   2   4   5       3722.95       3755.76       102.64 o                         
   3   4   5         14.86          9.63         8.76 o                         
   4   4   5       2297.63       2320.67        62.90 o                         
   5   4   5       3294.27       3226.91        49.90 o                         
   6   4   5         53.67         56.90         7.98 o                         
   7   4   5        541.11        498.37        24.68 o                         
   8   4   5        330.79        346.30        15.53 o                         
   9   4   5        381.94        387.66        16.70 o                         
  10   4   5          1.91          2.56         3.63 o                         
  11   4   5        229.43        189.93        11.26 o                         
  12   4   5        408.02        411.51        23.37 o                         
  13   4   5        315.33        294.48        21.19 o                         
  14   4   5          4.25         -6.81        11.43 o                         
  15   4   5        215.99        191.73        32.64 o                         
  16   4   5         33.32         14.16        19.85 o                         
  17   4   5          8.82          9.28         7.89 o                         
  18   4   5         78.81         78.93        23.07 o                         
  19   4   5         57.93         84.33        26.51 o                         
  20   4   5        183.45        197.08        41.81 o                         
 -20   5   5         91.31         90.41        41.30 o                         
 -19   5   5        415.66        548.09        57.17 o                         
 -18   5   5         29.47         53.40        22.10 o                         
 -17   5   5        434.95        819.63        97.70 o                         
 -16   5   5         74.99         71.62        40.04 o                         
 -15   5   5       1366.26       2395.30        98.13 o                         
 -14   5   5          1.84         -0.01         4.82 o                         
 -13   5   5        204.28        255.70        28.24 o                         
 -12   5   5       1459.80       2578.24       123.08 o                         
 -11   5   5         47.12        108.00        20.57 o                         
 -10   5   5       1546.04       1703.98        86.36 o                         
  -9   5   5       2144.82       2332.79        95.35 o                         
  -8   5   5        181.52        688.29       343.31 o                         
  -7   5   5       1104.96       1066.35        50.59 o                         
  -6   5   5        426.71        399.60        14.40 o                         
  -5   5   5       1138.36       1179.55        42.43 o                         
  -4   5   5         79.39         69.19         8.94 o                         
  -3   5   5       1647.43       1609.61        42.17 o                         
  -2   5   5        140.65        178.07        16.91 o                         
  -1   5   5       2002.56       2180.78       135.97 o                         
   0   5   5        101.32         93.33         8.80 o                         
   1   5   5        749.90        623.02        28.69 o                         
   2   5   5         58.12         90.63        19.62 o                         
   3   5   5       1621.48       1548.82        35.23 o                         
   4   5   5        139.69        190.97        26.23 o                         
   5   5   5         33.58         41.55         5.38 o                         
   6   5   5         47.19         47.56         7.39 o                         
   7   5   5         38.73         22.32         5.37 o                         
   8   5   5          1.15         -1.76         3.75 o                         
   9   5   5        964.18        883.50        31.42 o                         
  10   5   5          2.44         -4.66         6.31 o                         
  11   5   5        145.86        134.34        20.45 o                         
  12   5   5         54.48         56.20        11.01 o                         
  13   5   5         20.94         19.57        10.10 o                         
  14   5   5         13.40         32.86        15.30 o                         
  15   5   5         11.74         11.72         9.49 o                         
  16   5   5          3.68         24.67        15.95 o                         
  17   5   5         89.51         79.85        39.33 o                         
  18   5   5         12.73         23.79        16.64 o                         
  19   5   5        105.88        131.81        34.06 o                         
 -19   6   5         38.02         28.46        15.33 o                         
 -18   6   5         41.30         51.93        15.23 o                         
 -17   6   5         65.06         93.03        18.46 o                         
 -16   6   5         29.67         27.06         7.58 o                         
 -15   6   5          0.38          4.68         4.45 o                         
 -14   6   5          6.10         21.11         9.13 o                         
 -13   6   5        107.49        164.08        25.83 o                         
 -12   6   5          3.47         11.22         6.43 o                         
 -11   6   5         57.22         54.64        15.60 o                         
 -10   6   5        871.34        956.34        51.48 o                         
  -9   6   5        380.73        369.46        26.48 o                         
  -8   6   5        613.76        606.77        35.01 o                         
  -7   6   5         25.22        358.28       162.63 o                         
  -6   6   5       2040.20       1998.27        68.35 o                         
  -5   6   5       1938.18       1721.67        41.61 o                         
  -4   6   5         20.00         21.96         6.57 o                         
  -3   6   5        138.36        149.27        20.94 o                         
  -2   6   5        668.28        580.33        37.31 o                         
  -1   6   5        901.85        974.36        94.85 o                         
   0   6   5       1156.89       1138.86        29.93 o                         
   1   6   5        143.22        204.29        30.93 o                         
   2   6   5       1144.72        988.43        37.50 o                         
   3   6   5        956.87        904.45        32.46 o                         
   4   6   5        141.21        137.06        13.72 o                         
   5   6   5        150.53        169.89        21.21 o                         
   6   6   5        170.65        158.35        16.56 o                         
   7   6   5         99.04        215.42        61.27 o                         
   8   6   5        837.02        889.00        42.40 o                         
   9   6   5         77.03         95.66        17.64 o                         
  10   6   5        423.71        324.46        27.54 o                         
  11   6   5        206.35        169.98        20.29 o                         
  12   6   5        348.03        336.42        30.70 o                         
  13   6   5        145.91        153.37        20.04 o                         
  14   6   5         18.57         22.12         9.54 o                         
  15   6   5         12.03          9.30        11.06 o                         
  16   6   5          0.04         13.27        11.26 o                         
  17   6   5         85.46         61.32        48.73 o                         
  18   6   5        112.82        125.31        34.13 o                         
 -18   7   5         18.09         50.85        29.69 o                         
 -17   7   5          0.16          1.00         5.77 o                         
 -16   7   5         33.82         39.04        10.70 o                         
 -15   7   5         18.67         20.80         8.68 o                         
 -14   7   5        161.55        220.57        28.91 o                         
 -13   7   5         37.34         44.08        13.68 o                         
 -12   7   5         41.00         35.40        12.26 o                         
 -11   7   5        145.12        142.25        22.63 o                         
 -10   7   5        165.04        237.67        33.88 o                         
  -9   7   5        128.07        242.82        59.22 o                         
  -8   7   5        489.95        493.74        50.12 o                         
  -7   7   5        365.67        413.63        31.36 o                         
  -6   7   5       1017.87        988.41        43.94 o                         
  -5   7   5         48.59         58.67        13.48 o                         
  -4   7   5        392.28        434.75        31.51 o                         
  -3   7   5         45.80        121.60        74.76 o                         
  -2   7   5        419.75        419.51        23.68 o                         
  -1   7   5         79.81        195.75        91.65 o                         
   0   7   5         36.91         81.27        32.76 o                         
   1   7   5        114.92         96.18        16.48 o                         
   2   7   5         41.45        181.00        79.98 o                         
   3   7   5         13.14         16.00         4.66 o                         
   4   7   5        104.73        103.62        12.46 o                         
   5   7   5         15.66         13.78         8.27 o                         
   6   7   5        722.84        698.29        37.48 o                         
   7   7   5        171.00        162.79        18.29 o                         
   8   7   5        134.26        120.31        14.78 o                         
   9   7   5         75.55         73.54        12.98 o                         
  10   7   5         81.33         56.57        15.23 o                         
  11   7   5         38.01         43.16        10.25 o                         
  12   7   5          0.16         -1.17         4.47 o                         
  13   7   5         30.07         21.99         7.24 o                         
  14   7   5         46.14         36.75        13.26 o                         
  15   7   5        213.14        213.83        26.05 o                         
  16   7   5         55.13         41.33        16.17 o                         
  17   7   5          3.22          2.19         8.72 o                         
 -16   8   5          0.61         16.99        22.28 o                         
 -15   8   5        145.25        179.98        28.39 o                         
 -14   8   5         43.65         93.18        20.75 o                         
 -13   8   5          9.18         13.10        16.37 o                         
 -12   8   5         12.16          8.60        11.86 o                         
 -11   8   5          1.11         15.70        11.56 o                         
 -10   8   5        124.54         92.36        19.91 o                         
  -9   8   5         31.05         32.69         9.97 o                         
  -8   8   5        333.33        380.54        32.94 o                         
  -7   8   5        292.99        348.50        28.87 o                         
  -6   8   5         54.77         62.33        11.71 o                         
  -5   8   5          0.15         15.53        17.47 o                         
  -4   8   5         21.79         26.73        17.87 o                         
  -3   8   5          0.37        145.25        29.55 o                         
  -2   8   5         53.65         43.22         6.45 o                         
  -1   8   5        108.85        302.16        30.62 o                         
   0   8   5         76.14         76.12        13.83 o                         
   1   8   5         62.98         65.47        15.29 o                         
   2   8   5        125.61        151.11        23.95 o                         
   3   8   5         42.11         86.43        15.71 o                         
   4   8   5         79.70        110.99        17.38 o                         
   5   8   5        224.37        217.46        20.38 o                         
   6   8   5        511.53        454.88        28.79 o                         
   7   8   5         49.73         28.80         8.39 o                         
   8   8   5         63.89         48.17        10.93 o                         
   9   8   5         40.18         36.61        12.42 o                         
  10   8   5         40.63         24.02        10.95 o                         
  11   8   5          3.73         25.20        11.98 o                         
  12   8   5         36.05         22.02         6.00 o                         
  13   8   5          0.19         -7.85         7.85 o                         
  14   8   5          1.22         -0.48         6.07 o                         
  15   8   5         20.15         13.49        10.42 o                         
  16   8   5         11.96         51.47        25.98 o                         
 -15   9   5         18.59         26.49        22.48 o                         
 -14   9   5         31.50         48.45        25.97 o                         
 -13   9   5          0.43        -10.59        10.59 o                         
 -12   9   5         56.22         64.70        15.06 o                         
 -11   9   5        407.60        411.73        40.65 o                         
 -10   9   5         50.75         79.64        18.00 o                         
  -9   9   5         11.34        208.93        52.68 o                         
  -8   9   5         94.00        121.52        23.07 o                         
  -7   9   5         12.10         35.14        12.66 o                         
  -6   9   5         11.04         23.56        10.91 o                         
  -5   9   5          8.16         20.06        27.69 o                         
  -4   9   5         75.00        179.76        72.40 o                         
  -3   9   5          1.83          1.83        10.75 o                         
  -2   9   5          6.81        145.34        75.94 o                         
  -1   9   5         41.00         41.52        10.56 o                         
   0   9   5         37.19         60.97        13.21 o                         
   1   9   5          3.73          9.71         7.48 o                         
   2   9   5         57.97         79.56        16.46 o                         
   3   9   5          1.72         11.24         5.74 o                         
   4   9   5          1.45         18.72        12.07 o                         
   5   9   5          6.39         -4.08         7.81 o                         
   6   9   5         59.32         31.36         5.93 o                         
   7   9   5          0.19         -4.42         6.30 o                         
   8   9   5         16.34         32.24         6.87 o                         
   9   9   5         45.69         46.71        13.46 o                         
  10   9   5         24.82         24.86         8.42 o                         
  11   9   5          0.87          7.69         8.65 o                         
  12   9   5         14.39         24.12        10.92 o                         
  13   9   5         18.78          4.63         8.03 o                         
  14   9   5         24.13         27.66        15.39 o                         
  15   9   5         18.71         56.26        29.03 o                         
 -10  10   5         11.99         11.43        14.25 o                         
  -9  10   5         26.37         60.71        16.09 o                         
  -8  10   5          8.74         60.90        51.06 o                         
  -7  10   5          6.55         58.58        24.99 o                         
  -6  10   5          2.03          9.90        12.30 o                         
  -5  10   5         13.35          9.02         7.93 o                         
  -4  10   5          1.76          0.14         6.74 o                         
  -3  10   5          3.09          4.69        10.40 o                         
  -2  10   5          0.04          5.63         5.34 o                         
  -1  10   5         58.51         60.10        12.83 o                         
   0  10   5        239.70        250.94        27.05 o                         
   1  10   5          4.33          6.97         9.37 o                         
   2  10   5         43.25        105.86        31.00 o                         
   3  10   5         48.56         77.00        18.13 o                         
   4  10   5        172.87        194.51        24.75 o                         
   5  10   5          0.37          6.94         6.98 o                         
   6  10   5          3.24          4.79         7.47 o                         
   7  10   5          5.90          4.67         6.41 o                         
   8  10   5          0.75          2.90         7.28 o                         
   9  10   5         27.02         15.07        12.62 o                         
  10  10   5         17.06         19.69        22.47 o                         
  11  10   5          0.40         19.43        12.74 o                         
  12  10   5         53.71         66.55        32.04 o                         
  -7  11   5          0.79         45.79        28.53 o                         
  -6  11   5         20.63          5.79        14.92 o                         
  -5  11   5         23.26         19.11        11.57 o                         
  -4  11   5         24.16         23.88        12.02 o                         
  -3  11   5          0.22        -12.35        12.35 o                         
  -2  11   5          9.99          0.68         6.97 o                         
  -1  11   5         98.11         96.45        17.68 o                         
   0  11   5          0.43          4.47         5.70 o                         
   1  11   5          0.64          7.64         8.99 o                         
   2  11   5         89.81         85.38        15.95 o                         
   3  11   5        204.79        216.67        31.63 o                         
   4  11   5          3.25         -4.71        23.54 o                         
   5  11   5         39.78         26.38        13.88 o                         
   6  11   5          0.03         -2.21         9.38 o                         
   7  11   5          5.57         -5.18         7.70 o                         
 -22   0   6        442.90        422.97        84.00 o                         
 -20   0   6         47.18         98.37        47.67 o                         
 -18   0   6        738.10       1290.46       706.72 o                         
 -16   0   6        184.75        128.59        22.39 o                         
 -14   0   6        843.94        912.61        70.04 o                         
 -12   0   6        553.05        593.13       218.32 o                         
 -10   0   6       1565.51       1324.88        55.25 o                         
  -8   0   6      11286.17      11139.68       257.02 o                         
  -6   0   6       1137.49       1167.79        20.68 o                         
  -4   0   6        998.81       1135.59        24.66 o                         
  -2   0   6        914.91        878.00        30.58 o                         
   0   0   6      17405.37      16297.53       103.09 o                         
   2   0   6        357.45        355.85        30.94 o                         
   4   0   6        260.14        372.76        23.19 o                         
   6   0   6         32.95         66.20        11.91 o                         
   8   0   6      18420.85      17521.49       140.11 o                         
  10   0   6          9.03         -0.21         3.26 o                         
  12   0   6       1204.17       1046.66        42.70 o                         
  14   0   6          2.84          5.43         8.04 o                         
  16   0   6         49.87         50.92        14.72 o                         
  18   0   6        483.79        506.81       111.57 o                         
  20   0   6         95.59        101.61        25.92 o                         
  22   0   6         53.17         79.68        24.70 o                         
 -23   1   6        152.40        140.19        48.11 o                         
 -22   1   6         32.80         24.33        15.41 o                         
 -21   1   6         17.74         17.53        14.97 o                         
 -20   1   6        250.04        255.17        43.51 o                         
 -19   1   6         32.83        168.78        27.70 o                         
 -17   1   6        159.74        235.71        85.03 o                         
 -16   1   6         17.81         76.80        30.94 o                         
 -15   1   6        584.87        564.75        44.55 o                         
 -14   1   6        656.35        646.79        33.92 o                         
 -13   1   6         16.21         29.61        14.05 o                         
 -12   1   6       2168.71       1906.89        47.62 o                         
 -11   1   6         46.81         34.59         5.98 o                         
 -10   1   6         50.71         38.77         5.12 o                         
  -9   1   6         70.02         88.63         7.45 o                         
  -8   1   6       1224.67       1183.21        23.52 o                         
  -7   1   6       3943.90       3823.33        56.99 o                         
  -6   1   6        879.14        759.42        24.22 o                         
  -5   1   6       1329.65       1352.05        29.83 o                         
  -4   1   6       3578.37       3485.30        47.37 o                         
  -3   1   6        139.45        140.18         7.17 o                         
  -2   1   6         91.36         82.92         4.57 o                         
  -1   1   6       1819.76       1848.08        25.95 o                         
   0   1   6        176.22        205.57         6.49 o                         
   1   1   6        503.39        494.44        14.38 o                         
   2   1   6       1580.96       1512.30        40.54 o                         
   3   1   6       3464.78       3208.50        54.08 o                         
   4   1   6        118.34         77.18         5.59 o                         
   5   1   6       9078.11       9439.16        69.92 o                         
   6   1   6        196.57        201.77        12.09 o                         
   7   1   6       2047.47       2115.14        77.40 o                         
   8   1   6        705.27        840.95        29.60 o                         
   9   1   6        814.46        803.90        30.31 o                         
  10   1   6        290.35        279.49        18.61 o                         
  11   1   6       1307.21       1169.29        33.11 o                         
  12   1   6        306.32        274.16        15.36 o                         
  13   1   6        466.40        453.59        20.55 o                         
  14   1   6         26.70         20.13         4.49 o                         
  15   1   6          0.43         -1.94         8.02 o                         
  16   1   6          1.74          0.49         6.57 o                         
  17   1   6         33.78         23.83         7.43 o                         
  18   1   6         11.68          8.58         6.72 o                         
  19   1   6         66.44         61.23        12.25 o                         
  20   1   6          1.30         13.57         6.02 o                         
  21   1   6         13.22          0.06         6.51 o                         
  22   1   6          4.61          4.08         7.94 o                         
 -23   2   6         71.37         24.08        14.76 o                         
 -22   2   6          5.01        -21.01        21.01 o                         
 -21   2   6         11.89         23.26        15.95 o                         
 -20   2   6          7.99         26.15        12.99 o                         
 -19   2   6         69.13         46.97        14.94 o                         
 -18   2   6        435.15        391.72        41.57 o                         
 -17   2   6         37.23        222.30        67.67 o                         
 -16   2   6          5.23         13.40         5.93 o                         
 -15   2   6         98.70        108.88        13.43 o                         
 -14   2   6         26.86         12.87         6.41 o                         
 -13   2   6        982.31        868.54        39.60 o                         
 -12   2   6         79.56         81.48        12.02 o                         
 -11   2   6       2330.47       2332.57        74.77 o                         
 -10   2   6        606.07        554.33        18.14 o                         
  -9   2   6       1472.53       1298.60        34.65 o                         
  -8   2   6       1838.93       1894.39        27.23 o                         
  -7   2   6         83.61        305.57       137.01 o                         
  -6   2   6        933.41       1019.11        79.22 o                         
  -5   2   6       2820.82       3051.85       122.34 o                         
  -4   2   6         88.77         86.84        12.71 o                         
  -3   2   6          9.30          5.02         1.89 o                         
  -2   2   6         48.44         33.45         4.45 o                         
  -1   2   6        172.34        185.50         7.21 o                         
   0   2   6        444.46        489.90        14.89 o                         
   1   2   6         89.55         89.60         5.26 o                         
   2   2   6         51.66         56.16         4.13 o                         
   3   2   6       4049.79       3931.98        49.35 o                         
   4   2   6        944.07       1101.31        29.86 o                         
   5   2   6          6.22          5.97         1.24 o                         
   6   2   6       1686.69       1626.17        34.41 o                         
   7   2   6          2.07          3.86         2.52 o                         
   8   2   6          0.69         -1.50         3.82 o                         
   9   2   6         82.41         57.27         6.78 o                         
  10   2   6          2.33          3.64         2.88 o                         
  11   2   6        166.81        165.10        13.93 o                         
  12   2   6        137.37        141.78        10.96 o                         
  13   2   6        263.81        230.34        18.10 o                         
  14   2   6        260.54        219.49        17.66 o                         
  15   2   6         13.55          4.79        10.79 o                         
  16   2   6         14.36         14.23         6.43 o                         
  17   2   6         32.80         31.72        11.19 o                         
  18   2   6          0.13         -6.39         8.19 o                         
  19   2   6         29.47          7.28         5.52 o                         
  20   2   6          8.64          1.03         6.50 o                         
  21   2   6          5.27          4.33        13.24 o                         
  22   2   6         39.06         30.67        13.20 o                         
 -21   3   6          0.71         13.49        11.59 o                         
 -20   3   6         82.01        556.87       115.32 o                         
 -19   3   6         12.69         30.05        16.72 o                         
 -18   3   6        488.25        577.98        47.32 o                         
 -17   3   6        199.63        193.19        22.28 o                         
 -16   3   6         32.83         38.61        11.35 o                         
 -15   3   6        131.96        140.40        19.53 o                         
 -14   3   6        193.76        195.13        17.32 o                         
 -13   3   6        354.51        358.27        24.90 o                         
 -12   3   6        227.91        302.56        36.43 o                         
 -11   3   6         44.21         63.07        11.08 o                         
 -10   3   6        620.06        751.39        28.96 o                         
  -9   3   6         11.83         11.24         3.40 o                         
  -8   3   6        592.91        943.15       108.69 o                         
  -7   3   6        117.27        133.83        17.52 o                         
  -6   3   6        638.92        565.22        20.73 o                         
  -5   3   6        425.00        565.07        13.90 o                         
  -4   3   6         74.67         90.68        27.12 o                         
  -3   3   6        146.35        160.53        12.71 o                         
  -2   3   6         93.76        116.15         7.82 o                         
  -1   3   6        779.27        809.58        17.84 o                         
   0   3   6       2378.69       2262.24        30.74 o                         
   1   3   6        413.81        519.11        16.93 o                         
   2   3   6       3422.41       3075.48        31.48 o                         
   3   3   6        384.65        338.53        10.15 o                         
   4   3   6        970.41        933.91        20.22 o                         
   5   3   6        822.45        837.31        22.66 o                         
   6   3   6        103.45         95.36         6.58 o                         
   7   3   6         40.39         40.49         5.58 o                         
   8   3   6        866.42        902.92        32.71 o                         
   9   3   6          9.20          7.13         2.84 o                         
  10   3   6       1106.30       1121.74        28.06 o                         
  11   3   6          1.55          1.93         2.77 o                         
  12   3   6        518.07        538.13        25.53 o                         
  13   3   6        306.34        277.12        18.76 o                         
  14   3   6        866.56        845.10        48.38 o                         
  15   3   6        140.08        110.13        22.03 o                         
  16   3   6        144.71        155.77        21.31 o                         
  17   3   6         61.23         61.38        13.79 o                         
  18   3   6        167.93        175.22        34.92 o                         
  19   3   6          1.64        -12.47        13.70 o                         
  20   3   6          7.09        -10.31        13.26 o                         
  21   3   6          4.48         -2.60         9.93 o                         
  22   3   6          0.64          4.91         9.47 o                         
 -21   4   6          6.87         14.14        20.01 o                         
 -20   4   6         33.01         95.21        25.82 o                         
 -19   4   6         55.64         79.63        22.29 o                         
 -18   4   6          0.02         15.08         8.24 o                         
 -17   4   6        271.68        348.76        33.48 o                         
 -16   4   6          1.29          2.29         7.17 o                         
 -15   4   6        404.24        505.34        41.54 o                         
 -14   4   6        366.99        498.30        34.67 o                         
 -13   4   6        148.26        211.30        22.87 o                         
 -12   4   6       1160.13       1504.11        85.02 o                         
 -11   4   6        293.15        380.53        75.29 o                         
 -10   4   6        459.70        748.59        84.43 o                         
  -9   4   6        285.37        504.35        60.50 o                         
  -8   4   6        237.22        392.30        22.91 o                         
  -7   4   6       1584.49       1734.98        97.18 o                         
  -6   4   6         16.63         18.38         4.63 o                         
  -5   4   6        690.76        742.06        30.21 o                         
  -4   4   6        294.80        257.55        11.57 o                         
  -3   4   6         64.39         54.52         5.44 o                         
  -2   4   6        342.41        301.16        13.44 o                         
  -1   4   6        582.30        618.03        21.72 o                         
   0   4   6       5821.88       6372.96       115.56 o                         
   1   4   6       9201.45       9860.78       262.14 o                         
   2   4   6       1866.14       2094.17       130.49 o                         
   3   4   6       1616.05       1467.57        32.74 o                         
   4   4   6        166.44        144.55        13.08 o                         
   5   4   6       1168.29       1836.69       320.70 o                         
   6   4   6         99.87         84.83         9.34 o                         
   7   4   6       1338.01       1265.08        37.15 o                         
   8   4   6        206.20        201.01        16.81 o                         
   9   4   6         70.89         79.62         7.99 o                         
  10   4   6        444.78        398.51        16.19 o                         
  11   4   6       1190.73       1197.38        28.79 o                         
  12   4   6          1.74         -0.52        10.24 o                         
  13   4   6        162.50        120.86        15.84 o                         
  14   4   6          3.56        -11.34        11.34 o                         
  15   4   6         37.13         57.12        18.21 o                         
  16   4   6        219.82        210.10        36.69 o                         
  17   4   6        424.30        397.50        50.36 o                         
  18   4   6          2.42          1.59        25.66 o                         
  19   4   6        297.17        274.11        49.20 o                         
  20   4   6          3.74         12.90        15.34 o                         
 -19   5   6        104.16        149.77        32.31 o                         
 -18   5   6          2.91          7.33         9.37 o                         
 -17   5   6          8.16         36.32        31.44 o                         
 -16   5   6        169.67        206.10        69.14 o                         
 -15   5   6        129.95        229.28        30.99 o                         
 -14   5   6         22.72         26.24        13.60 o                         
 -13   5   6        442.38        564.64       138.16 o                         
 -12   5   6        900.06       1517.01        75.48 o                         
 -11   5   6        149.01        264.30        31.71 o                         
 -10   5   6        542.85        558.61        52.25 o                         
  -9   5   6        678.02        678.43        34.51 o                         
  -8   5   6       2345.68       2532.44       144.85 o                         
  -7   5   6        294.43        300.94        14.71 o                         
  -6   5   6         97.32         89.95         8.34 o                         
  -5   5   6          4.83         15.11         9.57 o                         
  -4   5   6          3.41         26.85         9.22 o                         
  -3   5   6        161.46        132.27        18.38 o                         
  -2   5   6       1642.10       1689.81        49.16 o                         
  -1   5   6        599.12        604.64        26.15 o                         
   0   5   6        388.36        318.72        14.07 o                         
   1   5   6       1648.42       1562.13        60.65 o                         
   2   5   6         79.17         65.81         8.59 o                         
   3   5   6       2560.76       2773.69       197.81 o                         
   4   5   6        864.38        752.04        25.22 o                         
   5   5   6        691.38        529.74        16.25 o                         
   6   5   6          0.24          0.19         4.03 o                         
   7   5   6        422.46        407.87        20.86 o                         
   8   5   6         13.95          7.86         4.80 o                         
   9   5   6         98.95         84.02        11.68 o                         
  10   5   6        274.78        272.36        17.97 o                         
  11   5   6        227.06        243.60        26.21 o                         
  12   5   6          3.05         10.08         7.48 o                         
  13   5   6       1329.83       1258.32        63.52 o                         
  14   5   6        130.03        108.67        27.05 o                         
  15   5   6        345.95        326.88        47.90 o                         
  16   5   6         13.26         16.00        12.18 o                         
  17   5   6         28.51         21.90        27.56 o                         
  18   5   6        307.36        313.77        49.10 o                         
  19   5   6         28.93         48.54        22.25 o                         
 -18   6   6          2.22          0.91         5.39 o                         
 -17   6   6         30.93         35.86        11.01 o                         
 -16   6   6          5.66          5.62        10.43 o                         
 -15   6   6         23.42         35.60        12.17 o                         
 -14   6   6         29.64         37.19        13.02 o                         
 -13   6   6         14.01         21.60         8.90 o                         
 -12   6   6          4.70          1.54         8.38 o                         
 -11   6   6          8.40         11.68         6.40 o                         
 -10   6   6        172.97        200.28        20.40 o                         
  -9   6   6          8.90          2.58         6.96 o                         
  -8   6   6         37.17         53.78        26.06 o                         
  -7   6   6       1182.13       1130.04        34.17 o                         
  -6   6   6       1331.55       1303.90        42.06 o                         
  -5   6   6         26.00         12.17        10.16 o                         
  -4   6   6        201.60        159.20        16.47 o                         
  -3   6   6         75.32        140.28        17.66 o                         
  -2   6   6       4160.71       4221.79        70.46 o                         
  -1   6   6         22.94        264.08        92.94 o                         
   0   6   6        430.93        643.45       141.40 o                         
   1   6   6         32.42         40.09        22.84 o                         
   3   6   6        546.74        877.87       118.62 o                         
   4   6   6        421.60        393.65        20.00 o                         
   5   6   6        373.07        385.31        19.93 o                         
   6   6   6         29.23         36.89        11.86 o                         
   7   6   6        222.46        226.28        15.36 o                         
   8   6   6         23.59         16.69         4.87 o                         
   9   6   6        348.06        308.95        25.91 o                         
  10   6   6         33.11         19.30         8.83 o                         
  11   6   6        832.90        711.87        42.30 o                         
  12   6   6        407.25        374.67        31.12 o                         
  13   6   6         28.10         22.67         7.75 o                         
  14   6   6         31.83         37.56        10.51 o                         
  15   6   6          0.56          9.34         7.02 o                         
  16   6   6         25.11         42.75        16.55 o                         
  17   6   6         41.41         25.24         9.35 o                         
  18   6   6        140.36        128.88        34.29 o                         
 -17   7   6         45.36         41.42        15.04 o                         
 -16   7   6         19.80          8.86         6.54 o                         
 -15   7   6         70.63        113.09        21.78 o                         
 -14   7   6          1.62          5.56         8.53 o                         
 -13   7   6          3.28          1.28         8.60 o                         
 -12   7   6         18.81         41.77        15.69 o                         
 -11   7   6         29.09         66.46        16.79 o                         
 -10   7   6        873.32        906.92        47.65 o                         
  -9   7   6       1131.71       1204.00        51.63 o                         
  -8   7   6       1954.91       1891.41        63.41 o                         
  -7   7   6          9.56         26.54        13.69 o                         
  -6   7   6        178.33        197.05        22.93 o                         
  -5   7   6         85.16         73.25        11.33 o                         
  -4   7   6        153.75        129.87        19.20 o                         
  -3   7   6        276.38        246.74        19.91 o                         
  -2   7   6        363.53        421.10        54.24 o                         
  -1   7   6         31.80         53.90         9.80 o                         
   0   7   6        274.87        253.98        22.85 o                         
   1   7   6        517.90        528.01        32.53 o                         
   2   7   6        193.60        185.46        18.53 o                         
   3   7   6         29.14         14.42         9.61 o                         
   4   7   6         65.11         66.61         9.58 o                         
   5   7   6        118.53         74.13        11.72 o                         
   6   7   6         67.46        127.45        33.79 o                         
   7   7   6          0.30         13.79        10.21 o                         
   8   7   6        446.87        436.27        31.51 o                         
   9   7   6        137.71        113.03        15.87 o                         
  10   7   6        460.78        431.43        33.23 o                         
  11   7   6         91.67         65.58        13.00 o                         
  12   7   6         68.46         50.66        11.96 o                         
  13   7   6        126.13         98.07        17.42 o                         
  14   7   6         43.56         41.46        12.48 o                         
  15   7   6         62.45         77.12        17.01 o                         
  16   7   6         59.67         68.90        19.88 o                         
  17   7   6        116.54         76.52        23.61 o                         
 -16   8   6         42.19         33.89        14.16 o                         
 -15   8   6         18.05         43.08        17.78 o                         
 -14   8   6         29.14         46.80        15.39 o                         
 -13   8   6          6.25          4.29         8.13 o                         
 -12   8   6         17.16         19.09         8.00 o                         
 -11   8   6        335.46        307.95        28.42 o                         
 -10   8   6         14.39         39.72        12.24 o                         
  -9   8   6         31.03         50.12        12.35 o                         
  -8   8   6        176.45        221.51        23.66 o                         
  -7   8   6         29.19         83.82        16.92 o                         
  -6   8   6         19.42         29.20         6.10 o                         
  -5   8   6         38.49         16.55         4.46 o                         
  -4   8   6         90.00         86.76        15.17 o                         
  -3   8   6        345.04        292.82        25.67 o                         
  -2   8   6          1.23         16.49         6.73 o                         
  -1   8   6        458.21        474.22        33.19 o                         
   0   8   6         85.73         79.10        14.32 o                         
   1   8   6         15.55         20.79        12.42 o                         
   2   8   6        127.60        133.40        18.52 o                         
   3   8   6         44.17        110.68        19.99 o                         
   4   8   6       1024.14        979.78        48.35 o                         
   5   8   6        645.31        618.82        34.35 o                         
   6   8   6          0.58         -1.28         4.92 o                         
   7   8   6         61.66         72.15        12.16 o                         
   8   8   6          1.56         11.67         7.73 o                         
   9   8   6        155.61        148.89        23.59 o                         
  10   8   6         11.97         -3.75         7.95 o                         
  11   8   6        139.53        110.14        20.62 o                         
  12   8   6          0.05         -2.74         6.28 o                         
  13   8   6         33.86         40.78        11.32 o                         
  14   8   6          3.22          2.17         4.78 o                         
  15   8   6         37.91         56.82        17.29 o                         
 -15   9   6          9.96         -5.36        13.87 o                         
 -14   9   6          4.98         20.92        20.86 o                         
 -13   9   6         26.61         20.65        16.98 o                         
 -12   9   6         84.55        102.34        26.49 o                         
 -11   9   6          0.14         17.07        13.19 o                         
 -10   9   6        118.39        142.93        24.59 o                         
  -9   9   6          5.80         26.36         9.87 o                         
  -8   9   6        213.62        221.20        29.98 o                         
  -7   9   6         13.97         24.76        12.01 o                         
  -6   9   6         57.43         39.15        12.86 o                         
  -5   9   6         10.16          3.96         7.88 o                         
  -4   9   6        439.13        401.33        32.69 o                         
  -3   9   6          1.13         -7.46         7.46 o                         
  -2   9   6        433.89        428.17        33.42 o                         
  -1   9   6          0.80          9.37         5.95 o                         
   0   9   6         84.17        101.64        18.02 o                         
   1   9   6          8.44          9.31         6.96 o                         
   2   9   6         13.40         41.51        14.04 o                         
   3   9   6         27.81         36.09        11.79 o                         
   4   9   6        173.72        198.39        23.58 o                         
   5   9   6        177.20        157.16        20.11 o                         
   6   9   6         30.72         17.65         5.37 o                         
   7   9   6         28.09         14.45         7.20 o                         
   8   9   6         23.46         10.85         8.84 o                         
   9   9   6         22.13         17.24         8.48 o                         
  10   9   6         19.64          5.78         7.31 o                         
  11   9   6         37.59         22.45        11.09 o                         
  12   9   6          3.19          3.22         5.28 o                         
  13   9   6         31.08         32.08        14.79 o                         
  14   9   6         12.77         26.39        20.69 o                         
  -9  10   6          6.03         12.85        10.62 o                         
  -8  10   6          7.11         39.85        13.79 o                         
  -7  10   6          6.32         15.65         9.69 o                         
  -6  10   6        177.15        160.77        23.13 o                         
  -5  10   6         15.13         11.71         9.05 o                         
  -4  10   6         32.09         16.97         7.76 o                         
  -3  10   6          2.44         -7.16         8.22 o                         
  -2  10   6        199.38        174.77        22.13 o                         
  -1  10   6          5.95          2.83         6.42 o                         
   0  10   6          3.41         22.54        16.02 o                         
   1  10   6        115.61        134.27        21.12 o                         
   2  10   6        749.38        734.99        47.92 o                         
   3  10   6        151.60        169.99        23.60 o                         
   4  10   6          0.09         12.53         7.57 o                         
   5  10   6         64.68         56.29        13.57 o                         
   6  10   6         15.30         12.16         9.53 o                         
   7  10   6         23.27         30.31        10.47 o                         
   8  10   6         13.61         14.31        13.01 o                         
   9  10   6         47.42         36.28        13.31 o                         
  10  10   6         81.52         70.63        34.10 o                         
  11  10   6         39.53         29.02        12.85 o                         
  12  10   6          0.94         -0.71        11.22 o                         
  -5  11   6         15.31          7.53         6.82 o                         
  -4  11   6         17.78         14.38        11.61 o                         
  -3  11   6          3.54         -2.34        17.41 o                         
  -2  11   6          1.64         -5.43        10.68 o                         
  -1  11   6         42.33         29.25        17.33 o                         
   0  11   6         83.58        102.76        22.58 o                         
   1  11   6        175.60        143.83        24.77 o                         
   2  11   6         23.83         34.84        15.87 o                         
   3  11   6         84.88         97.53        24.61 o                         
   4  11   6         20.70         36.31        16.61 o                         
   5  11   6          0.89          1.40        21.13 o                         
   6  11   6          9.53         -1.08         6.77 o                         
   7  11   6         13.36          9.12        10.86 o                         
 -22   0   7         32.36         11.98        17.42 o                         
 -20   0   7          0.33         60.27        36.07 o                         
 -18   0   7       1491.04       1522.68       152.82 o                         
 -16   0   7         10.65         27.58         6.99 o                         
 -14   0   7        231.28        273.79        44.36 o                         
 -12   0   7       1071.67        898.38        51.88 o                         
 -10   0   7       2678.43       2431.16        74.97 o                         
  -8   0   7        984.90        974.83        31.26 o                         
  -6   0   7       2392.35       1939.00        58.43 o                         
  -4   0   7       6925.90       6870.75       141.27 o                         
  -2   0   7      14978.74      14900.14       146.50 o                         
   0   0   7       3754.10       3334.60        56.66 o                         
   2   0   7       4379.86       4172.62       115.80 o                         
   4   0   7       1252.73       1138.53        42.61 o                         
   6   0   7        459.91        334.29        25.27 o                         
   8   0   7      23337.56      22231.73       292.12 o                         
  10   0   7       2455.50       2436.64        66.98 o                         
  12   0   7        112.48        127.19        16.21 o                         
  14   0   7        252.02        249.14        21.99 o                         
  16   0   7       1498.73       1431.09        79.03 o                         
  18   0   7        350.48        366.13        45.92 o                         
  20   0   7        299.96        293.36        43.05 o                         
  22   0   7         39.58         53.82        21.25 o                         
 -22   1   7          5.63         10.85        11.40 o                         
 -21   1   7         52.18        108.09        29.50 o                         
 -20   1   7         24.09         42.23        13.27 o                         
 -19   1   7        183.00        263.06        54.76 o                         
 -18   1   7        452.79        496.14        44.96 o                         
 -17   1   7        430.46        722.83        71.97 o                         
 -16   1   7        149.32        176.71        21.08 o                         
 -15   1   7        377.83        474.98        30.98 o                         
 -14   1   7        377.22        470.29        26.06 o                         
 -13   1   7        342.93        379.25        22.46 o                         
 -12   1   7         62.90        178.73        40.11 o                         
 -11   1   7        606.45        602.10        24.73 o                         
 -10   1   7         70.68         60.59         7.06 o                         
  -9   1   7          7.41         10.40         2.24 o                         
  -8   1   7       1645.00       1560.60        28.08 o                         
  -7   1   7          0.12          7.12         2.06 o                         
  -6   1   7        151.69        120.29         8.50 o                         
  -5   1   7       4297.23       4396.28        44.09 o                         
  -4   1   7       3441.84       3425.38        43.54 o                         
  -3   1   7       3017.27       2971.78        31.18 o                         
  -2   1   7         19.75         14.82         1.83 o                         
  -1   1   7        131.41        125.58         6.06 o                         
   0   1   7       7401.06       6723.25        84.93 o                         
   1   1   7       1745.50       1591.45        45.47 o                         
   2   1   7       3279.28       3199.68        54.41 o                         
   3   1   7       2024.94       1953.81        36.40 o                         
   4   1   7        112.39        137.15         7.24 o                         
   5   1   7       6536.76       6647.47        91.84 o                         
   6   1   7         75.28        143.02        10.08 o                         
   7   1   7         46.05         25.58         6.37 o                         
   8   1   7        663.80        805.69        30.44 o                         
   9   1   7       1426.64       1349.78        40.56 o                         
  10   1   7       1371.63       1218.02        39.88 o                         
  11   1   7        812.10        701.60        26.59 o                         
  12   1   7        330.29        273.80        17.19 o                         
  13   1   7        926.78        810.81        28.28 o                         
  14   1   7         32.87         20.59         5.08 o                         
  15   1   7        152.19        119.04        11.32 o                         
  16   1   7        154.65        151.62        17.08 o                         
  17   1   7         17.58          5.93         4.60 o                         
  18   1   7        217.80        206.97        23.02 o                         
  19   1   7         10.11          9.31         8.52 o                         
  20   1   7        105.43        105.10        18.40 o                         
  21   1   7          4.88          4.26         8.07 o                         
  22   1   7         20.87          9.54        10.27 o                         
 -22   2   7          0.08         -8.47        15.46 o                         
 -21   2   7         24.83         38.14        21.76 o                         
 -20   2   7         42.71         38.42        13.69 o                         
 -19   2   7          7.44         11.94        12.03 o                         
 -18   2   7          9.99         17.64        22.81 o                         
 -17   2   7        558.68        575.70        40.27 o                         
 -16   2   7         38.53         36.11        10.69 o                         
 -15   2   7         84.60        108.02        16.56 o                         
 -14   2   7         33.68         17.07         5.98 o                         
 -13   2   7         10.51         20.16         8.45 o                         
 -12   2   7        113.99        112.17        12.54 o                         
 -11   2   7         62.24        153.58        73.23 o                         
 -10   2   7         21.23          8.29         2.86 o                         
  -9   2   7         96.69         65.27         5.90 o                         
  -8   2   7         94.52         96.19         6.46 o                         
  -7   2   7       2573.99       2498.03       142.16 o                         
  -6   2   7       2307.81       2305.99        34.33 o                         
  -5   2   7      12617.94      13573.54        82.86 o                         
  -4   2   7       1097.09       1168.46        28.47 o                         
  -3   2   7       1132.67       1181.18        33.71 o                         
  -2   2   7        267.32        345.56        18.69 o                         
  -1   2   7        641.49        619.10        12.63 o                         
   0   2   7       3411.67       3391.16        38.31 o                         
   1   2   7       4593.50       4427.80        69.50 o                         
   2   2   7       1170.09       1205.30        23.79 o                         
   3   2   7       1340.25       1147.74        23.55 o                         
   4   2   7        992.12        967.73        20.01 o                         
   5   2   7        929.27        896.47        17.67 o                         
   6   2   7        106.65        126.00         8.83 o                         
   7   2   7        980.22        840.76        26.93 o                         
   8   2   7        382.87        409.39        19.29 o                         
   9   2   7         10.60          6.30         4.01 o                         
  10   2   7        119.85         94.49        12.00 o                         
  11   2   7        209.11        167.53        14.53 o                         
  12   2   7        106.06        133.49        13.73 o                         
  13   2   7       1027.11        916.02        36.12 o                         
  14   2   7         29.97         22.38         6.25 o                         
  15   2   7          0.02         -5.21         5.21 o                         
  16   2   7         22.71         12.42         6.91 o                         
  17   2   7          2.86         -7.25         9.61 o                         
  18   2   7         89.99         72.54        15.44 o                         
  19   2   7          1.24          1.68         4.68 o                         
  20   2   7          0.05        -15.29        15.29 o                         
  21   2   7        199.78        180.51        29.34 o                         
  22   2   7          1.35          3.10        13.02 o                         
 -22   3   7         24.32         34.12        24.67 o                         
 -21   3   7        154.52        139.08        27.43 o                         
 -20   3   7       1160.53       1138.11        77.32 o                         
 -19   3   7         29.21         68.11        19.37 o                         
 -18   3   7        766.63        956.92       101.98 o                         
 -17   3   7          3.23          3.03        10.47 o                         
 -16   3   7        153.41        165.40        21.97 o                         
 -15   3   7        160.13        146.05        19.05 o                         
 -14   3   7        166.87        188.42        24.81 o                         
 -13   3   7         22.58         23.74         6.65 o                         
 -12   3   7        766.62        681.89        32.57 o                         
 -11   3   7        351.95        369.92        17.66 o                         
 -10   3   7         48.12         72.37        12.30 o                         
  -9   3   7          1.19          0.11         7.03 o                         
  -8   3   7         15.23         12.12         2.85 o                         
  -7   3   7          9.95         12.23         3.77 o                         
  -6   3   7        127.54        152.11         7.03 o                         
  -5   3   7        611.62        623.57        14.03 o                         
  -4   3   7       1488.38       1563.76        23.63 o                         
  -3   3   7       1845.91       1849.28        34.34 o                         
  -2   3   7       2660.24       3083.84        41.08 o                         
  -1   3   7       1183.24       1211.81        21.72 o                         
   0   3   7       2521.23       2557.37        35.83 o                         
   1   3   7        359.31        348.59        12.39 o                         
   2   3   7       1023.43        957.05        24.48 o                         
   3   3   7       1704.41       1745.30        27.94 o                         
   4   3   7         12.13         12.59         1.86 o                         
   5   3   7       1597.15       1506.48        29.08 o                         
   6   3   7         11.97         12.72         2.64 o                         
   7   3   7        368.11        386.74        13.91 o                         
   8   3   7          0.84          1.35         1.26 o                         
   9   3   7        581.13        574.74        17.58 o                         
  10   3   7          1.51         13.32        27.39 o                         
  11   3   7         10.87          6.69         3.01 o                         
  12   3   7        487.80        510.70        25.92 o                         
  13   3   7       2216.66       2031.13        52.61 o                         
  14   3   7        507.82        498.78        32.79 o                         
  15   3   7         79.14         59.58        11.83 o                         
  16   3   7         25.96         21.78         9.87 o                         
  17   3   7        105.34        132.70        26.92 o                         
  18   3   7         38.47         38.20        16.16 o                         
  19   3   7         25.56          2.83        14.04 o                         
  20   3   7         62.82          6.93        15.76 o                         
  21   3   7          4.06         -1.92        31.66 o                         
  22   3   7         17.06          8.87        15.11 o                         
 -20   4   7        222.03        231.99        91.33 o                         
 -19   4   7        218.43        288.85        35.67 o                         
 -18   4   7         44.04         25.89        23.14 o                         
 -17   4   7        686.51        858.08        57.39 o                         
 -16   4   7         33.59         36.89        14.20 o                         
 -15   4   7          2.30          9.72         9.93 o                         
 -14   4   7        276.98        298.64        44.31 o                         
 -13   4   7        101.62         72.57        15.04 o                         
 -12   4   7        409.75        543.14        58.18 o                         
 -11   4   7         17.78         14.31         7.33 o                         
 -10   4   7          7.71         19.44         5.75 o                         
  -9   4   7          6.59          6.26         3.64 o                         
  -8   4   7        373.28        401.63        51.59 o                         
  -7   4   7         85.03         69.22         6.94 o                         
  -6   4   7        233.12        252.02        20.25 o                         
  -5   4   7          0.84          2.76         2.61 o                         
  -4   4   7         33.43         35.68         4.49 o                         
  -3   4   7          4.04          0.58         2.98 o                         
  -2   4   7        304.56        385.10        15.00 o                         
  -1   4   7       1067.54       1129.42        35.97 o                         
   0   4   7       6357.09       6894.97       108.68 o                         
   1   4   7       3683.79       3828.07       102.41 o                         
   2   4   7          8.66          9.34         4.98 o                         
   3   4   7       1338.70       1307.27        38.32 o                         
   4   4   7         25.33         31.85         7.66 o                         
   5   4   7         17.50         14.28         4.75 o                         
   6   4   7        864.51        802.13        27.21 o                         
   7   4   7        916.03        953.29        50.56 o                         
   8   4   7          0.86         11.86         9.60 o                         
   9   4   7         17.61         16.25         5.42 o                         
  10   4   7         50.03         47.42         5.78 o                         
  11   4   7         25.94         37.71         5.78 o                         
  12   4   7        778.20        666.49        34.12 o                         
  13   4   7         81.65         57.44        13.65 o                         
  14   4   7         35.07         14.73        14.48 o                         
  15   4   7         21.32          0.32        16.44 o                         
  16   4   7        204.15        206.12        36.86 o                         
  17   4   7          1.23          3.85         6.03 o                         
  18   4   7          3.97         16.21        16.04 o                         
  19   4   7         16.92         22.05        26.89 o                         
  20   4   7         10.61          3.79        24.89 o                         
 -20   5   7         51.64         93.07        32.00 o                         
 -19   5   7         27.39         54.52        22.73 o                         
 -18   5   7          0.64         -2.27        11.75 o                         
 -17   5   7        100.89        165.14        31.45 o                         
 -16   5   7         12.00         15.21         4.70 o                         
 -15   5   7         42.02         67.08        15.56 o                         
 -14   5   7        307.91        355.95        46.91 o                         
 -13   5   7         74.18         96.64        19.25 o                         
 -12   5   7        371.53        520.22        52.17 o                         
 -11   5   7          8.77         12.18         5.84 o                         
 -10   5   7         92.10        115.58        13.32 o                         
  -9   5   7          4.25         11.52         7.86 o                         
  -8   5   7        254.00        255.03        24.05 o                         
  -7   5   7        489.47        473.28        20.22 o                         
  -6   5   7       1512.44       1406.22        36.88 o                         
  -5   5   7        110.38        109.28         9.77 o                         
  -4   5   7        166.64        176.48        13.73 o                         
  -3   5   7        981.35       1121.60        34.77 o                         
  -2   5   7       1329.85       1405.50        53.22 o                         
  -1   5   7        549.52        714.46        42.37 o                         
   0   5   7        439.69        418.07        17.24 o                         
   1   5   7         34.06         94.37        70.26 o                         
   2   5   7        711.36        685.87        18.82 o                         
   3   5   7        196.60        600.99       156.17 o                         
   4   5   7         15.43         78.70        60.95 o                         
   5   5   7          2.21         33.40        39.20 o                         
   6   5   7        168.99        143.72        12.44 o                         
   7   5   7          1.11          2.55         3.85 o                         
   8   5   7        214.78        159.69        12.99 o                         
   9   5   7        728.83        698.88        29.11 o                         
  10   5   7          4.70          9.75         3.76 o                         
  11   5   7         13.48         29.05         9.46 o                         
  12   5   7        504.48        507.52        34.85 o                         
  13   5   7        165.09        220.96        52.03 o                         
  14   5   7        140.50        113.44        27.04 o                         
  15   5   7         83.09         74.99        22.31 o                         
  16   5   7         71.53         70.31        22.34 o                         
  17   5   7         13.99          7.64        13.23 o                         
  18   5   7         17.86         25.46        18.60 o                         
  19   5   7         12.43         14.64        20.25 o                         
 -19   6   7         62.30         87.11        31.74 o                         
 -18   6   7         35.09         16.57        10.23 o                         
 -17   6   7         26.60         18.67        20.40 o                         
 -16   6   7          1.29        -10.02        10.02 o                         
 -15   6   7         92.88         94.56        14.61 o                         
 -14   6   7        147.95        186.90        26.45 o                         
 -13   6   7         63.21         76.87        15.39 o                         
 -12   6   7         35.36         23.83        10.06 o                         
 -11   6   7        296.94        360.96        32.34 o                         
 -10   6   7         17.08         20.56         6.63 o                         
  -9   6   7         20.37         17.07         6.26 o                         
  -8   6   7        655.33        665.43        30.52 o                         
  -7   6   7        483.20        507.03        21.53 o                         
  -6   6   7         20.43         29.66         8.81 o                         
  -5   6   7        104.83        107.63        11.54 o                         
  -4   6   7        547.32        546.36        26.90 o                         
  -3   6   7        557.74        515.58        25.79 o                         
  -2   6   7        765.68       1467.81       449.90 o                         
  -1   6   7       2205.63       2144.76        44.46 o                         
   0   6   7        170.06        228.09        43.20 o                         
   1   6   7          0.78          2.58         3.41 o                         
   2   6   7        719.30        679.94        28.25 o                         
   3   6   7        673.99        752.18        49.83 o                         
   4   6   7        104.52        162.84        21.12 o                         
   5   6   7          0.18         13.40        15.86 o                         
   6   6   7        566.22        486.55        22.73 o                         
   7   6   7         15.86         16.77         4.04 o                         
   8   6   7          0.83         -4.22         4.22 o                         
   9   6   7          8.11          9.02         5.98 o                         
  10   6   7         26.50          9.74         6.01 o                         
  11   6   7          1.63         23.45         9.31 o                         
  12   6   7         59.88         52.60         8.69 o                         
  13   6   7          0.19          9.52         6.77 o                         
  14   6   7          1.51          5.95        12.75 o                         
  15   6   7         34.11         19.55        10.35 o                         
  16   6   7        231.59        221.42        33.73 o                         
  17   6   7          8.59         14.05        12.14 o                         
  18   6   7          0.08          4.77         8.79 o                         
 -18   7   7         57.03         67.70        26.46 o                         
 -17   7   7          0.07         -0.16        17.02 o                         
 -16   7   7          0.02          0.38        11.05 o                         
 -15   7   7          0.01          2.00        26.69 o                         
 -14   7   7          7.17         18.87        10.46 o                         
 -13   7   7         51.10         42.39        13.07 o                         
 -12   7   7         15.11          8.69         7.74 o                         
 -11   7   7        682.65        671.30        40.85 o                         
 -10   7   7       1610.53       1556.29        61.08 o                         
  -9   7   7         10.71         20.14        11.84 o                         
  -8   7   7        504.07        477.55        37.15 o                         
  -7   7   7         61.25         64.17        13.47 o                         
  -6   7   7         61.03         58.29        10.74 o                         
  -5   7   7         37.05         31.25         6.65 o                         
  -4   7   7         32.43         34.37         8.11 o                         
  -3   7   7        325.92        347.30        24.46 o                         
  -2   7   7          2.33         49.92        31.63 o                         
  -1   7   7         16.42         12.19         7.12 o                         
   0   7   7         76.30        122.98        29.95 o                         
   1   7   7        136.35        259.38        54.87 o                         
   2   7   7        132.48        151.61        24.48 o                         
   3   7   7          6.67          2.73        12.86 o                         
   4   7   7        168.95        140.13        13.89 o                         
   5   7   7          2.93         12.54         8.10 o                         
   6   7   7          4.23          8.83         5.73 o                         
   7   7   7        308.73        283.74        21.81 o                         
   8   7   7          0.72         19.24         7.88 o                         
   9   7   7         10.65         13.09         6.40 o                         
  10   7   7         86.58         79.09        14.44 o                         
  11   7   7          5.44         -1.47         6.27 o                         
  12   7   7          7.56         13.54         8.35 o                         
  13   7   7          0.42         -5.21         9.05 o                         
  14   7   7         32.99         25.20        10.03 o                         
  15   7   7         49.81         52.88        17.40 o                         
  16   7   7        108.86        119.99        25.83 o                         
 -17   8   7         35.89         12.31        10.67 o                         
 -16   8   7         24.29         16.98        18.48 o                         
 -15   8   7         14.52         41.95        19.74 o                         
 -14   8   7        196.08        209.75        37.83 o                         
 -13   8   7        157.23        208.78        37.91 o                         
 -12   8   7          4.90          5.94        15.87 o                         
 -11   8   7          5.30         23.67        11.39 o                         
 -10   8   7        795.42        793.96        45.68 o                         
  -9   8   7         74.79         83.51        14.27 o                         
  -8   8   7         24.09         53.94        12.72 o                         
  -7   8   7        471.56        487.52        34.03 o                         
  -6   8   7         27.18         29.68         9.29 o                         
  -5   8   7         94.34         79.46        16.97 o                         
  -4   8   7          0.15         15.02        22.16 o                         
  -3   8   7          3.91         59.16        59.16 o                         
  -2   8   7        167.60        149.48        17.57 o                         
  -1   8   7        144.34        242.73        79.50 o                         
   0   8   7         64.66         65.67        10.02 o                         
   1   8   7        397.42        378.48        29.07 o                         
   2   8   7        129.05        144.87        19.99 o                         
   3   8   7       2234.75       2126.09        70.23 o                         
   4   8   7        871.35        871.73        58.42 o                         
   5   8   7        307.63        325.79        28.03 o                         
   6   8   7         83.01         72.22        13.47 o                         
   7   8   7        116.56        101.75        13.11 o                         
   8   8   7        108.62        103.07        19.41 o                         
   9   8   7        307.97        294.33        31.44 o                         
  10   8   7         15.16          3.70         7.28 o                         
  11   8   7         24.02         14.63         4.18 o                         
  12   8   7        157.58        138.68        20.57 o                         
  13   8   7         35.84         21.44         7.91 o                         
  14   8   7          0.09          7.88         7.87 o                         
  15   8   7         28.89         29.08        23.97 o                         
 -12   9   7         10.77         22.87        13.68 o                         
 -11   9   7         22.28         33.20        27.68 o                         
 -10   9   7          9.25         32.67        15.50 o                         
  -9   9   7         87.78         95.48        18.81 o                         
  -8   9   7        456.27        542.99        45.83 o                         
  -7   9   7          2.27         10.43         7.45 o                         
  -6   9   7         18.03         21.40        10.21 o                         
  -5   9   7        108.42         90.43        14.94 o                         
  -4   9   7         45.91          3.32        11.18 o                         
  -3   9   7          1.37        -11.95        11.95 o                         
  -2   9   7          4.36         57.43        62.74 o                         
  -1   9   7        168.89        181.12        22.09 o                         
   0   9   7        194.78        182.85        22.51 o                         
   1   9   7          4.48          6.44         6.39 o                         
   2   9   7        502.73        486.08        36.78 o                         
   3   9   7          2.17         23.88        10.33 o                         
   4   9   7          0.64         15.05         8.52 o                         
   5   9   7         21.61         14.23        10.25 o                         
   6   9   7          0.42         -2.05         7.70 o                         
   7   9   7         25.96         18.40         6.94 o                         
   8   9   7         28.78         25.08         7.53 o                         
   9   9   7         29.87         13.99         7.88 o                         
  10   9   7         57.41         40.69        10.18 o                         
  11   9   7          8.64         -3.44         6.31 o                         
  12   9   7         53.13         26.51         6.93 o                         
  13   9   7         19.91         22.32        16.36 o                         
  -9  10   7         11.28         13.25         7.77 o                         
  -8  10   7         53.09         41.66        16.82 o                         
  -7  10   7          8.87          4.68         6.44 o                         
  -6  10   7         12.98         56.44        38.44 o                         
  -5  10   7         11.00         10.18         6.26 o                         
  -4  10   7        151.10        154.70        22.24 o                         
  -3  10   7          0.86         -5.35         6.25 o                         
  -2  10   7          9.02          4.50        11.37 o                         
  -1  10   7         17.68          0.71         7.20 o                         
   0  10   7          2.87         -5.39         6.04 o                         
   1  10   7         41.68         66.17        15.36 o                         
   2  10   7          1.61         30.60        16.03 o                         
   3  10   7         79.85        100.74        17.74 o                         
   4  10   7          8.80         14.91         8.48 o                         
   5  10   7          3.24          8.57         7.07 o                         
   6  10   7        186.51        198.44        24.66 o                         
   7  10   7         72.48         78.20        16.25 o                         
   8  10   7          2.51         16.75        10.62 o                         
   9  10   7        101.94         95.28        33.69 o                         
  10  10   7         18.60         19.03        20.15 o                         
  11  10   7          0.07         34.89        30.25 o                         
  -4  11   7          5.17         20.20        16.82 o                         
  -3  11   7        139.85        142.89        30.28 o                         
  -2  11   7         34.07         31.82        15.01 o                         
  -1  11   7         31.30         18.80        10.55 o                         
   0  11   7         55.39         60.62        21.40 o                         
   1  11   7         78.82         95.38        23.90 o                         
   2  11   7         29.93         26.16        26.01 o                         
   3  11   7         25.61         25.56        14.21 o                         
   4  11   7         26.45         32.59        15.52 o                         
   5  11   7         81.67        134.05        29.38 o                         
   6  11   7          0.29         34.94        17.43 o                         
   7  11   7         14.10         17.32        13.38 o                         
 -22   0   8          0.12         -2.66        17.44 o                         
 -20   0   8         51.06        280.68        64.85 o                         
 -16   0   8         18.63        165.77       344.95 o                         
 -14   0   8         51.80        226.75       266.79 o                         
 -12   0   8         81.45         44.92        12.40 o                         
 -10   0   8       2711.48       2494.69        84.54 o                         
  -8   0   8       2196.62       2107.79        80.66 o                         
  -6   0   8        845.60        689.89        21.38 o                         
  -4   0   8         97.69         68.82         6.65 o                         
  -2   0   8        364.25        405.02        10.56 o                         
   0   0   8       4025.93       3635.03       108.11 o                         
   2   0   8       4441.23       4501.17       129.36 o                         
   4   0   8         86.05        102.59        13.71 o                         
   6   0   8        274.62        191.70        33.77 o                         
   8   0   8         19.33         61.56        22.29 o                         
  10   0   8        549.32        505.29        22.66 o                         
  12   0   8       1948.84       1833.13        60.13 o                         
  14   0   8        179.61        164.52        18.43 o                         
  16   0   8         93.69        102.82        21.73 o                         
  18   0   8        276.90        275.39        45.12 o                         
  20   0   8          5.97          8.28        13.10 o                         
  22   0   8          0.72          3.33         8.67 o                         
 -22   1   8          4.92         -2.12        19.39 o                         
 -21   1   8         63.99         89.57        32.93 o                         
 -20   1   8         22.00         26.72         9.71 o                         
 -18   1   8         68.83         94.98        20.59 o                         
 -17   1   8        369.95        565.67        79.79 o                         
 -15   1   8        103.41        143.84        15.29 o                         
 -14   1   8         21.20         65.04        23.29 o                         
 -13   1   8         40.76         42.47         9.54 o                         
 -12   1   8        393.32        314.81        18.22 o                         
 -11   1   8        370.91        349.49        22.44 o                         
 -10   1   8        472.80        437.05        20.94 o                         
  -9   1   8          0.89         -1.47         2.72 o                         
  -8   1   8       1014.87       1090.06        26.02 o                         
  -7   1   8        332.92        305.05        15.37 o                         
  -6   1   8        277.00        267.21        12.42 o                         
  -5   1   8       1633.28       1810.48        32.14 o                         
  -4   1   8       1955.99       2078.03        29.94 o                         
  -3   1   8         41.97         24.68         3.12 o                         
  -2   1   8       2565.93       2544.43        29.17 o                         
  -1   1   8          3.54          5.34         1.50 o                         
   0   1   8        339.13        265.39         8.52 o                         
   1   1   8       1649.74       1805.96        33.65 o                         
   2   1   8        369.20        316.97        14.31 o                         
   3   1   8       1216.13       1197.46        62.34 o                         
   4   1   8        116.43        105.77         7.87 o                         
   5   1   8        140.76        160.41        15.83 o                         
   6   1   8       8817.42       8827.47        76.52 o                         
   7   1   8         91.17        130.89        12.28 o                         
   8   1   8         23.21         43.13         6.45 o                         
   9   1   8         52.06         72.41         8.77 o                         
  10   1   8        136.36        162.65        14.14 o                         
  11   1   8       1738.10       1710.97        45.56 o                         
  12   1   8        692.47        684.44        25.98 o                         
  13   1   8        135.49        130.81        11.51 o                         
  14   1   8        114.36        126.21        12.62 o                         
  15   1   8          0.76         -4.42         4.42 o                         
  16   1   8        331.66        316.88        23.94 o                         
  17   1   8         14.45          1.81         6.93 o                         
  18   1   8          8.03          5.95         7.60 o                         
  19   1   8         87.50         90.53        16.58 o                         
  20   1   8         84.66         70.14        14.00 o                         
  21   1   8         65.80         70.46        16.34 o                         
  22   1   8         15.63         25.27        14.17 o                         
 -22   2   8          2.51         66.50        39.06 o                         
 -21   2   8         47.86        102.10        37.31 o                         
 -20   2   8         33.30         29.92        23.37 o                         
 -19   2   8         60.53         47.37        18.06 o                         
 -18   2   8         21.54         39.36        14.38 o                         
 -17   2   8         19.11         38.45        13.44 o                         
 -16   2   8          6.44         11.52        13.03 o                         
 -15   2   8         22.82         20.85         6.08 o                         
 -14   2   8         94.25         63.26        12.11 o                         
 -13   2   8        280.99        245.44        18.26 o                         
 -12   2   8        749.33        610.78        26.82 o                         
 -11   2   8        682.12        601.86        23.72 o                         
 -10   2   8        299.50        238.80        12.68 o                         
  -9   2   8         44.65         49.61         6.32 o                         
  -8   2   8        147.51        120.14         9.24 o                         
  -7   2   8       4860.30       4981.82        62.54 o                         
  -6   2   8         54.33        113.89        18.60 o                         
  -5   2   8         32.94         70.20         7.16 o                         
  -4   2   8        183.54        127.87         7.92 o                         
  -3   2   8       1234.66       1184.57        22.76 o                         
  -2   2   8         27.11         42.39         3.54 o                         
  -1   2   8       1618.04       1492.22        19.10 o                         
   0   2   8        236.66        232.02         9.09 o                         
   1   2   8        142.25        172.03         7.37 o                         
   2   2   8       1170.65       1084.90        16.58 o                         
   3   2   8        228.11        196.53         7.99 o                         
   4   2   8       1259.87       1219.25        22.49 o                         
   5   2   8        785.31        624.48        16.36 o                         
   6   2   8        767.68        738.86        21.38 o                         
   7   2   8        276.59        238.33        14.95 o                         
   8   2   8         19.21          5.89         2.92 o                         
   9   2   8         35.94         23.74         4.29 o                         
  10   2   8         42.79         59.96         8.64 o                         
  11   2   8       1201.20       1063.81        36.65 o                         
  12   2   8          5.10         16.30         6.45 o                         
  13   2   8        707.39        699.13        31.76 o                         
  14   2   8         78.98         60.53         8.67 o                         
  15   2   8        370.38        402.21        29.88 o                         
  16   2   8         28.67         13.41         7.45 o                         
  17   2   8         44.24         25.59        10.49 o                         
  18   2   8          0.06         -5.17         5.17 o                         
  19   2   8         27.28         17.72         6.77 o                         
  20   2   8          0.11          1.92        11.15 o                         
  21   2   8         49.76         72.06        18.87 o                         
  22   2   8         18.25         12.12        17.91 o                         
 -22   3   8        110.67        165.48        52.30 o                         
 -21   3   8          0.42         11.28        12.50 o                         
 -20   3   8        173.27        212.84        47.13 o                         
 -19   3   8          1.04         18.85        15.95 o                         
 -18   3   8        586.52        610.67        43.37 o                         
 -17   3   8         61.53         56.95        12.57 o                         
 -16   3   8        302.37        312.10        29.02 o                         
 -15   3   8          0.67          3.31         4.69 o                         
 -14   3   8        589.69        728.97        58.75 o                         
 -13   3   8         50.41         58.32        13.63 o                         
 -12   3   8         43.01         51.86        12.67 o                         
 -11   3   8        212.74        234.40        17.65 o                         
 -10   3   8        428.27        376.99        20.82 o                         
  -9   3   8         54.30         54.77         4.31 o                         
  -8   3   8        634.79        637.57        20.68 o                         
  -7   3   8        371.63        376.88        16.52 o                         
  -6   3   8        219.74        194.93        11.45 o                         
  -5   3   8         43.84         69.07         6.33 o                         
  -4   3   8       1901.36       1852.74        33.57 o                         
  -3   3   8         84.34        143.21        10.17 o                         
  -2   3   8       1247.56       1357.61        29.82 o                         
  -1   3   8       4517.64       5121.16        50.88 o                         
   0   3   8        499.76        417.16        14.45 o                         
   1   3   8        286.37        300.14        11.40 o                         
   2   3   8          0.47          2.97         2.19 o                         
   3   3   8        814.07        738.03        19.17 o                         
   4   3   8       1005.57        831.86        20.96 o                         
   5   3   8        191.67        148.63         9.46 o                         
   6   3   8        941.37       1037.93        26.10 o                         
   7   3   8         31.85         41.01         3.62 o                         
   8   3   8        623.22        526.51        29.41 o                         
   9   3   8        815.28        815.19        29.47 o                         
  10   3   8        563.03        567.53        25.70 o                         
  11   3   8        391.21        345.00        20.71 o                         
  12   3   8       1801.28       1683.10        47.14 o                         
  13   3   8         54.89         79.57        22.19 o                         
  14   3   8        179.00        143.13        17.56 o                         
  15   3   8          2.11          2.49         7.33 o                         
  16   3   8          2.57         -3.65        13.74 o                         
  17   3   8          1.65         -3.38        20.03 o                         
  18   3   8         16.41          0.76        14.44 o                         
  19   3   8         19.14          8.48        15.08 o                         
  20   3   8         16.38         -1.36        10.63 o                         
 -20   4   8        177.07        177.43        36.17 o                         
 -19   4   8         75.13         71.64        24.62 o                         
 -18   4   8          8.73         19.23        10.75 o                         
 -17   4   8        438.25        516.87        64.16 o                         
 -16   4   8          6.90         14.68        10.44 o                         
 -15   4   8        729.94       1086.40        70.06 o                         
 -14   4   8        301.21        323.59        70.84 o                         
 -13   4   8          3.41          4.18         4.26 o                         
 -12   4   8        371.65        428.81        48.35 o                         
 -11   4   8         17.92         11.12         5.91 o                         
 -10   4   8       2061.25       2979.45       283.67 o                         
  -9   4   8        452.63        602.96        52.06 o                         
  -8   4   8        625.20        546.01        25.80 o                         
  -7   4   8       5433.00       5179.19        67.29 o                         
  -6   4   8       1028.27       1077.76        21.67 o                         
  -5   4   8          0.22          1.45         1.26 o                         
  -4   4   8        639.31        647.86        17.06 o                         
  -3   4   8        472.70        477.15        14.54 o                         
  -2   4   8          3.53          6.46         3.68 o                         
  -1   4   8       1726.61       1659.91        33.86 o                         
   0   4   8          5.84          9.57         5.54 o                         
   1   4   8       3356.48       3203.29        60.18 o                         
   2   4   8        158.51        131.41         7.29 o                         
   3   4   8        177.53        175.39        12.34 o                         
   4   4   8        297.88        319.79        16.36 o                         
   5   4   8        191.82        186.46        12.50 o                         
   6   4   8          0.05          0.60         4.52 o                         
   7   4   8          4.73          4.84         3.93 o                         
   8   4   8        633.62        652.45        27.63 o                         
   9   4   8        555.14        533.27        26.01 o                         
  10   4   8        200.83        163.73         9.66 o                         
  11   4   8        644.52        558.63        25.56 o                         
  12   4   8        529.12        484.73        41.59 o                         
  13   4   8          2.60          4.22         8.14 o                         
  14   4   8          0.87         -4.95         7.72 o                         
  15   4   8         12.78         -0.68         8.62 o                         
  16   4   8         52.52         39.39        14.95 o                         
  17   4   8         33.13          8.42        10.88 o                         
  18   4   8          0.65         -1.28        10.80 o                         
  19   4   8         24.56         15.56        16.26 o                         
  20   4   8          2.57         11.89        16.42 o                         
  21   4   8         12.90         21.95        21.09 o                         
 -20   5   8          1.65         12.79        17.77 o                         
 -19   5   8        158.50        234.71        39.94 o                         
 -18   5   8          4.13         11.35         9.64 o                         
 -17   5   8        186.01        207.93        51.37 o                         
 -16   5   8          2.99         -0.63        10.75 o                         
 -15   5   8          4.77        -11.99        11.99 o                         
 -14   5   8          0.14          0.92         5.84 o                         
 -13   5   8        385.65        418.97        45.19 o                         
 -12   5   8          0.19         21.27         8.14 o                         
 -11   5   8        865.72       1120.10        73.87 o                         
 -10   5   8        135.93        162.17        16.22 o                         
  -9   5   8        665.49        907.96        55.43 o                         
  -8   5   8       3024.59       3012.68        75.64 o                         
  -7   5   8       4521.22       4601.46        91.71 o                         
  -6   5   8       1709.65       1733.19        55.58 o                         
  -5   5   8        803.82        746.62        27.88 o                         
  -4   5   8        231.60        221.09        12.33 o                         
  -3   5   8        247.48        310.45        18.40 o                         
  -2   5   8        446.30        489.64        40.25 o                         
  -1   5   8       3380.29       3519.22        78.48 o                         
   0   5   8        237.76        208.44        19.54 o                         
   1   5   8        324.09        284.10        10.73 o                         
   2   5   8        179.88        217.01        31.23 o                         
   3   5   8          6.19         23.76         5.67 o                         
   4   5   8         37.80         41.46         5.99 o                         
   5   5   8        284.39        253.72        16.46 o                         
   6   5   8          9.71         13.50         4.34 o                         
   7   5   8        502.33        463.08        22.64 o                         
   8   5   8          3.72         10.59         4.73 o                         
   9   5   8        126.45        123.09        12.07 o                         
  10   5   8          2.69         11.79         3.83 o                         
  11   5   8         48.62         40.47        10.30 o                         
  12   5   8        150.92        163.47        20.29 o                         
  13   5   8         74.28         68.85        17.50 o                         
  14   5   8         53.36         36.28        15.20 o                         
  15   5   8        197.68        182.87        35.18 o                         
  16   5   8        201.81        223.52        39.46 o                         
  17   5   8          0.12          4.35        10.97 o                         
  18   5   8          0.06          8.26        26.55 o                         
  19   5   8         11.90         56.79        37.15 o                         
 -19   6   8         71.20         87.31        33.86 o                         
 -18   6   8         94.88        129.34        29.30 o                         
 -17   6   8         53.10         50.63        16.83 o                         
 -16   6   8         26.52         32.60        13.99 o                         
 -15   6   8        175.89        234.52        28.27 o                         
 -14   6   8         12.13          4.94         8.70 o                         
 -13   6   8        147.36        168.87        22.63 o                         
 -12   6   8         45.47         28.58         8.07 o                         
 -11   6   8         99.88         82.78        13.79 o                         
 -10   6   8        207.74        230.85        19.11 o                         
  -9   6   8        579.35        592.36        29.77 o                         
  -8   6   8          5.59          8.67         4.48 o                         
  -7   6   8        134.22        166.50        11.88 o                         
  -6   6   8        206.95        190.54        14.50 o                         
  -5   6   8        213.44        212.02        14.73 o                         
  -4   6   8         67.48         50.41        10.91 o                         
  -3   6   8         67.15        112.42        24.26 o                         
  -2   6   8        614.96        669.39        85.45 o                         
  -1   6   8        463.84        629.57       136.41 o                         
   0   6   8        270.73        322.81        15.88 o                         
   1   6   8        396.52        438.52        22.83 o                         
   2   6   8         88.27        203.60        28.82 o                         
   3   6   8       3025.70       2906.41        57.88 o                         
   4   6   8          0.15          5.12         9.48 o                         
   5   6   8        661.18        656.07        26.07 o                         
   6   6   8        240.59        246.56        17.86 o                         
   7   6   8        700.68        662.29        29.29 o                         
   8   6   8         29.36         25.95         4.23 o                         
   9   6   8        198.56        174.01        15.49 o                         
  10   6   8         15.33         15.24         5.53 o                         
  11   6   8         18.22         13.84         6.42 o                         
  12   6   8         60.28         57.82        11.39 o                         
  13   6   8         23.69         15.72         6.35 o                         
  14   6   8         74.21         50.78        13.82 o                         
  15   6   8          0.18          5.41         9.85 o                         
  16   6   8          2.50         13.62        23.45 o                         
  17   6   8         19.14         31.69        13.67 o                         
 -18   7   8         77.53         76.69        28.28 o                         
 -17   7   8          6.41          2.12        24.21 o                         
 -16   7   8        174.10        226.69        41.65 o                         
 -15   7   8         96.85        135.15        31.95 o                         
 -14   7   8         77.16         86.41        26.83 o                         
 -13   7   8          0.06         -4.95         8.30 o                         
 -12   7   8        576.66        532.05        37.61 o                         
 -11   7   8        185.22        211.57        23.47 o                         
 -10   7   8       1021.75       1039.47        68.17 o                         
  -9   7   8          3.87         -0.94         5.58 o                         
  -8   7   8         73.72         92.61        20.15 o                         
  -7   7   8        655.26        590.47        34.79 o                         
  -6   7   8         57.19         62.32        11.17 o                         
  -5   7   8         16.69         18.79         5.99 o                         
  -4   7   8          0.50          3.36         4.26 o                         
  -3   7   8        252.07        256.97        20.55 o                         
  -2   7   8        225.68        180.24        15.77 o                         
  -1   7   8         53.74         62.36         8.89 o                         
   0   7   8        444.11        455.48        27.20 o                         
   1   7   8        189.73        184.66        19.01 o                         
   2   7   8          6.93          4.95        12.89 o                         
   3   7   8        307.31        319.05        23.37 o                         
   4   7   8          1.28         17.73        12.48 o                         
   5   7   8        238.98        212.22        17.92 o                         
   6   7   8        207.06        180.52        16.02 o                         
   7   7   8         16.41         11.29         4.99 o                         
   8   7   8        102.32         93.41        13.36 o                         
   9   7   8          3.61          1.63         6.80 o                         
  10   7   8        166.86        157.88        20.57 o                         
  11   7   8        159.20        158.92        20.23 o                         
  12   7   8          0.01          3.02         4.83 o                         
  13   7   8         15.00          9.92        13.33 o                         
  14   7   8          2.39          8.72         7.73 o                         
  15   7   8          3.72         15.21        10.92 o                         
  16   7   8        143.85        157.91        29.21 o                         
 -16   8   8          7.50         -1.61        17.10 o                         
 -15   8   8         71.50         72.58        33.74 o                         
 -14   8   8         58.40         61.22        21.13 o                         
 -13   8   8         96.68        148.81        32.63 o                         
 -12   8   8          0.43         -5.14        10.37 o                         
 -11   8   8         58.85         81.02        18.92 o                         
 -10   8   8         18.87         50.84        15.52 o                         
  -9   8   8        174.48        178.89        21.06 o                         
  -8   8   8         63.38         60.26        12.36 o                         
  -7   8   8          1.09         25.72        14.76 o                         
  -6   8   8        344.15        356.87        34.64 o                         
  -5   8   8        271.79        272.04        30.23 o                         
  -4   8   8          4.31         -2.80        10.74 o                         
  -3   8   8          2.10         -7.71         7.71 o                         
  -2   8   8         96.68        125.61        27.41 o                         
  -1   8   8          0.35         10.44        13.70 o                         
   0   8   8          0.28          6.71         5.59 o                         
   1   8   8         85.00        150.54        25.34 o                         
   2   8   8          1.18         22.07        11.02 o                         
   3   8   8        575.54        729.56       109.38 o                         
   4   8   8         65.74         90.35        16.17 o                         
   5   8   8        242.36        229.26        23.05 o                         
   6   8   8          1.29         -1.42         6.47 o                         
   7   8   8         72.73         44.09         7.77 o                         
   8   8   8        241.98        236.63        28.57 o                         
   9   8   8          2.03         -1.61         6.72 o                         
  10   8   8         11.75          3.24         4.83 o                         
  11   8   8          3.55          7.15         6.20 o                         
  12   8   8         13.49          7.14         8.26 o                         
  13   8   8         73.73         79.14        16.21 o                         
  14   8   8          2.28         -4.80         9.60 o                         
 -12   9   8          3.53         -5.36        20.58 o                         
 -11   9   8          4.57         24.44        14.03 o                         
 -10   9   8         19.58         16.59        28.28 o                         
  -9   9   8        101.19        116.83        27.53 o                         
  -8   9   8         58.95        154.94        32.38 o                         
  -7   9   8          4.65         15.55        10.14 o                         
  -6   9   8          1.15         16.11        10.89 o                         
  -5   9   8        348.87        344.04        30.51 o                         
  -4   9   8          9.01          7.22         3.94 o                         
  -3   9   8         28.40         26.21         6.99 o                         
  -2   9   8         94.97         73.31        12.71 o                         
  -1   9   8         76.22         82.95        22.17 o                         
   0   9   8         79.65        106.67        18.08 o                         
   1   9   8         36.95         33.79         9.74 o                         
   2   9   8         18.48         34.92        12.79 o                         
   3   9   8          0.13         20.06         8.54 o                         
   4   9   8        158.01        170.15        21.43 o                         
   5   9   8         66.90         55.30        11.28 o                         
   6   9   8        170.64        141.91        18.59 o                         
   7   9   8         50.37         36.43         9.67 o                         
   8   9   8         95.91         77.59        14.67 o                         
   9   9   8         15.52          1.67         7.06 o                         
  10   9   8          0.22         -1.96         6.02 o                         
  11   9   8          7.81          4.52         6.97 o                         
  12   9   8         53.84         35.42        25.77 o                         
  13   9   8          5.41          6.73         9.99 o                         
  -8  10   8         80.83        142.00        32.13 o                         
  -7  10   8          0.11         18.87        22.15 o                         
  -6  10   8          4.82          2.31         7.77 o                         
  -5  10   8          4.45         10.66         5.34 o                         
  -4  10   8        133.94        149.17        22.03 o                         
  -3  10   8        303.72        266.13        28.43 o                         
  -2  10   8         46.07         37.39         9.28 o                         
  -1  10   8        138.20        137.86        18.97 o                         
   0  10   8         11.58          0.65         8.12 o                         
   1  10   8          2.62          2.40         5.97 o                         
   2  10   8         46.12         61.49        12.91 o                         
   3  10   8          2.75          6.73         7.84 o                         
   4  10   8          0.32         12.67         9.75 o                         
   5  10   8         89.74        100.40        18.19 o                         
   6  10   8         63.01         75.83        16.40 o                         
   7  10   8         19.15         36.64        14.99 o                         
   8  10   8          6.79         26.31        13.41 o                         
   9  10   8          2.65        -10.01        15.61 o                         
  11  10   8         10.57         21.92        21.73 o                         
  -4  11   8          1.06         12.72        13.20 o                         
  -3  11   8         16.08          9.15        16.04 o                         
  -2  11   8          6.23          8.44         6.38 o                         
  -1  11   8         65.12         48.04        24.15 o                         
   0  11   8         11.75         28.73        16.77 o                         
   1  11   8         13.09         31.86        15.41 o                         
   2  11   8          3.35          9.47         8.72 o                         
   3  11   8         62.24         93.02        24.63 o                         
   4  11   8          1.41         10.75        20.08 o                         
   5  11   8         63.67         64.15        20.14 o                         
   6  11   8         10.80         34.06        16.15 o                         
 -22   0   9         47.80         23.17        12.25 o                         
 -20   0   9        280.26        324.17        72.27 o                         
 -18   0   9       1257.53       1310.80       133.66 o                         
 -16   0   9       1089.19       1042.11        69.08 o                         
 -14   0   9       1448.74       1325.81       372.80 o                         
 -12   0   9        620.26        446.08        30.36 o                         
 -10   0   9        372.81        338.91        25.74 o                         
  -8   0   9        765.76        688.29        29.42 o                         
  -6   0   9       2414.24       2051.50        42.73 o                         
  -4   0   9       2254.92       2091.89       105.89 o                         
  -2   0   9        576.17        613.98        16.12 o                         
   0   0   9       1142.39       1068.03        22.72 o                         
   2   0   9       1582.79       1553.17        79.56 o                         
   4   0   9       2020.02       2121.46        64.65 o                         
   6   0   9       1154.27       1058.52        48.27 o                         
   8   0   9        268.24        280.18        15.68 o                         
  10   0   9        203.57        209.93        16.06 o                         
  12   0   9       3441.46       3414.49        84.86 o                         
  14   0   9       1338.76       1192.12        52.24 o                         
  16   0   9         29.31         13.84        11.06 o                         
  18   0   9         36.63         32.49        14.67 o                         
  20   0   9          4.72          7.26        14.25 o                         
  22   0   9         70.20         84.89        34.98 o                         
 -22   1   9          0.60         -3.01        19.08 o                         
 -21   1   9         62.45         55.88        18.39 o                         
 -20   1   9          2.49         75.63        69.92 o                         
 -19   1   9        625.97        702.94        74.65 o                         
 -18   1   9         59.77        299.57        50.76 o                         
 -17   1   9        507.57        513.94        42.93 o                         
 -16   1   9        450.01        510.09        41.55 o                         
 -15   1   9         14.00        160.14        74.30 o                         
 -14   1   9        503.62        392.22        37.34 o                         
 -13   1   9          0.02          0.03         8.92 o                         
 -12   1   9          1.10         -0.94         9.43 o                         
 -11   1   9        643.19        524.80        27.11 o                         
 -10   1   9         19.04         37.05        14.15 o                         
  -9   1   9          0.81          3.75         3.23 o                         
  -8   1   9       1023.10        952.46        30.64 o                         
  -7   1   9         80.50         57.89         7.24 o                         
  -6   1   9        237.13        252.54        13.06 o                         
  -5   1   9       1246.32       1270.77        24.83 o                         
  -4   1   9        738.89        732.80        47.08 o                         
  -3   1   9        270.35        271.84        10.95 o                         
  -2   1   9         19.19         12.21         2.37 o                         
  -1   1   9        691.62        766.47        17.58 o                         
   0   1   9        396.56        494.73        12.44 o                         
   1   1   9       2201.97       2257.58        54.86 o                         
   2   1   9        113.30         93.65         8.88 o                         
   3   1   9       2116.37       1905.71        63.89 o                         
   4   1   9         93.62         93.51         7.04 o                         
   5   1   9       1128.77       1006.76        24.13 o                         
   6   1   9       1191.14       1381.22        30.36 o                         
   7   1   9         34.23         25.43         4.07 o                         
   8   1   9        599.95        557.76        26.67 o                         
   9   1   9        437.07        449.08        21.92 o                         
  10   1   9         29.77         21.22         4.91 o                         
  11   1   9        446.22        441.51        24.02 o                         
  12   1   9        123.04        156.75        13.66 o                         
  13   1   9        115.61        131.93        11.79 o                         
  14   1   9          1.87         -0.06         3.47 o                         
  15   1   9         42.02         25.46         3.33 o                         
  16   1   9         14.68         10.93         7.66 o                         
  17   1   9          6.72          5.04         6.63 o                         
  18   1   9          0.34         -7.64         7.67 o                         
  19   1   9         10.24         -1.23         7.26 o                         
  20   1   9          1.16         -5.19        14.02 o                         
  21   1   9         21.61         14.51         6.07 o                         
 -22   2   9         92.14        113.49        46.24 o                         
 -21   2   9        125.82        165.90        39.09 o                         
 -20   2   9         52.44         87.42        29.27 o                         
 -19   2   9          0.04        109.72        35.45 o                         
 -18   2   9         64.88         50.39        14.60 o                         
 -17   2   9        126.89        102.22        16.43 o                         
 -16   2   9        694.96        636.00        39.80 o                         
 -15   2   9          1.17          6.73         5.28 o                         
 -14   2   9          2.48          2.54         6.71 o                         
 -13   2   9        602.92        612.21        43.67 o                         
 -12   2   9         40.47         18.93         8.68 o                         
 -11   2   9         75.78         82.29        10.89 o                         
 -10   2   9         11.75          7.75         3.04 o                         
  -9   2   9        701.75        667.17        20.80 o                         
  -8   2   9        665.44        661.56        21.55 o                         
  -7   2   9       1544.86       1505.78        30.86 o                         
  -6   2   9       4120.88       3940.56        65.16 o                         
  -5   2   9        918.43        918.42        22.56 o                         
  -4   2   9        207.57        222.54        10.35 o                         
  -3   2   9       1047.69       1188.02        32.08 o                         
  -2   2   9          0.58         -0.98         2.50 o                         
  -1   2   9       4813.97       5060.40        80.92 o                         
   0   2   9         65.52         59.44         6.07 o                         
   1   2   9        311.08        274.59         9.13 o                         
   2   2   9       2500.81       2451.03        32.13 o                         
   3   2   9         28.44         23.23         2.71 o                         
   4   2   9        764.83        654.55        16.46 o                         
   5   2   9         58.85         50.74         5.18 o                         
   6   2   9        291.21        284.42        16.30 o                         
   7   2   9         28.98         24.56         4.53 o                         
   8   2   9         77.39         82.17         9.43 o                         
   9   2   9        483.27        510.62        24.00 o                         
  10   2   9        451.40        474.23        23.75 o                         
  11   2   9          0.05          6.77         3.28 o                         
  12   2   9        103.68         81.45        10.28 o                         
  13   2   9          4.99          5.09         4.48 o                         
  14   2   9         45.16         24.53         5.22 o                         
  15   2   9         44.94         43.00         7.22 o                         
  16   2   9          0.52         -5.45         5.45 o                         
  17   2   9        439.82        434.03        34.45 o                         
  18   2   9          0.01          7.23         6.60 o                         
  19   2   9        223.76        191.24        28.10 o                         
  20   2   9         57.80         25.15        30.89 o                         
  21   2   9         14.50         26.18        14.13 o                         
 -22   3   9         63.78         52.29        32.97 o                         
 -21   3   9        139.10        150.12        55.36 o                         
 -20   3   9        135.23        121.20        34.58 o                         
 -19   3   9        223.66        267.17        34.87 o                         
 -18   3   9         46.18         63.17        18.69 o                         
 -17   3   9         22.17         33.76        13.33 o                         
 -16   3   9          0.39         18.28        14.61 o                         
 -15   3   9         58.93         19.19        12.10 o                         
 -14   3   9         12.96         16.11        11.18 o                         
 -13   3   9        171.45        184.03        25.85 o                         
 -12   3   9        221.54        196.83        25.99 o                         
 -11   3   9         13.27          4.65         5.43 o                         
 -10   3   9        516.76        430.02        19.10 o                         
  -9   3   9         26.61         35.61        15.70 o                         
  -8   3   9        344.80        324.24        15.51 o                         
  -7   3   9         70.38         64.18         6.90 o                         
  -6   3   9        416.94        440.29        17.16 o                         
  -5   3   9        288.69        275.03        13.08 o                         
  -4   3   9       1906.04       1798.16        32.65 o                         
  -3   3   9       1534.99       1804.01        43.10 o                         
  -2   3   9         59.05         20.55         3.27 o                         
  -1   3   9       1052.53       1188.61        30.40 o                         
   0   3   9       1215.18       1137.29        22.28 o                         
   1   3   9         59.78         73.49         6.39 o                         
   2   3   9        871.49        874.78        21.39 o                         
   3   3   9        272.39        299.61        12.59 o                         
   4   3   9       1975.08       1821.97        33.36 o                         
   5   3   9        391.61        329.91        14.52 o                         
   6   3   9       2712.96       2574.95        50.96 o                         
   7   3   9         67.87         70.98         7.20 o                         
   8   3   9          1.66          5.39         3.97 o                         
   9   3   9       1829.19       1889.52        45.81 o                         
  10   3   9         55.57         53.02         7.94 o                         
  11   3   9         43.98         35.85         7.54 o                         
  12   3   9        531.04        530.16        27.05 o                         
  13   3   9         47.28         33.02         8.68 o                         
  14   3   9        666.46        646.40        37.16 o                         
  15   3   9          0.97          8.63         5.62 o                         
  16   3   9         73.35         81.87        16.07 o                         
  17   3   9          6.68          4.80         9.80 o                         
  18   3   9        145.55        122.69        23.53 o                         
  19   3   9         24.35          5.66        11.69 o                         
  20   3   9          2.15         -7.24         7.24 o                         
 -20   4   9         10.76         26.30        14.90 o                         
 -19   4   9         27.49         46.78        15.26 o                         
 -18   4   9          3.81          6.98         6.02 o                         
 -17   4   9         23.40         19.21         9.00 o                         
 -16   4   9         31.02         47.13        14.10 o                         
 -15   4   9         14.96         15.43         7.73 o                         
 -14   4   9        145.53        163.15        31.20 o                         
 -13   4   9         97.83        118.96        17.70 o                         
 -12   4   9         61.75         69.17        14.20 o                         
 -11   4   9        714.55        887.74        59.00 o                         
 -10   4   9        278.27        303.79        28.03 o                         
  -9   4   9        899.31        914.46        54.05 o                         
  -8   4   9        142.47        135.57         9.15 o                         
  -7   4   9       1036.97       1042.34        25.50 o                         
  -6   4   9        689.07        623.04        24.59 o                         
  -5   4   9        152.31        155.08         8.23 o                         
  -4   4   9       2258.07       2220.88        31.12 o                         
  -3   4   9       1421.26       1279.93        26.92 o                         
  -2   4   9        657.92        688.68        22.59 o                         
  -1   4   9        153.64        176.26        12.84 o                         
   0   4   9         29.50         28.22         4.82 o                         
   1   4   9        376.27        383.29        22.08 o                         
   2   4   9        176.25        163.97         8.72 o                         
   3   4   9         55.78         45.27         4.60 o                         
   4   4   9        327.24        282.52        11.51 o                         
   5   4   9        895.64        885.00        21.21 o                         
   6   4   9         18.04         16.54         2.71 o                         
   7   4   9        829.87        753.20        27.33 o                         
   8   4   9          1.03          4.44         7.65 o                         
   9   4   9        377.20        388.37        22.21 o                         
  10   4   9        486.74        428.00        23.62 o                         
  11   4   9        727.29        612.05        34.84 o                         
  12   4   9       1114.27        981.92        44.59 o                         
  13   4   9         50.04         31.82        11.36 o                         
  14   4   9         49.95         32.72        11.96 o                         
  15   4   9        284.64        267.44        33.21 o                         
  16   4   9         81.29         77.42        23.91 o                         
  17   4   9         37.45         21.39         8.96 o                         
  18   4   9         27.50         31.27        10.89 o                         
  19   4   9          5.10         -9.49         9.49 o                         
  20   4   9         65.96         75.39        34.91 o                         
  21   4   9         46.64         46.69        28.87 o                         
 -20   5   9          1.23         28.09        22.70 o                         
 -19   5   9        177.34        210.64        40.34 o                         
 -18   5   9         30.57         43.03        18.65 o                         
 -17   5   9        354.69        459.97       116.95 o                         
 -16   5   9          5.87         -4.16         5.42 o                         
 -15   5   9        270.30        350.11        36.36 o                         
 -14   5   9         35.88         15.88         6.82 o                         
 -13   5   9        407.88        521.68        42.06 o                         
 -12   5   9       1160.40       1461.35        67.24 o                         
 -11   5   9         18.48         18.53         5.35 o                         
 -10   5   9          0.06          3.85         3.58 o                         
  -9   5   9       1661.11       1708.40        44.11 o                         
  -8   5   9       1277.32       1297.15        31.89 o                         
  -7   5   9        898.31        951.86        29.56 o                         
  -6   5   9        403.80        387.27        17.76 o                         
  -5   5   9       1741.99       1654.56        34.45 o                         
  -4   5   9       1798.58       1784.21        36.95 o                         
  -3   5   9        835.27        822.27        23.61 o                         
  -2   5   9        532.69        547.70        20.09 o                         
  -1   5   9         88.23        198.47        70.67 o                         
   0   5   9        221.81        219.31        11.43 o                         
   1   5   9       2437.91       2257.64        42.76 o                         
   2   5   9        160.55        137.68        10.75 o                         
   3   5   9       1438.45       1369.78        33.86 o                         
   4   5   9         33.85         29.87         5.84 o                         
   5   5   9        458.14        443.87        22.07 o                         
   6   5   9         16.43          3.33         3.91 o                         
   7   5   9        245.31        224.09        15.89 o                         
   8   5   9         50.50         45.82         6.13 o                         
   9   5   9        704.67        654.81        28.68 o                         
  10   5   9         18.18          9.58         6.46 o                         
  11   5   9        137.88        147.60        18.58 o                         
  12   5   9         26.83         36.57        13.06 o                         
  13   5   9        516.00        511.79        45.27 o                         
  14   5   9        173.32        153.94        32.46 o                         
  15   5   9         47.82         46.34        19.87 o                         
  16   5   9         12.05        -10.00        12.87 o                         
  17   5   9         62.41         66.78        20.85 o                         
  18   5   9         65.64         49.83        21.68 o                         
 -19   6   9          6.72          1.44        13.51 o                         
 -18   6   9         80.80        101.72        27.73 o                         
 -17   6   9          0.87          3.11        38.06 o                         
 -16   6   9        315.70        318.78        48.27 o                         
 -15   6   9          0.41          2.96        13.94 o                         
 -14   6   9        277.00        372.67        47.32 o                         
 -13   6   9        133.12        140.28        20.86 o                         
 -12   6   9         99.08        107.10        16.88 o                         
 -11   6   9         76.24         86.81        13.51 o                         
 -10   6   9         56.50         45.81         7.17 o                         
  -9   6   9        169.15        159.60        13.83 o                         
  -8   6   9          5.07          4.29         3.25 o                         
  -7   6   9        255.43        249.07        18.87 o                         
  -6   6   9        354.16        386.63        20.16 o                         
  -5   6   9        125.54        112.47        10.29 o                         
  -4   6   9        201.88        172.32        13.43 o                         
  -3   6   9        927.10        859.41        38.12 o                         
  -2   6   9         94.13        100.11        29.73 o                         
  -1   6   9        218.90        172.78        18.54 o                         
   0   6   9       1886.15       1859.95        33.26 o                         
   1   6   9       2724.95       2719.93        45.88 o                         
   2   6   9       5508.33       5265.77        64.99 o                         
   3   6   9          0.40        191.44        98.05 o                         
   4   6   9        846.68        806.00        29.01 o                         
   5   6   9        463.65        493.83        21.60 o                         
   6   6   9       1152.78       1062.84        37.17 o                         
   7   6   9        164.96        157.93        14.84 o                         
   8   6   9        271.41        244.94        18.55 o                         
   9   6   9         19.94         14.67         5.08 o                         
  10   6   9        293.62        281.92        23.34 o                         
  11   6   9          2.51          5.57         3.29 o                         
  12   6   9        155.40        157.18        18.61 o                         
  13   6   9          5.84          8.36         5.49 o                         
  14   6   9          1.10         -6.13         8.24 o                         
  15   6   9         52.74         52.14        16.27 o                         
  16   6   9         17.14         42.17        18.03 o                         
  17   6   9         25.18         42.40        17.08 o                         
 -18   7   9          4.69         -0.26        10.53 o                         
 -17   7   9          6.49         -4.02        15.33 o                         
 -16   7   9         23.48         22.75        19.19 o                         
 -15   7   9         71.41        111.89        29.26 o                         
 -14   7   9         58.41         85.48        27.47 o                         
 -13   7   9        225.10        239.59        37.70 o                         
 -12   7   9        119.17        145.45        24.55 o                         
 -11   7   9        197.74        215.71        23.32 o                         
 -10   7   9          3.67          5.58         5.95 o                         
  -9   7   9         68.78         47.45         9.30 o                         
  -8   7   9        322.49        307.04        25.13 o                         
  -7   7   9         24.77         23.66         9.72 o                         
  -6   7   9         98.84         88.48        12.05 o                         
  -5   7   9        240.97        232.43        17.08 o                         
  -4   7   9        482.67        459.11        26.17 o                         
  -3   7   9         40.11         43.42         9.97 o                         
  -2   7   9         34.36         27.85         6.14 o                         
  -1   7   9         72.56         52.62         8.31 o                         
   0   7   9        750.85        714.21        35.79 o                         
   1   7   9          0.69         17.31        12.76 o                         
   2   7   9        182.58        174.64        16.74 o                         
   3   7   9        144.76        164.96        15.83 o                         
   4   7   9        752.30        748.01        33.03 o                         
   5   7   9        215.10        236.40        17.31 o                         
   6   7   9         27.20         21.89         4.83 o                         
   7   7   9        115.30        101.96        11.63 o                         
   8   7   9          9.47         -5.91         5.91 o                         
   9   7   9         28.75         18.85         7.24 o                         
  10   7   9          3.37          1.35         7.39 o                         
  11   7   9          4.92          9.99         5.35 o                         
  12   7   9         83.84         81.35        15.70 o                         
  13   7   9         96.60         89.52        16.31 o                         
  14   7   9        516.26        502.31        49.02 o                         
  15   7   9         40.78         54.40        18.09 o                         
  16   7   9          5.94         21.17        18.26 o                         
 -16   8   9        112.17         81.09        19.73 o                         
 -15   8   9         74.14        122.13        41.07 o                         
 -14   8   9        124.01        124.26        33.76 o                         
 -13   8   9        215.95        216.89        36.41 o                         
 -12   8   9         19.89         19.67         9.46 o                         
 -11   8   9         13.91         42.94        18.23 o                         
 -10   8   9         48.61         30.83         8.28 o                         
  -9   8   9        109.87        110.39        20.71 o                         
  -8   8   9         60.82         82.22        18.19 o                         
  -7   8   9        103.98        135.11        21.60 o                         
  -6   8   9         63.36         40.21        37.24 o                         
  -5   8   9        159.96        159.29        25.59 o                         
  -4   8   9          0.59         -8.33         8.33 o                         
  -3   8   9        242.41        213.74        21.76 o                         
  -2   8   9        186.77        176.21        19.19 o                         
  -1   8   9         28.81         13.59         6.63 o                         
   0   8   9         10.61          6.53         4.08 o                         
   1   8   9        587.31        595.94        34.09 o                         
   2   8   9        107.61        107.17        15.06 o                         
   3   8   9        107.33        135.62        19.81 o                         
   4   8   9        311.90        318.73        25.06 o                         
   5   8   9         95.81         66.69        12.03 o                         
   6   8   9          5.94          9.85         7.31 o                         
   7   8   9         75.77         72.94        13.62 o                         
   8   8   9        295.56        271.06        26.99 o                         
   9   8   9         48.20         39.85        11.11 o                         
  10   8   9         57.84         38.71        14.26 o                         
  11   8   9          2.30         -5.14         6.82 o                         
  12   8   9          0.93          4.52        10.76 o                         
  13   8   9          1.22          4.21         7.01 o                         
  14   8   9          0.62         -3.85        10.73 o                         
 -12   9   9          2.50         20.85        22.28 o                         
 -11   9   9         29.83         16.67        25.86 o                         
 -10   9   9         85.09         92.81        39.83 o                         
  -9   9   9         39.58         29.06        14.63 o                         
  -8   9   9         36.13         91.65        25.71 o                         
  -7   9   9        517.20        506.38        55.78 o                         
  -6   9   9          3.55          4.77        10.35 o                         
  -5   9   9         12.51         12.72        10.62 o                         
  -4   9   9          4.98          1.95         4.44 o                         
  -3   9   9          0.41         -8.41         8.41 o                         
  -2   9   9         24.28         12.43         7.59 o                         
  -1   9   9          9.38          2.95         7.37 o                         
   0   9   9          0.20         -4.33         4.69 o                         
   1   9   9         37.67         31.79        12.10 o                         
   2   9   9        160.86        186.47        22.19 o                         
   3   9   9         44.14         62.46        14.01 o                         
   4   9   9        104.95        119.33        18.06 o                         
   5   9   9          3.49          0.46         5.84 o                         
   6   9   9          4.46          5.54         4.04 o                         
   7   9   9         67.85         57.10        10.76 o                         
   8   9   9          1.46          0.97         5.41 o                         
   9   9   9          0.84         -6.71         6.71 o                         
  10   9   9         11.47         -3.85         9.03 o                         
  11   9   9         32.01         29.56        18.38 o                         
  12   9   9          2.11         20.26        21.79 o                         
  -8  10   9          6.85         73.99        24.21 o                         
  -7  10   9          2.29          3.19         7.63 o                         
  -6  10   9          2.13         -1.60         6.43 o                         
  -5  10   9          0.03          6.86         8.14 o                         
  -4  10   9        124.77        119.72        26.71 o                         
  -3  10   9         26.79         46.74        15.71 o                         
  -2  10   9         75.65         64.92        13.26 o                         
  -1  10   9         14.17         23.60         8.49 o                         
   0  10   9          9.48         -2.11         8.89 o                         
   1  10   9         20.66         32.12        10.79 o                         
   2  10   9          5.12          7.54         8.55 o                         
   3  10   9         12.04         21.32         8.28 o                         
   4  10   9        119.44        134.28        20.29 o                         
   5  10   9         16.40         14.90         8.69 o                         
   6  10   9         20.47         56.44        14.29 o                         
   7  10   9         13.51         25.15        12.52 o                         
   8  10   9          4.53         41.34        23.59 o                         
  -4  11   9         38.20         59.79        31.94 o                         
  -3  11   9         93.09         72.67        31.89 o                         
  -2  11   9          7.10         21.03        22.71 o                         
  -1  11   9          0.37         -5.09         7.64 o                         
   0  11   9          4.09          8.27        11.60 o                         
   1  11   9          0.39          9.33        20.79 o                         
   2  11   9         17.74         -7.02        13.85 o                         
   3  11   9         76.14         98.86        25.49 o                         
   4  11   9         42.72         65.37        19.79 o                         
   5  11   9          3.97         29.96        20.64 o                         
 -20   0  10         30.45         44.12        37.92 o                         
 -18   0  10         42.22         44.02        23.78 o                         
 -16   0  10        205.23        134.86        37.77 o                         
 -14   0  10       1446.67       1692.49        68.81 o                         
 -12   0  10         34.07         -6.37        44.83 o                         
 -10   0  10        182.97        202.05        19.87 o                         
  -8   0  10       1399.05       1169.11        37.86 o                         
  -6   0  10       5287.15       4947.52       159.06 o                         
  -4   0  10         89.46        138.32        10.79 o                         
  -2   0  10       1446.52       1462.62        25.94 o                         
   0   0  10       2572.85       2383.66        54.86 o                         
   2   0  10       3947.82       3768.43       130.39 o                         
   4   0  10       1964.19       1960.45        97.98 o                         
   6   0  10         69.49         66.03        12.03 o                         
   8   0  10         27.56         32.94         5.31 o                         
  10   0  10        100.47         72.62        14.02 o                         
  12   0  10       7003.09       6607.51       121.76 o                         
  14   0  10          8.18         22.59        11.07 o                         
  16   0  10         34.10         53.72        16.99 o                         
  18   0  10          0.20          7.45        35.82 o                         
  20   0  10         47.38         57.57        31.35 o                         
  22   0  10         23.10         36.95        24.17 o                         
 -22   1  10         72.91         68.57        30.42 o                         
 -21   1  10         18.78        -15.49        16.39 o                         
 -20   1  10        197.74        229.63        44.21 o                         
 -19   1  10        260.02        299.54        49.77 o                         
 -18   1  10        532.97        585.85        66.22 o                         
 -17   1  10        116.19         86.53        20.91 o                         
 -16   1  10         50.46         51.13        36.95 o                         
 -15   1  10        642.77        609.09        44.77 o                         
 -14   1  10        246.72        359.27        45.27 o                         
 -13   1  10       1446.66       1411.62        58.64 o                         
 -12   1  10        215.59        233.58        24.21 o                         
 -11   1  10         54.83         33.35         7.60 o                         
 -10   1  10       2516.27       2288.43        52.12 o                         
  -9   1  10        282.91        280.02        17.67 o                         
  -8   1  10        467.59        444.64        23.59 o                         
  -7   1  10        697.38        589.83        20.32 o                         
  -6   1  10          2.70          2.34         2.29 o                         
  -5   1  10         31.04         23.91         3.24 o                         
  -4   1  10        163.33        145.91         8.73 o                         
  -3   1  10       2415.25       2277.69        32.71 o                         
  -2   1  10       3148.26       3345.44        36.33 o                         
  -1   1  10       7552.43       8330.96        94.87 o                         
   0   1  10       7738.12       7548.60       102.84 o                         
   1   1  10       4134.71       4207.55       113.50 o                         
   2   1  10        126.39        162.34        12.11 o                         
   3   1  10         46.92         28.64         5.66 o                         
   4   1  10       1801.27       1747.99        52.04 o                         
   5   1  10       1004.69        923.66        24.97 o                         
   6   1  10       1180.33       1209.47        28.52 o                         
   7   1  10         96.86         93.87         8.07 o                         
   8   1  10        271.50        279.13        19.49 o                         
   9   1  10        211.41        190.33        16.20 o                         
  10   1  10         83.75         47.86        13.78 o                         
  11   1  10        381.22        361.91        22.20 o                         
  12   1  10          0.75         16.14         5.71 o                         
  13   1  10        419.34        428.38        22.27 o                         
  14   1  10        189.27        180.45        16.75 o                         
  15   1  10          9.88          1.82         4.71 o                         
  16   1  10         63.92         59.54        11.07 o                         
  17   1  10          3.68         -3.60         7.96 o                         
  18   1  10         85.61         84.67        15.41 o                         
  19   1  10         29.14         19.44        16.18 o                         
  20   1  10         20.10         22.58         9.17 o                         
  21   1  10          4.94         10.33         8.51 o                         
 -22   2  10         17.28         30.66        26.76 o                         
 -21   2  10        162.29        146.08        35.29 o                         
 -20   2  10        189.64        169.54        37.62 o                         
 -19   2  10        375.00        423.64        59.91 o                         
 -18   2  10          0.29         -9.86        16.76 o                         
 -17   2  10        131.70        172.42        29.16 o                         
 -16   2  10          3.60         10.46        11.47 o                         
 -15   2  10          2.93         36.35        42.59 o                         
 -14   2  10        173.98        169.55        22.32 o                         
 -13   2  10       1523.87       1352.68        64.92 o                         
 -12   2  10        125.47         98.17        13.10 o                         
 -11   2  10       1476.47       1376.88        41.02 o                         
 -10   2  10         32.89         13.46         4.02 o                         
  -9   2  10        574.12        607.71        25.92 o                         
  -8   2  10         15.94         16.07         3.36 o                         
  -7   2  10        104.68        133.33        13.08 o                         
  -6   2  10        306.90        291.25        15.88 o                         
  -5   2  10          9.56         16.60         3.56 o                         
  -4   2  10        485.82        462.66        20.79 o                         
  -3   2  10        905.82        708.13        26.31 o                         
  -2   2  10        473.38        446.22        15.61 o                         
  -1   2  10       3943.09       3721.08        89.92 o                         
   0   2  10       2341.37       2289.46        34.04 o                         
   1   2  10         47.77         31.29         3.43 o                         
   2   2  10        864.48        859.23        18.19 o                         
   3   2  10         41.86         49.38         4.82 o                         
   4   2  10        342.88        384.58        15.98 o                         
   5   2  10        684.30        636.40        23.51 o                         
   6   2  10        333.09        303.44        17.33 o                         
   7   2  10        741.41        726.23        27.35 o                         
   8   2  10        949.85       1001.42        33.45 o                         
   9   2  10        143.49        148.76        12.35 o                         
  10   2  10         31.42         18.69         5.04 o                         
  11   2  10          7.13          3.23         5.11 o                         
  12   2  10        937.22        801.42        31.87 o                         
  13   2  10        354.29        282.37        19.15 o                         
  14   2  10         94.67         76.22        10.14 o                         
  15   2  10          3.03         -5.55         5.86 o                         
  16   2  10          3.60         12.20         6.65 o                         
  17   2  10        429.57        426.79        34.78 o                         
  18   2  10         11.39         16.80         8.26 o                         
  19   2  10          8.10         -0.89         6.70 o                         
  20   2  10         40.15         32.47        16.04 o                         
  21   2  10         22.73          7.18        17.63 o                         
 -22   3  10         14.69         -6.90        13.92 o                         
 -21   3  10         46.15         39.97        39.99 o                         
 -20   3  10         19.47         22.43        25.61 o                         
 -19   3  10        217.39        260.97        33.67 o                         
 -18   3  10         91.29        117.21        23.39 o                         
 -17   3  10        150.21        166.96        25.85 o                         
 -16   3  10        265.03        274.37        33.59 o                         
 -15   3  10         15.58         31.89        14.92 o                         
 -14   3  10         17.57         18.47         9.21 o                         
 -13   3  10        120.87        126.27        20.00 o                         
 -12   3  10        429.11        350.46        32.03 o                         
 -11   3  10          3.79         -4.22         5.38 o                         
 -10   3  10         35.24         20.04         4.94 o                         
  -9   3  10        630.69        596.87        21.46 o                         
  -8   3  10         66.14         75.82         9.98 o                         
  -7   3  10        222.45        225.33        12.74 o                         
  -6   3  10       1215.52       1131.13        27.53 o                         
  -5   3  10        585.84        590.31        19.23 o                         
  -4   3  10        621.49        656.01        20.94 o                         
  -3   3  10        831.95        860.13        22.95 o                         
  -2   3  10         23.13         27.48         3.84 o                         
  -1   3  10        201.34        209.48         9.09 o                         
   0   3  10       2938.26       3053.68        42.69 o                         
   1   3  10        376.12        348.10        13.20 o                         
   2   3  10        137.26        112.16         6.80 o                         
   3   3  10          3.91          0.89         1.29 o                         
   4   3  10        418.38        417.34        12.99 o                         
   5   3  10         52.57         61.98         5.47 o                         
   6   3  10          1.94          6.77         3.24 o                         
   7   3  10          0.10         -2.97         6.22 o                         
   8   3  10         55.56         48.05         8.59 o                         
   9   3  10         54.01         58.17        11.50 o                         
  10   3  10        205.99        206.93        15.83 o                         
  11   3  10         22.03         13.16         6.25 o                         
  12   3  10          7.77          0.99         4.59 o                         
  13   3  10        387.26        352.75        23.49 o                         
  14   3  10        122.11        132.46        17.25 o                         
  15   3  10          0.21          2.23         5.88 o                         
  16   3  10          0.36          4.64         5.63 o                         
  17   3  10          9.81          8.44        13.47 o                         
  18   3  10         31.82         20.06         9.80 o                         
  19   3  10          0.12          6.47         6.75 o                         
  20   3  10         57.84         66.37        15.95 o                         
 -21   4  10          4.64         31.85        22.72 o                         
 -20   4  10         96.70         67.34        19.28 o                         
 -19   4  10         43.34         41.39        15.58 o                         
 -18   4  10         68.00         65.12        17.66 o                         
 -17   4  10          1.91         -9.61         9.61 o                         
 -16   4  10        203.99        207.34        44.63 o                         
 -15   4  10          8.99         -1.19        10.24 o                         
 -14   4  10          6.29         -4.67        11.93 o                         
 -13   4  10         56.92         49.02        12.77 o                         
 -12   4  10        117.74        133.13        20.99 o                         
 -11   4  10         25.42         20.18        10.39 o                         
 -10   4  10         62.80         63.46         7.84 o                         
  -9   4  10         12.34         24.04         3.72 o                         
  -8   4  10        247.48        252.46        13.40 o                         
  -7   4  10         49.34         65.93         6.77 o                         
  -6   4  10       2532.18       2647.30        40.98 o                         
  -5   4  10       1246.42       1256.41        27.64 o                         
  -4   4  10        278.57        254.09        13.13 o                         
  -3   4  10       1309.67       1226.00        28.33 o                         
  -2   4  10         33.56         23.33         4.15 o                         
  -1   4  10         14.10         17.19         4.20 o                         
   0   4  10        367.81        344.75        13.58 o                         
   1   4  10       1087.84       1094.90        26.33 o                         
   2   4  10         15.96         17.93         3.07 o                         
   3   4  10         17.77          9.09         2.41 o                         
   4   4  10        382.29        322.97        13.27 o                         
   5   4  10          2.98         -1.75         1.99 o                         
   6   4  10         52.54         58.53         5.53 o                         
   7   4  10        297.82        249.85        15.98 o                         
   8   4  10        120.94         92.12        10.18 o                         
   9   4  10         10.70          9.05         3.38 o                         
  10   4  10        266.11        208.32        20.50 o                         
  11   4  10        497.83        520.57        32.97 o                         
  12   4  10         97.31         85.79        14.31 o                         
  13   4  10        180.38        192.67        25.85 o                         
  14   4  10        196.76        191.22        28.54 o                         
  15   4  10         58.40         80.03        17.95 o                         
  16   4  10        209.54        206.47        37.53 o                         
  17   4  10         44.63         16.00        15.26 o                         
  18   4  10          1.81        -16.51        16.51 o                         
  19   4  10         17.88          2.92         5.82 o                         
  20   4  10          0.24        -11.89        14.05 o                         
  21   4  10         23.59         18.46        21.33 o                         
 -20   5  10          2.74         62.52        30.27 o                         
 -19   5  10        279.84        311.76        62.79 o                         
 -18   5  10         75.62         91.09        25.32 o                         
 -17   5  10         24.07         26.70        10.53 o                         
 -16   5  10          0.83         -2.03         8.12 o                         
 -15   5  10         37.20         27.32        12.54 o                         
 -14   5  10         33.99         21.09         8.66 o                         
 -13   5  10         50.74         60.97        14.35 o                         
 -12   5  10          5.91         20.60         6.56 o                         
 -11   5  10          1.76          7.93         4.75 o                         
 -10   5  10        154.94        174.96        14.36 o                         
  -9   5  10       1110.37       1144.48        36.17 o                         
  -8   5  10        461.12        442.04        19.84 o                         
  -7   5  10         17.93         11.48         4.00 o                         
  -6   5  10          1.07         -1.98         3.13 o                         
  -5   5  10          1.61         14.19         6.67 o                         
  -4   5  10       2443.65       2415.23        42.52 o                         
  -3   5  10          8.96         21.52         5.33 o                         
  -2   5  10        544.87        502.83        18.04 o                         
  -1   5  10        177.62        170.68        10.48 o                         
   0   5  10          7.67          6.29         3.21 o                         
   1   5  10          0.53         -1.21         3.37 o                         
   2   5  10        618.17        570.45        15.42 o                         
   3   5  10         15.93         32.90        20.97 o                         
   4   5  10        973.91        933.65        31.57 o                         
   5   5  10        200.46        195.86        15.14 o                         
   6   5  10        396.82        373.35        20.60 o                         
   7   5  10       1012.26        946.79        33.83 o                         
   8   5  10         59.48         45.62         6.60 o                         
   9   5  10         65.40         58.09         7.66 o                         
  10   5  10         21.84         16.55         5.02 o                         
  11   5  10          1.51         13.29         6.59 o                         
  12   5  10        332.17        317.46        35.21 o                         
  13   5  10        878.39        928.21        61.67 o                         
  14   5  10        551.17        486.16        46.20 o                         
  15   5  10        293.99        292.31        44.69 o                         
  16   5  10        243.65        264.63        44.79 o                         
  17   5  10        134.16        166.98        35.65 o                         
  18   5  10         52.66         68.62        25.99 o                         
 -19   6  10         14.71         28.06        17.20 o                         
 -18   6  10        172.09        211.91        38.34 o                         
 -17   6  10        125.03        131.70        30.19 o                         
 -16   6  10         84.76        101.56        27.68 o                         
 -15   6  10          2.25         -3.03        10.74 o                         
 -14   6  10        563.61        737.82       118.75 o                         
 -13   6  10         10.49          5.07         5.88 o                         
 -12   6  10        246.38        317.16        33.01 o                         
 -11   6  10          0.90         -3.53         7.80 o                         
 -10   6  10         22.44         20.75         6.24 o                         
  -9   6  10         25.01         27.57         4.22 o                         
  -8   6  10          0.01          3.48         5.77 o                         
  -7   6  10        168.78        164.76        15.45 o                         
  -6   6  10        756.40        732.37        28.12 o                         
  -5   6  10          4.91          3.94         4.38 o                         
  -4   6  10         47.29         39.85         5.68 o                         
  -3   6  10         46.80         45.55        17.22 o                         
  -2   6  10        388.08        387.17        18.13 o                         
  -1   6  10        260.74        260.36        12.36 o                         
   0   6  10       1872.54       2013.45        62.69 o                         
   1   6  10       1441.73       1367.17        45.47 o                         
   2   6  10         52.78        258.11       100.20 o                         
   3   6  10       3303.25       3182.58        56.87 o                         
   4   6  10       3240.14       3171.04        57.87 o                         
   5   6  10        883.41        846.99        31.19 o                         
   6   6  10        513.13        508.28        26.19 o                         
   7   6  10         32.92         28.29         5.84 o                         
   8   6  10         99.24         64.96        10.57 o                         
   9   6  10          2.04          0.62         4.54 o                         
  10   6  10          3.97         -4.76         4.83 o                         
  11   6  10         53.95         39.56         6.94 o                         
  12   6  10         48.86         33.86         6.85 o                         
  13   6  10        240.29        258.69        29.52 o                         
  14   6  10          0.21          4.44        17.86 o                         
  15   6  10          8.82         18.23        11.23 o                         
  16   6  10         62.65         96.90        23.38 o                         
  17   6  10        100.11         85.03        20.94 o                         
 -17   7  10          3.79          8.74         8.56 o                         
 -16   7  10         17.61         11.94         8.60 o                         
 -15   7  10        347.36        502.85       131.46 o                         
 -14   7  10        159.54        139.80        31.66 o                         
 -13   7  10         21.16         20.94        12.15 o                         
 -12   7  10        264.35        293.09        34.18 o                         
 -11   7  10          2.25          6.30        13.65 o                         
 -10   7  10         78.00         61.27        13.97 o                         
  -9   7  10         66.45         41.80         7.81 o                         
  -8   7  10        342.99        327.42        26.55 o                         
  -7   7  10        639.80        571.70        31.63 o                         
  -6   7  10         25.83         25.52         7.44 o                         
  -5   7  10        340.62        332.08        20.70 o                         
  -4   7  10          7.40         20.86        10.91 o                         
  -3   7  10         46.98         32.87         8.00 o                         
  -2   7  10          2.61          3.38         5.07 o                         
  -1   7  10         37.43         32.77         7.76 o                         
   0   7  10        307.62        323.24        25.68 o                         
   1   7  10          0.05         -2.67         5.98 o                         
   2   7  10          6.46         10.68         3.94 o                         
   3   7  10        183.68        208.76        17.10 o                         
   4   7  10          0.15          0.14         3.12 o                         
   5   7  10        103.69         99.85        11.81 o                         
   6   7  10          0.71         -3.11         3.73 o                         
   7   7  10          2.68         -2.30         3.13 o                         
   8   7  10        149.17        151.88        16.82 o                         
   9   7  10         73.17         35.18         9.50 o                         
  10   7  10         84.41         67.61        11.21 o                         
  11   7  10         41.91         38.55        10.45 o                         
  12   7  10          0.76          5.38         8.91 o                         
  13   7  10        295.33        267.16        34.55 o                         
  14   7  10         52.24         89.89        23.57 o                         
  15   7  10         21.63         19.30        11.75 o                         
 -16   8  10         16.26         23.58        25.18 o                         
 -15   8  10          0.97         18.53        19.12 o                         
 -14   8  10          0.58         14.14        16.27 o                         
 -13   8  10         77.78         74.60        23.34 o                         
 -12   8  10         34.26         37.24        14.30 o                         
 -11   8  10         54.30         60.56        14.59 o                         
 -10   8  10        214.70        205.34        27.04 o                         
  -9   8  10        210.08        215.17        35.45 o                         
  -8   8  10         16.58         24.84        13.66 o                         
  -7   8  10        262.11        295.43        40.39 o                         
  -6   8  10        378.12        405.32        36.44 o                         
  -5   8  10         67.99         46.92        11.91 o                         
  -4   8  10         58.76         51.62         9.46 o                         
  -3   8  10        167.10        200.19        19.66 o                         
  -2   8  10         78.22         69.10        11.11 o                         
  -1   8  10         94.52         82.61        11.85 o                         
   0   8  10        164.40        148.56        16.76 o                         
   1   8  10         67.36        104.99        17.24 o                         
   2   8  10        110.39         96.40        14.37 o                         
   3   8  10        146.03        136.60        16.73 o                         
   4   8  10         22.65         10.27        11.58 o                         
   5   8  10          0.40          2.59         8.10 o                         
   6   8  10        227.22        214.26        24.23 o                         
   7   8  10        174.48        189.28        24.88 o                         
   8   8  10         47.24         44.57         9.65 o                         
   9   8  10         34.71         35.42         8.65 o                         
  10   8  10         21.98         15.43         8.30 o                         
  11   8  10         72.64         64.46        16.50 o                         
  12   8  10          3.37         -1.31         8.98 o                         
  13   8  10          3.37         -8.34         9.09 o                         
  14   8  10          6.01         36.19        26.72 o                         
 -11   9  10         49.32         49.24        21.70 o                         
 -10   9  10        392.79        363.33        49.34 o                         
  -9   9  10         56.73         41.41        14.55 o                         
  -8   9  10        204.14        211.47        37.54 o                         
  -7   9  10         30.08         45.78       109.06 o                         
  -6   9  10         53.01         63.27        21.73 o                         
  -5   9  10        133.43        143.34        23.11 o                         
  -4   9  10        229.62        254.07        31.49 o                         
  -3   9  10         17.28          5.72         9.80 o                         
  -2   9  10        274.43        238.83        24.36 o                         
  -1   9  10         23.08         12.64        13.17 o                         
   0   9  10         40.05         31.32         8.83 o                         
   1   9  10         18.05         36.05        10.46 o                         
   2   9  10          1.10         12.97        10.29 o                         
   3   9  10        248.53        262.73        26.58 o                         
   4   9  10         50.71         92.56        16.34 o                         
   5   9  10          0.21          1.43         5.41 o                         
   6   9  10        169.94        173.69        25.89 o                         
   7   9  10         11.42          3.87        16.81 o                         
   8   9  10         68.70         71.86        22.88 o                         
   9   9  10          0.70        -17.94        17.94 o                         
  10   9  10          0.30          6.62        10.40 o                         
  11   9  10        198.93        228.87        39.84 o                         
  12   9  10         61.65         78.79        38.44 o                         
  -7  10  10          6.26          9.51        13.04 o                         
  -6  10  10         74.47         77.10        19.33 o                         
  -5  10  10         14.64          4.93         6.78 o                         
  -4  10  10        168.74        151.12        26.20 o                         
  -3  10  10         49.74         48.89        13.98 o                         
  -2  10  10          1.21          0.25         8.63 o                         
  -1  10  10         32.21         30.90        11.57 o                         
   0  10  10         91.43         66.99        15.11 o                         
   1  10  10          0.22         -5.79         6.12 o                         
   2  10  10         91.04         88.00        15.57 o                         
   3  10  10          1.64         -4.58         9.84 o                         
   4  10  10         52.62         56.56        12.76 o                         
   5  10  10         48.13         43.77        12.43 o                         
   6  10  10        103.86        128.75        31.70 o                         
   7  10  10         74.55        108.51        44.77 o                         
  -4  11  10         10.22         -0.30        10.69 o                         
  -3  11  10          4.77         17.96         6.35 o                         
  -2  11  10          0.87         17.95        18.63 o                         
  -1  11  10          2.47        -10.99        14.23 o                         
   0  11  10          2.59         -4.18        10.77 o                         
   1  11  10         20.27        -23.45        23.45 o                         
   2  11  10          5.87         -5.26        15.13 o                         
 -20   0  11         61.42         86.31        47.98 o                         
 -18   0  11         77.20         78.97        32.06 o                         
 -16   0  11         27.47         15.40        14.37 o                         
 -14   0  11       1020.38        882.15       107.36 o                         
 -12   0  11       1367.33       1140.92       102.48 o                         
 -10   0  11        653.89        561.81        34.10 o                         
  -8   0  11          0.98         -0.58         1.96 o                         
  -6   0  11       1120.09       1148.03        32.21 o                         
  -4   0  11       2708.56       2725.22        77.67 o                         
  -2   0  11       5848.45       5465.75       103.61 o                         
   0   0  11        464.22        340.68        13.95 o                         
   2   0  11        177.99        179.45        29.17 o                         
   4   0  11        998.30        799.05        87.21 o                         
   6   0  11       3910.02       3772.84        85.36 o                         
   8   0  11        712.78        654.91        39.40 o                         
  10   0  11        521.52        550.58        41.56 o                         
  12   0  11         10.53         73.75        17.13 o                         
  14   0  11        719.14        793.25        44.85 o                         
  16   0  11        449.26        484.78        48.75 o                         
  18   0  11        178.39        241.83        39.41 o                         
  20   0  11         62.34         56.97        20.85 o                         
  22   0  11         60.41         26.85        15.70 o                         
 -21   1  11          8.26         19.32         9.56 o                         
 -20   1  11         62.47        123.14        39.32 o                         
 -19   1  11        100.50        105.31        30.77 o                         
 -18   1  11        414.96        382.13        52.45 o                         
 -17   1  11          6.52         -1.81        15.53 o                         
 -16   1  11        109.94         77.98        20.18 o                         
 -15   1  11        174.76        175.59        24.57 o                         
 -14   1  11        927.92        831.89        47.07 o                         
 -13   1  11       1086.36        940.57        69.99 o                         
 -12   1  11        300.03        325.85        32.22 o                         
 -11   1  11        807.22        739.35        31.48 o                         
 -10   1  11         17.30          9.47         4.65 o                         
  -9   1  11        231.94        231.97        16.42 o                         
  -8   1  11          1.41          2.24         3.22 o                         
  -7   1  11        106.15         92.92         8.57 o                         
  -6   1  11       1966.52       1789.88        33.42 o                         
  -5   1  11        124.76        147.02         9.05 o                         
  -4   1  11       2437.70       2470.01        35.89 o                         
  -3   1  11        914.45        807.44        17.84 o                         
  -2   1  11       1428.02       1527.17        25.93 o                         
  -1   1  11         56.10         28.37         3.03 o                         
   0   1  11         19.74         23.90         3.74 o                         
   1   1  11        732.84        814.18        20.69 o                         
   2   1  11       1162.37       1138.89        38.91 o                         
   3   1  11         39.65         50.61         7.00 o                         
   4   1  11        540.89        419.53        33.47 o                         
   5   1  11       1029.70        949.70        57.73 o                         
   6   1  11         35.92         21.53         4.21 o                         
   7   1  11       1683.51       1724.34        36.77 o                         
   8   1  11        489.22        460.23        25.87 o                         
   9   1  11          7.10          9.13         3.00 o                         
  10   1  11        920.70        927.15        34.37 o                         
  11   1  11          1.43         -0.32         5.08 o                         
  12   1  11          0.67         -1.07         6.86 o                         
  13   1  11        102.27         94.65        10.71 o                         
  14   1  11        263.32        250.16        20.76 o                         
  15   1  11        874.54        803.51        34.95 o                         
  16   1  11        255.95        249.71        22.96 o                         
  17   1  11        108.84        119.94        18.74 o                         
  18   1  11          9.20          8.11         7.89 o                         
  19   1  11         19.65         23.26         9.20 o                         
  20   1  11         36.11         46.72        13.73 o                         
  21   1  11          0.88        -20.05        21.28 o                         
 -21   2  11         75.69         37.31        27.87 o                         
 -20   2  11         52.35         24.84        20.74 o                         
 -19   2  11        385.08        332.90        52.15 o                         
 -18   2  11         15.75         39.63        14.22 o                         
 -17   2  11        521.87        515.55        43.75 o                         
 -16   2  11         23.05          5.54         5.95 o                         
 -15   2  11        471.15        454.74        39.45 o                         
 -14   2  11          8.24          0.18         6.26 o                         
 -13   2  11          0.97          7.29         6.41 o                         
 -12   2  11         21.95         17.73         4.95 o                         
 -11   2  11        884.89        781.91        34.28 o                         
 -10   2  11          5.33          5.01         4.16 o                         
  -9   2  11        909.68        770.69        29.95 o                         
  -8   2  11        123.67        110.33        11.16 o                         
  -7   2  11       2377.91       2274.42        45.58 o                         
  -6   2  11       1653.21       1488.22        37.23 o                         
  -5   2  11       1111.75       1032.90        32.43 o                         
  -4   2  11        128.08        121.94        10.70 o                         
  -3   2  11        286.51        306.22        12.27 o                         
  -2   2  11        236.00        209.14        11.10 o                         
  -1   2  11       1073.40       1234.76        28.53 o                         
   0   2  11          3.89          3.37         3.10 o                         
   1   2  11       4080.42       3803.91        56.59 o                         
   2   2  11        131.60        116.79         6.48 o                         
   3   2  11        813.55        736.53        28.98 o                         
   4   2  11        271.89        236.22        25.24 o                         
   5   2  11        191.34        161.71        17.93 o                         
   6   2  11        297.83        261.04        16.04 o                         
   7   2  11         40.25         39.00         6.58 o                         
   8   2  11         45.96         53.38         8.20 o                         
   9   2  11        305.43        253.07        17.21 o                         
  10   2  11         70.01         62.52         7.79 o                         
  11   2  11       1098.89        956.89        34.19 o                         
  12   2  11        194.07        173.98        15.15 o                         
  13   2  11        213.31        185.70        16.20 o                         
  14   2  11          7.40          9.62         4.66 o                         
  15   2  11         91.16         67.20         9.41 o                         
  16   2  11          2.23          9.12         6.03 o                         
  17   2  11        100.83         93.98        16.68 o                         
  18   2  11         81.35         66.90        18.05 o                         
  19   2  11         69.61         50.72        14.69 o                         
  20   2  11         52.27         38.41        21.61 o                         
 -21   3  11        164.71        190.03        59.83 o                         
 -20   3  11          5.40          1.93        15.10 o                         
 -19   3  11          1.14         21.19        13.04 o                         
 -18   3  11        345.99        348.54        37.97 o                         
 -17   3  11        225.49        231.27        31.39 o                         
 -16   3  11        344.67        282.05        49.20 o                         
 -15   3  11         72.24         87.42        19.62 o                         
 -14   3  11         69.28         49.77        14.06 o                         
 -13   3  11         69.85         55.18        14.85 o                         
 -12   3  11        169.26        135.40        18.36 o                         
 -11   3  11        344.73        244.48        19.41 o                         
 -10   3  11         59.30         49.16         5.75 o                         
  -9   3  11        626.66        625.54        23.96 o                         
  -8   3  11       2813.35       2683.38        45.08 o                         
  -7   3  11       2947.39       2756.10        59.53 o                         
  -6   3  11        536.90        573.27        19.70 o                         
  -5   3  11          7.08          7.87         3.02 o                         
  -4   3  11         16.11          7.83         3.02 o                         
  -3   3  11        274.18        274.37        12.24 o                         
  -2   3  11          0.08          1.92         1.77 o                         
  -1   3  11        292.07        261.90        11.73 o                         
   0   3  11        807.22        849.80        22.77 o                         
   1   3  11         84.22         73.77         6.01 o                         
   2   3  11        552.37        546.43        16.42 o                         
   3   3  11        765.73        866.68        20.32 o                         
   4   3  11         19.19         20.83         2.79 o                         
   5   3  11        197.36        170.72        10.72 o                         
   6   3  11        210.42        222.30        14.61 o                         
   7   3  11       1553.02       1528.04        50.97 o                         
   8   3  11          3.35          8.09         6.42 o                         
   9   3  11        231.57        214.73        19.52 o                         
  10   3  11        178.08        175.44        14.61 o                         
  11   3  11          1.83         -1.29         3.97 o                         
  12   3  11         43.14         31.68         5.73 o                         
  13   3  11        265.06        264.28        20.57 o                         
  14   3  11         46.45         44.28         9.68 o                         
  15   3  11         29.18         15.58        10.78 o                         
  16   3  11         60.22         53.64        12.52 o                         
  17   3  11        122.52        135.45        24.67 o                         
  18   3  11          2.34        -12.70        12.70 o                         
  19   3  11         55.14         33.03         9.10 o                         
  20   3  11         37.42         19.45        19.96 o                         
 -20   4  11        370.59        444.68        55.60 o                         
 -19   4  11        281.76        295.12        36.94 o                         
 -18   4  11         35.88         19.69        11.53 o                         
 -17   4  11        118.69         96.59        18.67 o                         
 -16   4  11         36.03         22.18        15.14 o                         
 -15   4  11          2.38         -7.91        10.73 o                         
 -14   4  11        306.25        274.62        33.21 o                         
 -13   4  11          0.08         -2.18        11.66 o                         
 -12   4  11         23.14         17.21         6.31 o                         
 -11   4  11        922.66        890.68        42.13 o                         
 -10   4  11          3.09          8.78         3.61 o                         
  -9   4  11         55.25         48.07         5.58 o                         
  -8   4  11       1238.47       1242.50        28.82 o                         
  -7   4  11         39.19         43.88         5.63 o                         
  -6   4  11       3672.85       3521.99        47.57 o                         
  -5   4  11         20.18         23.29         4.51 o                         
  -4   4  11        361.56        344.45        14.66 o                         
  -3   4  11       1254.78       1149.52        29.03 o                         
  -2   4  11        998.44        992.82        27.33 o                         
  -1   4  11          0.44         -0.01         2.12 o                         
   0   4  11         23.19         23.03         3.50 o                         
   1   4  11         14.74         13.07         5.24 o                         
   2   4  11        742.78        745.91        21.26 o                         
   3   4  11        238.88        216.84        11.26 o                         
   4   4  11        634.43        594.90        18.85 o                         
   5   4  11        166.43        163.51        10.33 o                         
   6   4  11       1164.14       1152.45        33.73 o                         
   7   4  11         23.76         14.82         4.74 o                         
   8   4  11         60.92         44.71        10.09 o                         
   9   4  11         63.08         41.04         8.29 o                         
  10   4  11         20.30         18.57         5.66 o                         
  11   4  11         34.57         43.78         9.89 o                         
  12   4  11        303.63        307.26        25.70 o                         
  13   4  11         53.43         50.68        12.93 o                         
  14   4  11         55.96         58.72        14.30 o                         
  15   4  11          2.69          3.37         6.86 o                         
  16   4  11          5.09         17.00         6.11 o                         
  17   4  11          4.22         -1.25         7.41 o                         
  18   4  11         60.18         23.74        15.79 o                         
  19   4  11          2.51          1.40         9.64 o                         
  20   4  11         13.05        -12.62        19.11 o                         
 -19   5  11         31.43         43.95        19.30 o                         
 -18   5  11         91.36         97.41        26.64 o                         
 -17   5  11        107.30        113.09        22.08 o                         
 -16   5  11         68.65         80.76        23.11 o                         
 -15   5  11        132.22        132.63        28.50 o                         
 -14   5  11          0.30          2.05         5.06 o                         
 -13   5  11         51.15         49.06        13.22 o                         
 -12   5  11         28.14         25.98        10.87 o                         
 -11   5  11         51.84         36.96         6.85 o                         
 -10   5  11          5.30         14.30         5.95 o                         
  -9   5  11       1208.56       1242.33        37.97 o                         
  -8   5  11          7.43          5.03         3.47 o                         
  -7   5  11         29.23         29.00         4.10 o                         
  -6   5  11         45.51         42.28         5.16 o                         
  -5   5  11        379.02        389.87        16.84 o                         
  -4   5  11        224.03        180.35        12.49 o                         
  -3   5  11       4345.69       4241.51        53.78 o                         
  -2   5  11        138.66        122.28         9.11 o                         
  -1   5  11        313.06        326.11        15.63 o                         
   0   5  11        303.24        323.90        13.93 o                         
   1   5  11        194.87        200.18        10.70 o                         
   2   5  11        569.47        601.06        18.19 o                         
   3   5  11         98.34         64.04         7.52 o                         
   4   5  11        171.22        163.72        13.67 o                         
   5   5  11         52.60         77.68        11.48 o                         
   6   5  11         96.73        104.60        10.51 o                         
   7   5  11        187.97        203.72        15.21 o                         
   8   5  11          9.53          6.31         3.61 o                         
   9   5  11        364.12        342.05        20.53 o                         
  10   5  11         80.04         74.80         9.41 o                         
  11   5  11         62.15         44.04        12.35 o                         
  12   5  11        141.01        159.84        25.88 o                         
  13   5  11         95.06        100.25        21.00 o                         
  14   5  11        298.71        245.42        34.47 o                         
  15   5  11         70.31         92.28        22.88 o                         
  16   5  11        114.42        126.87        32.52 o                         
  17   5  11         20.77         14.83         9.93 o                         
  18   5  11         24.49         51.98        20.86 o                         
  19   5  11         13.57        -34.52        34.52 o                         
 -18   6  11         30.87         35.44        16.41 o                         
 -17   6  11          8.42         -4.10        11.05 o                         
 -16   6  11        283.34        352.91        50.22 o                         
 -15   6  11          6.76         -5.29         8.55 o                         
 -14   6  11        432.62        469.57        53.90 o                         
 -13   6  11         30.93         36.94        15.83 o                         
 -12   6  11        137.27        135.12        22.61 o                         
 -11   6  11         87.98         86.28        14.21 o                         
 -10   6  11         61.93         56.68        10.98 o                         
  -9   6  11        395.44        378.98        22.01 o                         
  -8   6  11         42.27         43.62         5.77 o                         
  -7   6  11        139.19        140.50        14.60 o                         
  -6   6  11         67.29         66.62         8.05 o                         
  -5   6  11         92.92         88.99         9.27 o                         
  -4   6  11        111.30        106.33         8.93 o                         
  -3   6  11        498.23        437.06        18.77 o                         
  -2   6  11        117.13        125.14         9.64 o                         
  -1   6  11          8.44          6.51         3.11 o                         
   0   6  11        467.72        493.38        25.95 o                         
   1   6  11        171.75        186.17        13.77 o                         
   2   6  11        841.38        814.23        24.45 o                         
   3   6  11          3.25         87.92        36.70 o                         
   4   6  11        422.73        483.97        31.48 o                         
   5   6  11        305.77        277.50        19.60 o                         
   6   6  11         44.71         31.65         5.51 o                         
   7   6  11        349.14        357.30        22.34 o                         
   8   6  11         11.45          4.31         3.67 o                         
   9   6  11         72.24         58.95         8.41 o                         
  10   6  11          0.16          4.57         5.09 o                         
  11   6  11         15.39         16.19         9.09 o                         
  12   6  11         34.68         28.79        10.43 o                         
  13   6  11         41.21         37.28         9.31 o                         
  14   6  11          5.49         23.97        13.89 o                         
  15   6  11          8.24         10.05         9.11 o                         
  16   6  11          0.22         -8.33         8.33 o                         
 -17   7  11          0.63         -3.91        22.77 o                         
 -16   7  11        242.02        233.46        41.36 o                         
 -15   7  11         50.90        100.05        26.11 o                         
 -14   7  11         49.33         64.30        24.97 o                         
 -13   7  11         36.90         44.18        19.81 o                         
 -12   7  11         45.57         62.03        16.53 o                         
 -11   7  11        174.46        182.65        25.15 o                         
 -10   7  11        177.46        170.00        24.31 o                         
  -9   7  11         79.11         79.45        16.21 o                         
  -8   7  11          0.54         -4.76         5.15 o                         
  -7   7  11          3.86         13.90        10.63 o                         
  -6   7  11         66.32         60.90         9.56 o                         
  -5   7  11         59.30         49.80         7.44 o                         
  -4   7  11          2.97         -1.30         6.29 o                         
  -3   7  11         74.28         61.12         9.38 o                         
  -2   7  11         32.08         27.15         6.05 o                         
  -1   7  11        629.90        627.89        29.97 o                         
   0   7  11        109.86        110.02        12.61 o                         
   1   7  11          6.95          5.42         3.82 o                         
   2   7  11         97.65        108.18        12.11 o                         
   3   7  11         49.24         47.67         7.79 o                         
   4   7  11          1.19         -3.92         3.92 o                         
   5   7  11         25.19          4.54         8.66 o                         
   6   7  11         56.98         33.36         6.56 o                         
   7   7  11        141.69        133.93        13.08 o                         
   8   7  11          3.76          4.61         6.20 o                         
   9   7  11         11.68          8.19         6.53 o                         
  10   7  11         17.84         11.47         6.09 o                         
  11   7  11          2.10        -10.14        10.14 o                         
  12   7  11         36.60         48.57        16.57 o                         
  13   7  11        149.35        180.42        30.62 o                         
  14   7  11         58.59         62.47        18.35 o                         
  15   7  11          1.96         -8.16         8.16 o                         
 -16   8  11         64.78         39.64        26.43 o                         
 -15   8  11          9.40        -14.45        18.29 o                         
 -14   8  11         24.60         23.06        14.86 o                         
 -13   8  11         69.20         75.29        20.67 o                         
 -12   8  11         16.68          1.01         8.82 o                         
 -11   8  11         22.09         28.40        11.45 o                         
 -10   8  11          8.65         17.55        12.56 o                         
  -9   8  11         57.72         51.24        30.65 o                         
  -8   8  11         21.00          5.94         9.53 o                         
  -7   8  11          2.20         13.50        25.06 o                         
  -6   8  11        265.11        323.75        58.05 o                         
  -5   8  11          1.87         10.23        15.40 o                         
  -4   8  11        451.92        444.05        32.49 o                         
  -3   8  11        487.13        480.62        27.22 o                         
  -2   8  11        586.03        563.64        32.78 o                         
  -1   8  11         28.52         11.26         5.07 o                         
   0   8  11         10.14         19.51         6.62 o                         
   1   8  11        286.29        275.03        23.33 o                         
   2   8  11        742.28        755.86        38.40 o                         
   3   8  11        666.21        685.26        36.29 o                         
   4   8  11          3.09         -1.16         5.52 o                         
   5   8  11        231.54        203.46        22.59 o                         
   6   8  11         17.05         16.50         6.15 o                         
   7   8  11         69.45         67.74        13.91 o                         
   8   8  11         18.46         20.43        12.39 o                         
   9   8  11        156.12        153.18        21.55 o                         
  10   8  11         17.37          7.80         6.53 o                         
  11   8  11        150.21        153.49        27.44 o                         
  12   8  11          0.73        -12.05        12.05 o                         
  13   8  11         54.53         62.90        16.83 o                         
 -11   9  11        191.35        203.53        37.81 o                         
 -10   9  11        225.89        283.50        60.90 o                         
  -9   9  11         22.77         31.70        15.47 o                         
  -8   9  11         87.10        126.31        32.02 o                         
  -7   9  11          5.17          1.32         9.81 o                         
  -6   9  11          6.08         30.56        18.94 o                         
  -5   9  11         21.41         12.78        10.00 o                         
  -4   9  11        102.14        104.24        19.71 o                         
  -3   9  11          0.71         -4.39         8.81 o                         
  -2   9  11         99.00         79.97        15.31 o                         
  -1   9  11         53.50         33.04        16.23 o                         
   0   9  11         46.93         46.73        10.41 o                         
   1   9  11          3.09          0.39         6.52 o                         
   2   9  11         17.61         22.72         4.40 o                         
   3   9  11         22.90         30.82        10.98 o                         
   4   9  11        226.82        258.50        26.52 o                         
   5   9  11         31.02         42.55        12.23 o                         
   6   9  11         56.30         88.23        25.80 o                         
   7   9  11          0.21          6.10        24.29 o                         
   8   9  11        120.68        140.66        31.02 o                         
   9   9  11          9.83          9.49        10.99 o                         
  10   9  11         14.65          0.38         8.93 o                         
  11   9  11         77.55         72.86        22.53 o                         
  -7  10  11         49.62         38.14        24.33 o                         
  -6  10  11         15.58         23.72        11.50 o                         
  -5  10  11         21.23         19.47        15.96 o                         
  -4  10  11         54.45         51.32        16.41 o                         
  -3  10  11          1.47          3.15        21.29 o                         
  -2  10  11         37.09         45.90        16.02 o                         
  -1  10  11          0.05          4.06        11.87 o                         
   0  10  11         95.31         96.31        19.74 o                         
   1  10  11        253.09        226.50        30.76 o                         
   2  10  11         20.51         23.89        10.84 o                         
   3  10  11         62.57         53.44        14.02 o                         
   4  10  11          2.21         19.26        11.55 o                         
   5  10  11          0.01          3.71         5.36 o                         
   6  10  11         37.17         78.29        40.03 o                         
  -4  11  11        102.90         95.01        33.18 o                         
  -3  11  11         15.40         28.67        24.26 o                         
  -2  11  11          0.06          0.99        13.68 o                         
  -1  11  11         12.40         29.42        23.18 o                         
 -20   0  12        211.84        373.82        86.87 o                         
 -18   0  12         32.33        266.96        62.56 o                         
 -16   0  12        227.33        258.07        56.70 o                         
 -14   0  12        279.66        299.48        64.39 o                         
 -12   0  12       2844.62       2621.06        83.85 o                         
 -10   0  12        201.59        161.31        23.77 o                         
  -8   0  12        159.40        145.63        13.17 o                         
  -6   0  12       1445.75       1430.02        32.64 o                         
  -4   0  12        154.21        131.52        10.39 o                         
  -2   0  12        328.55        328.41        13.46 o                         
   0   0  12       2419.02       2231.48        54.94 o                         
   2   0  12       4017.51       3850.01       145.18 o                         
   4   0  12        620.33        689.04        63.28 o                         
   6   0  12        223.26        217.90        15.81 o                         
   8   0  12          2.33          2.40         1.82 o                         
  10   0  12        337.40        361.91        34.09 o                         
  12   0  12        225.13        241.81        24.51 o                         
  14   0  12         49.18         51.91        13.13 o                         
  16   0  12        491.51        482.31        70.03 o                         
  18   0  12        601.43        621.66        83.82 o                         
  20   0  12         21.01         33.16        16.74 o                         
 -21   1  12          0.09         -7.80         7.80 o                         
 -20   1  12        285.51        270.34        48.55 o                         
 -19   1  12          4.37         10.27        12.43 o                         
 -18   1  12        233.49        326.62        48.93 o                         
 -17   1  12         45.77         39.85        16.84 o                         
 -16   1  12          7.08          7.91        19.41 o                         
 -15   1  12        158.33        168.72        23.92 o                         
 -14   1  12        113.95         93.78        17.62 o                         
 -13   1  12         95.79        106.13        16.86 o                         
 -12   1  12         67.37         98.21        15.60 o                         
 -11   1  12        104.65        133.21        14.80 o                         
 -10   1  12        438.51        392.94        23.12 o                         
  -9   1  12        268.55        265.52        17.97 o                         
  -8   1  12        162.84        131.36        10.10 o                         
  -7   1  12          1.44          4.41         4.31 o                         
  -6   1  12        298.26        220.65        25.51 o                         
  -5   1  12        173.42        151.47         8.20 o                         
  -4   1  12        415.28        423.64        15.18 o                         
  -3   1  12       1010.97       1125.16        21.52 o                         
  -2   1  12        638.94        748.62        18.59 o                         
  -1   1  12        545.93        540.03        13.64 o                         
   0   1  12       1031.62       1150.68        31.29 o                         
   1   1  12       2201.84       2298.74        35.82 o                         
   2   1  12         36.98         48.52         6.40 o                         
   3   1  12         30.29         33.45         5.53 o                         
   4   1  12        239.58        284.12        17.89 o                         
   5   1  12        168.74        150.72        20.13 o                         
   6   1  12         37.16         32.45         4.81 o                         
   7   1  12        284.92        251.41        15.26 o                         
   8   1  12         11.07          8.65         4.06 o                         
   9   1  12        527.15        477.16        27.54 o                         
  10   1  12        150.10        132.12        14.57 o                         
  11   1  12         72.35         74.80         9.73 o                         
  12   1  12        208.99        202.30        18.37 o                         
  13   1  12         94.83         64.11        10.38 o                         
  14   1  12         96.59        111.11        14.42 o                         
  15   1  12        331.96        327.41        23.27 o                         
  16   1  12         43.43         69.50        13.02 o                         
  17   1  12         30.65         33.89         9.31 o                         
  18   1  12        102.78        123.07        19.17 o                         
  19   1  12          0.58          3.61         6.61 o                         
  20   1  12          3.49          7.62        10.72 o                         
  21   1  12         29.12         19.38        19.71 o                         
 -21   2  12         69.31         63.98        34.65 o                         
 -20   2  12          0.13        -11.98        13.76 o                         
 -19   2  12         39.30         70.72        26.19 o                         
 -18   2  12        339.56        316.67        36.49 o                         
 -17   2  12        182.54        174.17        25.74 o                         
 -16   2  12         45.15         14.62        10.25 o                         
 -15   2  12          6.06         12.56         7.43 o                         
 -14   2  12         87.25         75.91        13.83 o                         
 -13   2  12         70.53         73.27        13.95 o                         
 -12   2  12        761.38        706.98        34.30 o                         
 -11   2  12         85.73         52.17         7.46 o                         
 -10   2  12          8.91          5.08         8.08 o                         
  -9   2  12         29.97         10.20         8.30 o                         
  -8   2  12         86.73         75.55         6.93 o                         
  -7   2  12         69.03         68.99         8.17 o                         
  -6   2  12        704.29        611.87        17.98 o                         
  -5   2  12         10.81         10.09         4.24 o                         
  -4   2  12        326.75        296.47        17.38 o                         
  -3   2  12         19.87         15.68         2.86 o                         
  -2   2  12       1768.40       1729.39        33.32 o                         
  -1   2  12        264.72        292.62        16.90 o                         
   0   2  12         48.55         68.04         5.96 o                         
   1   2  12         97.99        109.92         6.34 o                         
   2   2  12         88.84        107.47         8.75 o                         
   3   2  12       1573.75       1533.54        49.95 o                         
   4   2  12        395.34        383.86        23.67 o                         
   5   2  12       2212.27       2180.99        82.42 o                         
   6   2  12        631.84        569.92        22.70 o                         
   7   2  12        208.54        183.21        13.92 o                         
   8   2  12        153.72        139.65        15.59 o                         
   9   2  12         15.72         13.87         5.17 o                         
  10   2  12        160.44        142.89        14.11 o                         
  11   2  12        175.30        122.89        12.56 o                         
  12   2  12        393.57        332.65        21.14 o                         
  13   2  12        383.10        351.51        22.37 o                         
  14   2  12         34.50         23.08         5.27 o                         
  15   2  12        212.38        229.52        19.41 o                         
  16   2  12          1.48         -0.01         4.70 o                         
  17   2  12         34.24         34.18         9.00 o                         
  18   2  12          0.27         -3.68         9.38 o                         
  19   2  12          0.94         -7.67         7.67 o                         
  20   2  12          5.06        -13.30        13.30 o                         
 -21   3  12         77.20         77.09        36.92 o                         
 -20   3  12          0.89          7.98        13.47 o                         
 -19   3  12          0.71          5.00        10.35 o                         
 -18   3  12        110.02         98.80        21.38 o                         
 -17   3  12         25.07         28.93        10.04 o                         
 -16   3  12         98.29         99.01        24.19 o                         
 -15   3  12          4.81         10.29         9.92 o                         
 -14   3  12        605.70        583.02        44.77 o                         
 -13   3  12        292.70        240.16        24.87 o                         
 -12   3  12        324.53        287.31        26.22 o                         
 -11   3  12         46.31         29.11         7.11 o                         
 -10   3  12        270.55        264.64        16.85 o                         
  -9   3  12        445.21        432.96        19.08 o                         
  -8   3  12       2582.82       2358.20        42.01 o                         
  -7   3  12        928.23        857.57        24.48 o                         
  -6   3  12       2516.26       2323.87        37.74 o                         
  -5   3  12         37.35         29.33         3.56 o                         
  -4   3  12        659.26        615.22        27.36 o                         
  -3   3  12        122.08         98.42        10.85 o                         
  -2   3  12          2.34          5.38         4.41 o                         
  -1   3  12        190.13        198.33        10.03 o                         
   0   3  12       1253.83       1288.16        27.96 o                         
   1   3  12          0.14          0.99         1.80 o                         
   2   3  12       2755.71       2831.94        37.74 o                         
   3   3  12       1157.95       1187.39        23.70 o                         
   4   3  12        313.10        305.34        14.13 o                         
   5   3  12        402.36        390.65        17.14 o                         
   6   3  12        965.36        976.82        36.87 o                         
   7   3  12         58.43         59.08         8.71 o                         
   8   3  12         10.81          0.54         6.04 o                         
   9   3  12         38.77         42.08         7.09 o                         
  10   3  12        331.26        286.92        21.63 o                         
  11   3  12         89.86         88.64        11.30 o                         
  12   3  12        142.08        141.60        13.55 o                         
  13   3  12        370.63        382.90        23.47 o                         
  14   3  12        128.19        126.71        18.95 o                         
  15   3  12         54.28         51.99        14.39 o                         
  16   3  12          4.40         10.74         4.80 o                         
  17   3  12          0.61         -5.10         6.19 o                         
  18   3  12          2.38         -6.84         6.84 o                         
  19   3  12         57.87         28.73        17.10 o                         
  20   3  12         30.16         16.50        14.39 o                         
 -20   4  12        142.69        157.82        33.44 o                         
 -19   4  12         64.78         61.63        17.06 o                         
 -18   4  12         55.61         48.23        15.09 o                         
 -17   4  12         53.52         26.84        16.95 o                         
 -16   4  12         20.30         22.09        10.64 o                         
 -15   4  12        178.03        188.46        29.38 o                         
 -14   4  12         20.00         22.26        10.06 o                         
 -13   4  12        784.54        819.72        73.36 o                         
 -12   4  12          5.39          4.44         8.09 o                         
 -11   4  12         36.93         25.43         5.41 o                         
 -10   4  12        286.43        248.37        15.54 o                         
  -9   4  12          3.14          7.41         2.68 o                         
  -8   4  12        231.72        227.26        12.36 o                         
  -7   4  12       1117.25       1091.57        27.07 o                         
  -6   4  12          0.83          2.25         4.11 o                         
  -5   4  12       2817.36       2741.85        45.58 o                         
  -4   4  12          1.19         -2.86         2.86 o                         
  -3   4  12         23.66         21.43         4.41 o                         
  -2   4  12         53.79         40.36         5.64 o                         
  -1   4  12        564.40        613.15        17.18 o                         
   0   4  12       1638.58       1559.92        33.80 o                         
   1   4  12        962.52        931.16        26.40 o                         
   2   4  12        110.72         95.49         7.43 o                         
   3   4  12        586.57        555.76        18.05 o                         
   4   4  12        919.48        838.58        27.31 o                         
   5   4  12       2998.06       2758.04        53.78 o                         
   6   4  12        792.70        757.25        27.53 o                         
   7   4  12         30.07         22.24         5.65 o                         
   8   4  12        456.99        455.97        21.95 o                         
   9   4  12         30.33         18.69         8.12 o                         
  10   4  12         22.23         20.66         7.85 o                         
  11   4  12        270.54        275.33        24.67 o                         
  12   4  12         92.56         90.51        14.77 o                         
  13   4  12        465.87        440.45        41.26 o                         
  14   4  12         20.07         22.96        10.44 o                         
  15   4  12         13.69          8.04         9.05 o                         
  16   4  12        109.58         98.96        18.21 o                         
  17   4  12          6.94          9.37        11.01 o                         
  18   4  12        105.17        104.96        24.15 o                         
  19   4  12         17.80         23.89        22.59 o                         
  20   4  12         18.09         18.59        18.07 o                         
 -19   5  12        181.55        244.13        56.78 o                         
 -18   5  12          7.20         32.46        18.14 o                         
 -17   5  12         55.46         71.36        24.27 o                         
 -16   5  12         14.04         10.27        12.21 o                         
 -15   5  12         40.47         41.12        38.91 o                         
 -14   5  12        130.87        144.36        22.30 o                         
 -13   5  12         19.11         32.67        14.81 o                         
 -12   5  12         10.28         13.40         6.88 o                         
 -11   5  12        207.09        230.92        22.79 o                         
 -10   5  12         82.34         69.21        10.96 o                         
  -9   5  12       1392.31       1364.73        37.57 o                         
  -8   5  12        771.98        731.34        25.23 o                         
  -7   5  12        605.06        590.48        21.49 o                         
  -6   5  12         76.09         48.53         5.91 o                         
  -5   5  12        457.74        427.87        17.46 o                         
  -4   5  12         59.28         41.76         4.80 o                         
  -3   5  12        287.16        281.98        14.06 o                         
  -2   5  12        383.76        372.18        15.97 o                         
  -1   5  12       2233.03       2071.80        44.98 o                         
   0   5  12       1105.39       1095.35        27.65 o                         
   1   5  12        341.30        344.72        17.34 o                         
   2   5  12        713.17        711.82        27.44 o                         
   3   5  12        170.86        155.96        12.12 o                         
   4   5  12         16.98         21.72         6.29 o                         
   5   5  12       3133.53       3062.09        58.77 o                         
   6   5  12        297.68        275.74        18.13 o                         
   7   5  12         72.34         83.66         9.71 o                         
   8   5  12         20.31         16.90         6.47 o                         
   9   5  12         10.30         14.39         4.07 o                         
  10   5  12         26.45         14.52         5.88 o                         
  11   5  12         77.94         71.45        13.68 o                         
  12   5  12        100.81         77.62        15.01 o                         
  13   5  12        251.94        245.41        33.11 o                         
  14   5  12         10.42         20.18        12.11 o                         
  15   5  12        116.98        106.91        22.34 o                         
  16   5  12         24.68         16.35        13.93 o                         
  17   5  12          3.55         -2.34         9.18 o                         
  18   5  12         81.65         88.10        41.13 o                         
 -18   6  12          2.78          4.61        12.59 o                         
 -17   6  12          1.94         15.39        10.23 o                         
 -16   6  12          0.41         -6.76        13.46 o                         
 -15   6  12         70.16         74.44        18.90 o                         
 -14   6  12        239.87        362.78        53.51 o                         
 -13   6  12        179.46        234.73        37.48 o                         
 -12   6  12        469.36        470.61        40.03 o                         
 -11   6  12          0.30         -6.67         6.67 o                         
 -10   6  12        353.74        378.93        29.04 o                         
  -9   6  12        175.93        177.14        17.39 o                         
  -8   6  12          1.20         -5.18         5.18 o                         
  -7   6  12          5.99          2.29         4.30 o                         
  -6   6  12         75.39         67.50         7.53 o                         
  -5   6  12        324.23        327.13        16.94 o                         
  -4   6  12         33.35         32.58         5.27 o                         
  -3   6  12          0.59         -0.48         3.15 o                         
  -2   6  12          0.34          1.81         2.81 o                         
  -1   6  12        129.15        119.32         8.53 o                         
   0   6  12         24.87         18.53         5.16 o                         
   1   6  12        645.56        623.93        23.34 o                         
   2   6  12         51.74         63.74         9.76 o                         
   3   6  12        926.36        857.28        33.46 o                         
   4   6  12        192.28        194.37        15.94 o                         
   5   6  12         45.34         52.16         9.38 o                         
   6   6  12        805.76        854.87        34.39 o                         
   7   6  12         28.18         24.55         5.60 o
[truncated: 330,157 more chars]
